# Supplementary material for: PyPLIF HIPPOS-Assisted Prediction of Molecular Determinants of Ligand Binding to Receptors
Source: Molecules. 2021 Apr 22;26(9):2452. doi: 10.3390/molecules26092452 (PMC8122758; doi:10.3390/molecules26092452)
Supplement: Supplementary file 1 [file molecules-26-02452-s001.zip]

Archive with 4 entries (4 files):
- aa2ar.ensplif.csv
- adrb2.ensplif.csv
- cxcr4.ensplif.csv
- drd3.ensplif.csv
