# Supplementary material for: PyPLIF HIPPOS-Assisted Prediction of Molecular Determinants of Ligand Binding to Receptors
Source: Molecules. 2021 Apr 22;26(9):2452. doi: 10.3390/molecules26092452 (PMC8122758; doi:10.3390/molecules26092452)
Supplement: Supplementary file 1 [file molecules-26-02452-s001.zip › adrb2.ensplif.csv]

y	name	dg	V1	V2	V3	V4	V5	V6	V7	V8	V9	V10	V11	V12	V13	V14	V15	V16	V17	V18	V19	V20	V21	V22	V23	V24	V25	V26	V27	V28	V29	V30	V31	V32	V33	V34	V35	V36	V37	V38	V39	V40	V41	V42	V43	V44	V45	V46	V47
1	CHEMBL101521	-9.6	0	0	0	0	0	0	0	0	0	0	0	0	0	0	0	0	0	0	0	0	0	0	0	0	0	0	0	0	0.9	0.1	0.7	0	0	0	0	0.5	0	0	0	0	0	0	0	0	0	0	0
1	CHEMBL101606	-9.4	0	0	0	0	0	0	0	0	0	0	0	0	0	0	0	0	0	0	0	0	0	0	0	0	0	0	0	0	0.8	0	0.8	0	0	0	0	0.3	0	0	0	0	0	0	0	0	0	0	0
1	CHEMBL101740	-7.5	0	0	0	0	0	0	0	0	0	0	0	0	0	0	0	0	0	0	0	0	0	0	0	0	0	0	0	0	0.7	0.1	0.4	0	0	0	0	0.1	0	0	0	0	0	0	0	0	0	0	0
1	CHEMBL102194	-8.9	0	0	0	0	0	0	0	0	0	0	0	0	0	0	0	0	0	0	0	0	0	0	0	0	0	0	0	0	0.7	0.2	0.6	0	0	0	0	0.4	0	0	0	0	0	0	0	0	0	0	0
1	CHEMBL104076	-9.9	0	0	0	0	0	0	0	0	0	0	0	0	0	0	0	0	0	0	0	0	0	0	0	0	0	0	0	0	0.6	0.1	0.7	0	0	0	0	0.1	0	0	0	0	0	0	0	0	0	0	0
1	CHEMBL104193	-9.9	0	0	0	0	0	0	0	0	0	0	0	0	0	0	0	0	0	0	0	0	0	0	0	0	0	0	0	0	0.5	0	0.9	0	0	0	0	0.1	0	0	0	0	0	0	0	0	0	0	0
1	CHEMBL104481	-9.4	0	0	0	0	0	0	0	0	0	0	0	0	0	0	0	0	0	0	0	0	0	0	0	0	0	0	0	0	0.6	0	1	0	0	0	0	0.7	0	0	0	0	0	0	0	0	0	0	0
1	CHEMBL1077273	-9.7	0	0	0	0	0	0	0	0	0	0	0	0	0	0	0	0	0	0	0	0	0	0	0	0	0	0	0	0	0.7	0.1	0.4	0	0	0	0	0.2	0	0	0	0	0	0	0	0	0	0	0
1	CHEMBL1078496	-9.7	0	0	0	0	0	0	0	0	0	0	0	0	0	0	0	0	0	0	0	0	0	0	0	0	0	0	0	0	0.3	0	0.9	0	0	0	0	0.2	0	0	0	0	0	0	0	0	0	0	0
1	CHEMBL1078576	-9.4	0	0	0	0	0	0	0	0	0	0	0	0	0	0	0	0	0	0	0	0	0	0	0	0	0	0	0	0	0.4	0	1	0	0	0	0	0.1	0	0	0	0	0	0	0	0	0	0	0
1	CHEMBL1078695	-10	0	0	0	0	0	0	0	0	0	0	0	0	0	0	0	0	0	0	0	0	0	0	0	0	0	0	0	0	0.2	0	0.8	0	0	0	0	0	0	0	0	0	0	0	0	0	0	0	0
1	CHEMBL1078749	-10.3	0	0	0	0	0	0	0	0	0	0	0	0	0	0	0	0	0	0	0	0	0	0	0	0	0	0	0	0	0.1	0	0.8	0	0	0	0	0.2	0	0	0	0	0	0	0	0	0	0	0
1	CHEMBL1082500	-10.6	0	0	0	0	0	0	0	0	0	0	0	0	0	0	0	0	0	0	0	0	0	0	0	0	0	0	0	0	0.7	0	0.6	0	0	0	0	0.8	0	0	0	0	0	0	0	0	0	0	0
1	CHEMBL1082501	-10.3	0	0	0	0	0	0	0	0	0	0	0	0	0	0	0	0	0	0	0	0	0	0	0	0	0	0	0	0	1	0	0.9	0	0	0	0	0.7	0	0	0	0	0	0	0	0	0	0	0
1	CHEMBL1082827	-10.6	0	0	0	0	0	0	0	0	0	0	0	0	0	0	0	0	0	0	0	0	0	0	0	0	0	0	0	0	0.9	0.1	0.6	0	0	0	0	0.8	0	0	0	0	0	0	0	0	0	0	0
1	CHEMBL1083053	-11.4	0	0	0	0	0	0	0	0	0	0	0	0	0	0	0	0	0	0	0	0	0	0	0	0	0	0	0	0	1	0	1	0	0	0	0	0.5	0	0	0	0	0	0	0	0	0	0	0
1	CHEMBL1083363	-12.7	0	0	0	0	0	0	0	0	0	0	0	0	0	0	0	0	0	0	0	0	0	0	0	0	0	0	0	0	1	0	0.2	0	0	0	0	0.8	0	0	0	0	0	0	0	0	0	0	0
1	CHEMBL1083368	-11.9	0	0	0	0	0	0	0	0	0	0	0	0	0	0	0	0	0	0	0	0	0	0	0	0	0	0	0	0	0.9	0.1	0.7	0	0	0	0	1	0	0	0	0	0	0	0	0	0	0	0
1	CHEMBL1083666	-10.8	0	0	0	0	0	0	0	0	0	0	0	0	0	0	0	0	0	0	0	0	0	0	0	0	0	0	0	0	0.9	0	0.3	0	0	0	0	0.8	0	0	0	0	0	0	0	0	0	0	0
1	CHEMBL1083668	-7.1	0	0	0	0	0	0	0	0	0	0	0	0	0	0	0	0	0	0	0	0	0	0	0	0	0	0	0	0	0.9	0.1	0.7	0	0	0	0	0.3	0	0	0	0	0	0	0	0	0	0	0
1	CHEMBL1083669	-7.6	0	0	0	0	0	0	0	0	0	0	0	0	0	0	0	0	0	0	0	0	0	0	0	0	0	0	0	0	0.9	0	0.6	0	0	0	0	0.1	0	0	0	0	0	0	0	0	0	0	0
1	CHEMBL1083995	-8.11111	0	0	0	0	0	0	0	0	0	0	0	0	0	0	0	0	0	0	0	0	0	0	0	0	0	0	0	0	0.666667	0	0.666667	0	0	0	0	0.555556	0	0	0	0	0	0	0	0	0	0	0
1	CHEMBL1084772	-12	0	0	0	0	0	0	0	0	0	0	0	0	0	0	0	0	0	0	0	0	0	0	0	0	0	0	0	0	1	0	0.8	0	0	0	0	0.8	0	0	0	0	0	0	0	0	0	0	0
1	CHEMBL1085010	-9.6	0	0	0	0	0	0	0	0	0	0	0	0	0	0	0	0	0	0	0	0	0	0	0	0	0	0	0	0	1	0.1	0.5	0	0	0	0	0.3	0	0	0	0	0	0	0	0	0	0	0
1	CHEMBL1085013	-11.6	0	0	0	0	0	0	0	0	0	0	0	0	0	0	0	0	0	0	0	0	0	0	0	0	0	0	0	0	1	0	0.6	0	0	0	0	0.8	0	0	0	0	0	0	0	0	0	0	0
1	CHEMBL1085270	-9.9	0	0	0	0	0	0	0	0	0	0	0	0	0	0	0	0	0	0	0	0	0	0	0	0	0	0	0	0	1	0	0.5	0	0	0	0	0.6	0	0	0	0.1	0	0	0	0	0	0	0
1	CHEMBL1085399	-8.5	0	0	0	0	0	0	0	0	0	0	0	0	0	0	0	0	0	0	0	0	0	0	0	0	0	0	0	0	0.9	0	0.1	0	0	0	0	0.6	0	0	0	0	0	0	0	0	0	0	0
1	CHEMBL1085837	-8.7	0	0	0	0	0	0	0	0	0	0	0	0	0	0	0	0	0	0	0	0	0	0	0	0	0	0	0	0	0.8	0	0.1	0	0	0	0	0.7	0	0	0	0	0	0	0	0	0	0	0
1	CHEMBL1089396	-9.9	0	0	0	0	0	0	0	0	0	0	0	0	0	0	0	0	0	0	0	0	0	0	0	0	0	0	0	0	0.4	0	0.8	0	0	0	0	0	0	0	0	0	0	0	0	0	0	0	0
1	CHEMBL1089734	-9.6	0	0	0	0	0	0	0	0	0	0	0	0	0	0	0	0	0	0	0	0	0	0	0	0	0	0	0	0	0.3	0	0.9	0	0	0	0	0.1	0	0	0	0	0	0	0	0	0	0	0
1	CHEMBL1094323	-9.7	0	0	0	0	0	0	0	0	0	0	0	0	0	0	0	0	0	0	0	0	0	0	0	0	0	0	0	0	0.2	0	0.9	0	0	0	0	0.4	0	0	0	0	0	0	0	0	0	0	0
1	CHEMBL1094785	-9.3	0	0	0	0	0	0	0	0	0	0	0	0	0	0	0	0	0	0	0	0	0	0	0	0	0	0	0	0	0.4	0	0.7	0	0	0	0	0.4	0	0	0	0	0	0	0	0	0	0	0
1	CHEMBL1159892	-6.9	0	0	0	0	0	0	0	0	0	0	0	0	0	0	0	0	0	0	0	0	0	0	0	0	0	0	0	0	0.7	0	0.2	0	0	0	0	0.3	0	0	0	0	0	0	0	0	0	0	0
1	CHEMBL1203891	-7.9	0	0	0	0	0	0	0	0	0	0	0	0	0	0	0	0	0	0	0	0	0	0	0	0	0	0	0	0	0.6	0.2	0.4	0	0	0	0	0.1	0	0	0	0	0	0	0	0	0	0	0
1	CHEMBL1203987	-8	0	0	0	0	0	0	0	0	0	0	0	0	0	0	0	0	0	0	0	0	0	0	0	0	0	0	0	0	0.8	0	0.8	0	0	0	0	0.3	0	0	0	0	0	0	0	0	0	0	0
1	CHEMBL1203988	-8	0	0	0	0	0	0	0	0	0	0	0	0	0	0	0	0	0	0	0	0	0	0	0	0	0	0	0	0	0.7	0	0.8	0	0	0	0	0.2	0	0	0	0	0	0	0	0	0	0	0
1	CHEMBL1203992	-8.7	0	0	0	0	0	0	0	0	0	0	0	0	0	0	0	0	0	0	0	0	0	0	0	0	0	0	0	0	0.5	0	0.7	0	0	0	0	0.3	0	0	0	0	0	0	0	0	0	0	0
1	CHEMBL1203993	-8.1	0	0	0	0	0	0	0	0	0	0	0	0	0	0	0	0	0	0	0	0	0	0	0	0	0	0	0	0	0.6	0	0.8	0	0	0	0	0.1	0	0	0	0	0	0	0	0	0	0	0
1	CHEMBL1203997	-9.3	0	0	0	0	0	0	0	0	0	0	0	0	0	0	0	0	0	0	0	0	0	0	0	0	0	0	0	0	0.7	0	0.6	0	0	0	0	0.1	0	0	0	0	0	0	0	0	0	0	0
1	CHEMBL1204003	-8.3	0	0	0	0	0	0	0	0	0	0	0	0	0	0	0	0	0	0	0	0	0	0	0	0	0	0	0	0	0.9	0.1	0.4	0	0	0	0	0.5	0	0	0	0	0	0	0	0	0	0	0
1	CHEMBL1204004	-9	0	0	0	0	0	0	0	0	0	0	0	0	0	0	0	0	0	0	0	0	0	0	0	0	0	0	0	0	0.6	0	0.7	0	0	0	0	0.3	0	0	0	0	0	0	0	0	0	0	0
1	CHEMBL1204005	-9.6	0	0	0	0	0	0	0	0	0	0	0	0	0	0	0	0	0	0	0	0	0	0	0	0	0	0	0	0	0.7	0	0.6	0	0	0	0	0.6	0	0	0	0	0	0	0	0	0	0	0
1	CHEMBL1204006	-8.4	0	0	0	0	0	0	0	0	0	0	0	0	0	0	0	0	0	0	0	0	0	0	0	0	0	0	0	0	0.8	0	1	0	0	0	0	0.3	0	0	0	0	0	0	0	0	0	0	0
1	CHEMBL1204383	-8.5	0	0	0	0	0	0	0	0	0	0	0	0	0	0	0	0	0	0	0	0	0	0	0	0	0	0	0	0	0.5	0	0.9	0	0	0	0	0.1	0	0	0	0	0	0	0	0	0	0	0
1	CHEMBL1221541	-8.7	0	0	0	0	0	0	0	0	0	0	0	0	0	0	0	0	0	0	0	0	0	0	0	0	0	0	0	0	0.9	0	0.7	0	0	0	0	0.7	0	0	0	0	0	0	0	0	0	0	0
1	CHEMBL1221543	-8.4	0	0	0	0	0	0	0	0	0	0	0	0	0	0	0	0	0	0	0	0	0	0	0	0	0	0	0	0	0.8	0	0.2	0	0	0	0	0.7	0	0	0	0	0	0	0	0	0	0	0
1	CHEMBL1221586	-9.2	0	0	0	0	0	0	0	0	0	0	0	0	0	0	0	0	0	0	0	0	0	0	0	0	0	0	0	0	0.9	0	0.9	0	0	0	0	0.2	0	0	0	0	0	0	0	0	0	0	0
1	CHEMBL1221588	-9.2	0	0	0	0	0	0	0	0	0	0	0	0	0	0	0	0	0	0	0	0	0	0	0	0	0	0	0	0	0.5	0	0.9	0	0	0	0	0.2	0	0	0	0	0	0	0	0	0	0	0
1	CHEMBL1221589	-8.5	0	0	0	0	0	0	0	0	0	0	0	0	0	0	0	0	0	0	0	0	0	0	0	0	0	0	0	0	0.8	0	0.6	0	0	0	0	0.1	0	0	0	0	0	0	0	0	0	0	0
1	CHEMBL1221590	-9.2	0	0	0	0	0	0	0	0	0	0	0	0	0	0	0	0	0	0	0	0	0	0	0	0	0	0	0	0	0.8	0	0.7	0	0	0	0	0.5	0	0	0	0	0	0	0	0	0	0	0
1	CHEMBL1221634	-9.3	0	0	0	0	0	0	0	0	0	0	0	0	0	0	0	0	0	0	0	0	0	0	0	0	0	0	0	0	0.6	0	0.9	0	0	0	0	0.5	0	0	0	0	0	0	0	0	0	0	0
1	CHEMBL1221636	-8.7	0	0	0	0	0	0	0	0	0	0	0	0	0	0	0	0	0	0	0	0	0	0	0	0	0	0	0	0	0.7	0	0.5	0	0	0	0	0.6	0	0	0	0	0	0	0	0	0	0	0
1	CHEMBL1221637	-10.4	0	0	0	0	0	0	0	0	0	0	0	0	0	0	0	0	0	0	0	0	0	0	0	0	0	0	0	0	0.4	0	0.8	0	0	0	0	0.6	0	0	0	0	0	0	0	0	0	0	0
1	CHEMBL1221679	-8.8	0	0	0	0	0	0	0	0	0	0	0	0	0	0	0	0	0	0	0	0	0	0	0	0	0	0	0	0	0.8	0	0.9	0	0	0	0	0.6	0	0	0	0	0	0	0	0	0	0	0
1	CHEMBL1221680	-9.5	0	0	0	0	0	0	0	0	0	0	0	0	0	0	0	0	0	0	0	0	0	0	0	0	0	0	0	0	1	0	0.7	0	0	0	0	0.7	0	0	0	0	0	0	0	0	0	0	0
1	CHEMBL1221682	-8.6	0	0	0	0	0	0	0	0	0	0	0	0	0	0	0	0	0	0	0	0	0	0	0	0	0	0	0	0	0.6	0.1	0.7	0	0	0	0	0.5	0	0	0	0	0	0	0	0	0	0	0
1	CHEMBL1221732	-9.4	0	0	0	0	0	0	0	0	0	0	0	0	0	0	0	0	0	0	0	0	0	0	0	0	0	0	0	0	0.9	0	1	0	0	0	0	0.7	0	0	0	0	0	0	0	0	0	0	0
1	CHEMBL1221735	-8.2	0	0	0	0	0	0	0	0	0	0	0	0	0	0	0	0	0	0	0	0	0	0	0	0	0	0	0	0	0.8	0.2	0.5	0	0	0	0	0.2	0	0	0	0	0	0	0	0	0	0	0
1	CHEMBL1221736	-9.4	0	0	0	0	0	0	0	0	0	0	0	0	0	0	0	0	0	0	0	0	0	0	0	0	0	0	0	0	0.6	0.1	0.7	0	0	0	0	0.7	0	0	0	0	0	0	0	0	0	0	0
1	CHEMBL1221801	-9.5	0	0	0	0	0	0	0	0	0	0	0	0	0	0	0	0	0	0	0	0	0	0	0	0	0	0	0	0	1	0.2	0.9	0	0	0	0	0.7	0	0	0	0	0	0	0	0	0	0	0
1	CHEMBL1221802	-9.7	0	0	0	0	0	0	0	0	0	0	0	0	0	0	0	0	0	0	0	0	0	0	0	0	0	0	0	0	0.9	0	0.7	0	0	0	0	0.7	0	0	0	0	0	0	0	0	0	0	0
1	CHEMBL1221803	-8.4	0	0	0	0	0	0	0	0	0	0	0	0	0	0	0	0	0	0	0	0	0	0	0	0	0	0	0	0	0.3	0	0.7	0	0	0	0	0.1	0	0	0	0	0	0	0	0	0	0	0
1	CHEMBL1221804	-8.7	0	0	0	0	0	0	0	0	0	0	0	0	0	0	0	0	0	0	0	0	0	0	0	0	0	0	0	0	0.7	0	0.5	0	0	0	0	0.6	0	0	0	0	0	0	0	0	0	0	0
1	CHEMBL1221861	-8.4	0	0	0	0	0	0	0	0	0	0	0	0	0	0	0	0	0	0	0	0	0	0	0	0	0	0	0	0	0.4	0	0.6	0	0	0	0	0.4	0	0	0	0	0	0	0	0	0	0	0
1	CHEMBL124863	-10.4	0	0	0	0	0	0	0	0	0	0	0	0	0	0	0	0	0	0	0	0	0	0	0	0	0	0	0	0	0.4	0	0.8	0	0	0	0	0.4	0	0	0	0	0	0	0	0	0	0	0
1	CHEMBL125168	-9.8	0	0	0	0	0	0	0	0	0	0	0	0	0	0	0	0	0	0	0	0	0	0	0	0	0	0	0	0	0.3	0	1	0	0	0	0	0.3	0	0	0	0	0	0	0	0	0	0	0
1	CHEMBL125963	-10.6	0	0	0	0	0	0	0	0	0	0	0	0	0	0	0	0	0	0	0	0	0	0	0	0	0	0	0	0	0.4	0	0.6	0	0	0	0	0	0	0	0	0	0	0	0	0	0	0	0
1	CHEMBL12674	-8.6	0	0	0	0	0	0	0	0	0	0	0	0	0	0	0	0	0	0	0	0	0	0	0	0	0	0	0	0	0.6	0.1	0.8	0	0	0	0	0.6	0	0	0	0	0	0	0	0	0	0	0
1	CHEMBL127422	-9.9	0	0	0	0	0	0	0	0	0	0	0	0	0	0	0	0	0	0	0	0	0	0	0	0	0	0	0	0	0.4	0	0.7	0	0	0	0	0.3	0	0	0	0	0	0	0	0	0	0	0
1	CHEMBL12769	-9.9	0	0	0	0	0	0	0	0	0	0	0	0	0	0	0	0	0	0	0	0	0	0	0	0	0	0	0	0	0.6	0	1	0	0	0	0	0.2	0	0	0	0	0	0	0	0	0	0	0
1	CHEMBL12949	-8	0	0	0	0	0	0	0	0	0	0	0	0	0	0	0	0	0	0	0	0	0	0	0	0	0	0	0	0	0.9	0	0.6	0	0	0	0	0.6	0	0	0	0	0	0	0	0	0	0	0
1	CHEMBL13003	-8.8	0	0	0	0	0	0	0	0	0	0	0	0	0	0	0	0	0	0	0	0	0	0	0	0	0	0	0	0	0.6	0	0.9	0	0	0	0	0.4	0	0	0	0	0	0	0	0	0	0	0
1	CHEMBL13079	-9.1	0	0	0	0	0	0	0	0	0	0	0	0	0	0	0	0	0	0	0	0	0	0	0	0	0	0	0	0	0.7	0.1	0.8	0	0	0	0	0.4	0	0	0	0	0	0	0	0	0	0	0
1	CHEMBL13132	-9.9	0	0	0	0	0	0	0	0	0	0	0	0	0	0	0	0	0	0	0	0	0	0	0	0	0	0	0	0	0.7	0	0.9	0	0	0	0	0.2	0	0	0	0	0	0	0	0	0	0	0
1	CHEMBL13278	-10.1	0	0	0	0	0	0	0	0	0	0	0	0	0	0	0	0	0	0	0	0	0	0	0	0	0	0	0	0	0.7	0	0.6	0	0	0	0	0.3	0	0	0	0	0	0	0	0	0	0	0
1	CHEMBL1363	-8.1	0	0	0	0	0	0	0	0	0	0	0	0	0	0	0	0	0	0	0	0	0	0	0	0	0	0	0	0	0.8	0	0.8	0	0	0	0	0.5	0	0	0	0	0	0	0	0	0	0	0
1	CHEMBL136936	-9.2	0	0	0	0	0	0	0	0	0	0	0	0	0	0	0	0	0	0	0	0	0	0	0	0	0	0	0	0	1	0.1	0.8	0	0	0	0	0.7	0	0	0	0	0	0	0	0	0	0	0
1	CHEMBL138276	-7.5	0	0	0	0	0	0	0	0	0	0	0	0	0	0	0	0	0	0	0	0	0	0	0	0	0	0	0	0	0.7	0.1	0.6	0	0	0	0	0.7	0	0	0	0	0	0	0	0	0	0	0
1	CHEMBL140908	-7.5	0	0	0	0	0	0	0	0	0	0	0	0	0	0	0	0	0	0	0	0	0	0	0	0	0	0	0	0	0.7	0	0.4	0	0	0	0	0.3	0	0	0	0	0	0	0	0	0	0	0
1	CHEMBL143463	-8.5	0	0	0	0	0	0	0	0	0	0	0	0	0	0	0	0	0	0	0	0	0	0	0	0	0	0	0	0	0.9	0	0.5	0	0	0	0	0.7	0	0	0	0	0	0	0	0	0	0	0
1	CHEMBL156754	-10.1	0	0	0	0	0	0	0	0	0	0	0	0	0	0	0	0	0	0	0	0	0	0	0	0	0	0	0	0	1	0	0.6	0	0	0	0	0.5	0	0	0	0	0	0	0	0	0	0	0
1	CHEMBL157881	-9.2	0	0	0	0	0	0	0	0	0	0	0	0	0	0	0	0	0	0	0	0	0	0	0	0	0	0	0	0	0.8	0.2	0.7	0	0	0	0	0.6	0	0	0	0	0	0	0	0	0	0	0
1	CHEMBL160788	-8.9	0	0	0	0	0	0	0	0	0	0	0	0	0	0	0	0	0	0	0	0	0	0	0	0	0	0	0	0	0.9	0	0	0	0	0	0	0.6	0	0	0	0	0	0	0	0	0	0	0
1	CHEMBL163579	-8.7	0	0	0	0	0	0	0	0	0	0	0	0	0	0	0	0	0	0	0	0	0	0	0	0	0	0	0	0	0.7	0	1	0	0	0	0	0.3	0	0	0	0	0	0	0	0	0	0	0
1	CHEMBL168893	-9.7	0	0	0	0	0	0	0	0	0	0	0	0	0	0	0	0	0	0	0	0	0	0	0	0	0	0	0	0	0.8	0	0.4	0	0	0	0	0.6	0	0	0	0	0	0	0	0	0	0	0
1	CHEMBL177442	-9.6	0	0	0	0	0	0	0	0	0	0	0	0	0	0	0	0	0	0	0	0	0	0	0	0	0	0	0	0	0.4	0	0.8	0	0	0	0	0.3	0	0	0	0	0	0	0	0	0	0	0
1	CHEMBL180672	-10	0	0	0	0	0	0	0	0	0	0	0	0	0	0	0	0	0	0	0	0	0	0	0	0	0	0	0	0	0.9	0	0.2	0	0	0	0	0.7	0	0	0	0	0	0	0	0	0	0	0
1	CHEMBL181964	-9.1	0	0	0	0	0	0	0	0	0	0	0	0	0	0	0	0	0	0	0	0	0	0	0	0	0	0	0	0	0.8	0	0.8	0	0	0	0	0.3	0	0	0	0	0	0	0	0	0	0	0
1	CHEMBL182018	-10.4	0	0	0	0	0	0	0	0	0	0	0	0	0	0	0	0	0	0	0	0	0	0	0	0	0	0	0	0	0.7	0	0.5	0	0	0	0	0.5	0	0	0	0	0	0	0	0	0	0	0
1	CHEMBL182614	-10.1	0	0	0	0	0	0	0	0	0	0	0	0	0	0	0	0	0	0	0	0	0	0	0	0	0	0	0	0	0.9	0	0.5	0	0	0	0	0.7	0	0	0	0	0	0	0	0	0	0	0
1	CHEMBL182708	-9.9	0	0	0	0	0	0	0	0	0	0	0	0	0	0	0	0	0	0	0	0	0	0	0	0	0	0	0	0	0.8	0	0.7	0	0	0	0	0.3	0	0	0	0	0	0	0	0	0	0	0
1	CHEMBL183552	-10.8	0	0	0	0	0	0	0	0	0	0	0	0	0	0	0	0	0	0	0	0	0	0	0	0	0	0	0	0	0.7	0	0.5	0	0	0	0	0.2	0	0	0	0	0	0	0	0	0	0	0
1	CHEMBL183948	-8.6	0	0	0	0	0	0	0	0	0	0	0	0	0	0	0	0	0	0	0	0	0	0	0	0	0	0	0	0	0.6	0	0.6	0	0	0	0	0.2	0	0	0	0	0	0	0	0	0	0	0
1	CHEMBL184538	-9.9	0	0	0	0	0	0	0	0	0	0	0	0	0	0	0	0	0	0	0	0	0	0	0	0	0	0	0	0	0.7	0	0.7	0	0	0	0	0.4	0	0	0	0	0	0	0	0	0	0	0
1	CHEMBL185052	-8.4	0	0	0	0	0	0	0	0	0	0	0	0	0	0	0	0	0	0	0	0	0	0	0	0	0	0	0	0	0.6	0	0.9	0	0	0	0	0.3	0	0	0	0	0	0	0	0	0	0	0
1	CHEMBL185262	-9	0	0	0	0	0	0	0	0	0	0	0	0	0	0	0	0	0	0	0	0	0	0	0	0	0	0	0	0	0.6	0	0.7	0	0	0	0	0.7	0	0	0	0	0	0	0	0	0	0	0
1	CHEMBL185660	-9.5	0	0	0	0	0	0	0	0	0	0	0	0	0	0	0	0	0	0	0	0	0	0	0	0	0	0	0	0	0.7	0	0.6	0	0	0	0	0.7	0	0	0	0	0	0	0	0	0	0	0
1	CHEMBL186676	-9.9	0	0	0	0	0	0	0	0	0	0	0	0	0	0	0	0	0	0	0	0	0	0	0	0	0	0	0	0	0.9	0	0.2	0	0	0	0	0.4	0	0	0	0	0	0	0	0	0	0	0
1	CHEMBL199824	-9.5	0	0	0	0	0	0	0	0	0	0	0	0	0	0	0	0	0	0	0	0	0	0	0	0	0	0	0	0	0.9	0	1	0	0	0	0	0.7	0	0	0	0	0	0	0	0	0	0	0
1	CHEMBL218210	-10	0	0	0	0	0	0	0	0	0	0	0	0	0	0	0	0	0	0	0	0	0	0	0	0	0	0	0	0	0.9	0	0.5	0	0	0	0	0.8	0	0	0	0	0	0	0	0	0	0	0
1	CHEMBL22317	-9.5	0	0	0	0	0	0	0	0	0	0	0	0	0	0	0	0	0	0	0	0	0	0	0	0	0	0	0	0	0.6	0	0.9	0	0	0	0	0.1	0	0	0	0	0	0	0	0	0	0	0
1	CHEMBL22318	-9.3	0	0	0	0	0	0	0	0	0	0	0	0	0	0	0	0	0	0	0	0	0	0	0	0	0	0	0	0	0.6	0	0.9	0	0	0	0	0.2	0	0	0	0	0	0	0	0	0	0	0
1	CHEMBL229401	-9.3	0	0	0	0	0	0	0	0	0	0	0	0	0	0	0	0	0	0	0	0	0	0	0	0	0	0	0	0	0.6	0.2	0.7	0	0	0	0	0.7	0	0	0	0	0	0	0	0	0	0	0
1	CHEMBL230486	-10.1	0	0	0	0	0	0	0	0	0	0	0	0	0	0	0	0	0	0	0	0	0	0	0	0	0	0	0	0	0.8	0	0.8	0	0	0	0	0.7	0	0	0	0	0	0	0	0	0	0	0
1	CHEMBL236039	-9.6	0	0	0	0	0	0	0	0	0	0	0	0	0	0	0	0	0	0	0	0	0	0	0	0	0	0	0	0	0.3	0	0.9	0	0	0	0	0.2	0	0	0	0	0	0	0	0	0	0	0
1	CHEMBL236042	-10.3	0	0	0	0	0	0	0	0	0	0	0	0	0	0	0	0	0	0	0	0	0	0	0	0	0	0	0	0	0.4	0	1	0	0	0	0	0.2	0	0	0	0	0	0	0	0	0	0	0
1	CHEMBL236251	-9.9	0	0	0	0	0	0	0	0	0	0	0	0	0	0	0	0	0	0	0	0	0	0	0	0	0	0	0	0	0.2	0	0.8	0	0	0	0	0.3	0	0	0	0	0	0	0	0	0	0	0
1	CHEMBL236514	-9.2	0	0	0	0	0	0	0	0	0	0	0	0	0	0	0	0	0	0	0	0	0	0	0	0	0	0	0	0	0.9	0.2	1	0	0	0	0	0.1	0	0	0	0.1	0	0	0	0	0	0	0
1	CHEMBL243266	-9.8	0	0	0	0	0	0	0	0	0	0	0	0	0	0	0	0	0	0	0	0	0	0	0	0	0	0	0	0	0.6	0	0.5	0	0	0	0	0.2	0	0	0	0	0	0	0	0	0	0	0
1	CHEMBL244321	-9.6	0	0	0	0	0	0	0	0	0	0	0	0	0	0	0	0	0	0	0	0	0	0	0	0	0	0	0	0	0.7	0	0.5	0	0	0	0	0.4	0	0	0	0	0	0	0	0	0	0	0
1	CHEMBL244687	-10.4	0	0	0	0	0	0	0	0	0	0	0	0	0	0	0	0	0	0	0	0	0	0	0	0	0	0	0	0	0.7	0	0.9	0	0	0	0	0	0	0	0	0	0	0	0	0	0	0	0
1	CHEMBL248547	-10.2	0	0	0	0	0	0	0	0	0	0	0	0	0	0	0	0	0	0	0	0	0	0	0	0	0	0	0	0	0.7	0	0.6	0	0	0	0	0.8	0	0	0	0	0	0	0	0	0	0	0
1	CHEMBL249336	-8.2	0	0	0	0	0	0	0	0	0	0	0	0	0	0	0	0	0	0	0	0	0	0	0	0	0	0	0	0	0.7	0.1	0.5	0	0	0	0	0.2	0	0	0	0	0	0	0	0	0	0	0
1	CHEMBL250144	-9.2	0	0	0	0	0	0	0	0	0	0	0	0	0	0	0	0	0	0	0	0	0	0	0	0	0	0	0	0	0.5	0	0.6	0	0	0	0	0.2	0	0	0	0	0	0	0	0	0	0	0
1	CHEMBL251392	-7.9	0	0	0	0	0	0	0	0	0	0	0	0	0	0	0	0	0	0	0	0	0	0	0	0	0	0	0	0	0.6	0	0.4	0	0	0	0	0.2	0	0	0	0	0	0	0	0	0	0	0
1	CHEMBL27	-7.6	0	0	0	0	0	0	0	0	0	0	0	0	0	0	0	0	0	0	0	0	0	0	0	0	0	0	0	0	0.7	0	0.4	0	0	0	0	0.2	0	0	0	0	0	0	0	0	0	0	0
1	CHEMBL270964	-9.8	0	0	0	0	0	0	0	0	0	0	0	0	0	0	0	0	0	0	0	0	0	0	0	0	0	0	0	0	0.5	0.1	0.5	0	0	0	0	0	0	0	0	0	0	0	0	0	0	0	0
1	CHEMBL286435	-10.6	0	0	0	0	0	0	0	0	0	0	0	0	0	0	0	0	0	0	0	0	0	0	0	0	0	0	0	0	0.7	0	1	0	0	0	0	0	0	0	0	0	0	0	0	0	0	0	0
1	CHEMBL287561	-10.7	0	0	0	0	0	0	0	0	0	0	0	0	0	0	0	0	0	0	0	0	0	0	0	0	0	0	0	0	0.7	0	1	0	0	0	0	0.1	0	0	0	0	0	0	0	0	0	0	0
1	CHEMBL287947	-9	0	0	0	0	0	0	0	0	0	0	0	0	0	0	0	0	0	0	0	0	0	0	0	0	0	0	0	0	0.9	0	0.9	0	0	0	0	0.6	0	0	0	0	0	0	0	0	0	0	0
1	CHEMBL288624	-8	0	0	0	0	0	0	0	0	0	0	0	0	0	0	0	0	0	0	0	0	0	0	0	0	0	0	0	0	0.5	0.1	1	0	0	0	0	0.1	0	0	0	0	0	0	0	0	0	0	0
1	CHEMBL289689	-10.9	0	0	0	0	0	0	0	0	0	0	0	0	0	0	0	0	0	0	0	0	0	0	0	0	0	0	0	0	0.8	0	1	0	0	0	0	0	0	0	0	0	0	0	0	0	0	0	0
1	CHEMBL290024	-8.6	0	0	0	0	0	0	0	0	0	0	0	0	0	0	0	0	0	0	0	0	0	0	0	0	0	0	0	0	0.4	0	0.7	0	0	0	0	0.3	0	0	0	0	0	0	0	0	0	0	0
1	CHEMBL290131	-9.2	0	0	0	0	0	0	0	0	0	0	0	0	0	0	0	0	0	0	0	0	0	0	0	0	0	0	0	0	0.8	0	0.8	0	0	0	0	0	0	0	0	0	0	0	0	0	0	0	0
1	CHEMBL29141	-6.6	0	0	0	0	0	0	0	0	0	0	0	0	0	0	0	0	0	0	0	0	0	0	0	0	0	0	0	0	0.1	0	0.1	0	0	0	0	0	0	0	0	0	0	0	0	0	0	0	0
1	CHEMBL291467	-9.7	0	0	0	0	0	0	0	0	0	0	0	0	0	0	0	0	0	0	0	0	0	0	0	0	0	0	0	0	0.5	0	0.8	0	0	0	0	0.1	0	0	0	0	0	0	0	0	0	0	0
1	CHEMBL291992	-9.4	0	0	0	0	0	0	0	0	0	0	0	0	0	0	0	0	0	0	0	0	0	0	0	0	0	0	0	0	0.7	0	0.9	0	0	0	0	0.1	0	0	0	0	0	0	0	0	0	0	0
1	CHEMBL295241	-8.6	0	0	0	0	0	0	0	0	0	0	0	0	0	0	0	0	0	0	0	0	0	0	0	0	0	0	0	0	0.7	0	0.6	0	0	0	0	0.1	0	0	0	0	0	0	0	0	0	0	0
1	CHEMBL295502	-10.5	0	0	0	0	0	0	0	0	0	0	0	0	0	0	0	0	0	0	0	0	0	0	0	0	0	0	0	0	0.4	0	1	0	0	0	0	0	0	0	0	0	0	0	0	0	0	0	0
1	CHEMBL298594	-9.3	0	0	0	0	0	0	0	0	0	0	0	0	0	0	0	0	0	0	0	0	0	0	0	0	0	0	0	0	0.4	0	0.8	0	0	0	0	0.2	0	0	0	0	0	0	0	0	0	0	0
1	CHEMBL299175	-7.9	0	0	0	0	0	0	0	0	0	0	0	0	0	0	0	0	0	0	0	0	0	0	0	0	0	0	0	0	1	0	0.6	0	0	0	0	0.8	0	0	0	0	0	0	0	0	0	0	0
1	CHEMBL302803	-8.5	0	0	0	0	0	0	0	0	0	0	0	0	0	0	0	0	0	0	0	0	0	0	0	0	0	0	0	0	0.9	0.1	0.5	0	0	0	0	0.3	0	0	0	0	0	0	0	0	0	0	0
1	CHEMBL307647	-6.8	0	0	0	0	0	0	0	0	0	0	0	0	0	0	0	0	0	0	0	0	0	0	0	0	0	0	0	0	0.7	0	0.5	0	0	0	0	0.6	0	0	0	0	0	0	0	0	0	0	0
1	CHEMBL308126	-9.9	0	0	0	0	0	0	0	0	0	0	0	0	0	0	0	0	0	0	0	0	0	0	0	0	0	0	0	0	0.4	0.1	0.8	0	0	0	0	0	0	0	0	0	0	0	0	0	0	0	0
1	CHEMBL317163	-9.3	0	0	0	0	0	0	0	0	0	0	0	0	0	0	0	0	0	0	0	0	0	0	0	0	0	0	0	0	0.9	0	0.4	0	0	0	0	0.3	0	0	0	0	0	0	0	0	0	0	0
1	CHEMBL320696	-8	0	0	0	0	0	0	0	0	0	0	0	0	0	0	0	0	0	0	0	0	0	0	0	0	0	0	0	0	0.7	0.2	0.4	0	0	0	0	0.4	0	0	0	0	0	0	0	0	0	0	0
1	CHEMBL320761	-8.1	0	0	0	0	0	0	0	0	0	0	0	0	0	0	0	0	0	0	0	0	0	0	0	0	0	0	0	0	0.8	0	0.4	0	0	0	0	0.2	0	0	0	0	0	0	0	0	0	0	0
1	CHEMBL323113	-9.3	0	0	0	0	0	0	0	0	0	0	0	0	0	0	0	0	0	0	0	0	0	0	0	0	0	0	0	0	0.5	0	1	0	0	0	0	0.1	0	0	0	0	0	0	0	0	0	0	0
1	CHEMBL324665	-8	0	0	0	0	0	0	0	0	0	0	0	0	0	0	0	0	0	0	0	0	0	0	0	0	0	0	0	0	0.6	0	0.4	0	0	0	0	0.2	0	0	0	0	0	0	0	0	0	0	0
1	CHEMBL32470	-9.3	0	0	0	0	0	0	0	0	0	0	0	0	0	0	0	0	0	0	0	0	0	0	0	0	0	0	0	0	0.6	0.1	0.7	0	0	0	0	0.4	0	0	0	0	0	0	0	0	0	0	0
1	CHEMBL32599	-9.9	0	0	0	0	0	0	0	0	0	0	0	0	0	0	0	0	0	0	0	0	0	0	0	0	0	0	0	0	0.7	0.1	0.6	0	0	0	0	0.5	0	0	0	0	0	0	0	0	0	0	0
1	CHEMBL332010	-10.1	0	0	0	0	0	0	0	0	0	0	0	0	0	0	0	0	0	0	0	0	0	0	0	0	0	0	0	0	0.5	0.1	0.5	0	0	0	0	0.3	0	0	0	0	0	0	0	0	0	0	0
1	CHEMBL33755	-10.2	0	0	0	0	0	0	0	0	0	0	0	0	0	0	0	0	0	0	0	0	0	0	0	0	0	0	0	0	0.3	0	1	0	0	0	0	0.3	0	0	0	0	0	0	0	0	0	0	0
1	CHEMBL338748	-10.4	0	0	0	0	0	0	0	0	0	0	0	0	0	0	0	0	0	0	0	0	0	0	0	0	0	0	0	0	0.6	0	0.7	0	0	0	0	0.5	0	0	0	0	0	0	0	0	0	0	0
1	CHEMBL341614	-9.5	0	0	0	0	0	0	0	0	0	0	0	0	0	0	0	0	0	0	0	0	0	0	0	0	0	0	0	0	0.7	0	0.6	0	0	0	0	0.3	0	0	0	0	0	0	0	0	0	0	0
1	CHEMBL345618	-8.9	0	0	0	0	0	0	0	0	0	0	0	0	0	0	0	0	0	0	0	0	0	0	0	0	0	0	0	0	0.9	0	0.2	0	0	0	0	0.9	0	0	0	0	0	0	0	0	0	0	0
1	CHEMBL349651	-9.3	0	0	0	0	0	0	0	0	0	0	0	0	0	0	0	0	0	0	0	0	0	0	0	0	0	0	0	0	0.6	0	0.9	0	0	0	0	0	0	0	0	0	0	0	0	0	0	0	0
1	CHEMBL349978	-9.6	0	0	0	0	0	0	0	0	0	0	0	0	0	0	0	0	0	0	0	0	0	0	0	0	0	0	0	0	0.6	0.1	0.6	0	0	0	0	0.6	0	0	0	0	0	0	0	0	0	0	0
1	CHEMBL36060	-7.7	0	0	0	0	0	0	0	0	0	0	0	0	0	0	0	0	0	0	0	0	0	0	0	0	0	0	0	0	0.7	0	0.4	0	0	0	0	0.5	0	0	0	0	0	0	0	0	0	0	0
1	CHEMBL362293	-10.1	0	0	0	0	0	0	0	0	0	0	0	0	0	0	0	0	0	0	0	0	0	0	0	0	0	0	0	0	0.7	0	0.5	0	0	0	0	0.3	0	0	0	0	0	0	0	0	0	0	0
1	CHEMBL363260	-9	0	0	0	0	0	0	0	0	0	0	0	0	0	0	0	0	0	0	0	0	0	0	0	0	0	0	0	0	0.4	0	0.9	0	0	0	0	0.5	0	0	0	0	0	0	0	0	0	0	0
1	CHEMBL363325	-7.2	0	0	0	0	0	0	0	0	0	0	0	0	0	0	0	0	0	0	0	0	0	0	0	0	0	0	0	0	0.6	0	0.7	0	0	0	0	0.2	0	0	0	0	0	0	0	0	0	0	0
1	CHEMBL363329	-8.7	0	0	0	0	0	0	0	0	0	0	0	0	0	0	0	0	0	0	0	0	0	0	0	0	0	0	0	0	0.5	0	0.9	0	0	0	0	0.4	0	0	0	0	0	0	0	0	0	0	0
1	CHEMBL36568	-9.3	0	0	0	0	0	0	0	0	0	0	0	0	0	0	0	0	0	0	0	0	0	0	0	0	0	0	0	0	0.7	0	0.8	0	0	0	0	0.5	0	0	0	0	0	0	0	0	0	0	0
1	CHEMBL368457	-8.9	0	0	0	0	0	0	0	0	0	0	0	0	0	0	0	0	0	0	0	0	0	0	0	0	0	0	0	0	0.8	0	0.5	0	0	0	0	0.2	0	0	0	0	0	0	0	0	0	0	0
1	CHEMBL37235	-8.7	0	0	0	0	0	0	0	0	0	0	0	0	0	0	0	0	0	0	0	0	0	0	0	0	0	0	0	0	0.7	0	0.5	0	0	0	0	0	0	0	0	0	0	0	0	0	0	0	0
1	CHEMBL38205	-8.4	0	0	0	0	0	0	0	0	0	0	0	0	0	0	0	0	0	0	0	0	0	0	0	0	0	0	0	0	0.8	0	0.9	0	0	0	0	0.7	0	0	0	0	0	0	0	0	0	0	0
1	CHEMBL387852	-7.9	0	0	0	0	0	0	0	0	0	0	0	0	0	0	0	0	0	0	0	0	0	0	0	0	0	0	0	0	0.6	0.1	0.5	0	0	0	0	0.4	0	0	0	0	0	0	0	0	0	0	0
1	CHEMBL391006	-8.9	0	0	0	0	0	0	0	0	0	0	0	0	0	0	0	0	0	0	0	0	0	0	0	0	0	0	0	0	0.2	0	1	0	0	0	0	0.5	0	0	0	0	0	0	0	0	0	0	0
1	CHEMBL394600	-9.9	0	0	0	0	0	0	0	0	0	0	0	0	0	0	0	0	0	0	0	0	0	0	0	0	0	0	0	0	0.1	0	0.9	0	0	0	0	0.2	0	0	0	0	0	0	0	0	0	0	0
1	CHEMBL39706	-5.5	0	0	0	0	0	0	0	0	0	0	0	0	0	0	0	0	0	0	0	0	0	0	0	0	0	0	0	0	1	0	0	0	0	0	0	0.6	0	0	0	0	0	0	0	0	0	0	0
1	CHEMBL398241	-8.7	0	0	0	0	0	0	0	0	0	0	0	0	0	0	0	0	0	0	0	0	0	0	0	0	0	0	0	0	0.7	0	0.8	0	0	0	0	0.3	0	0	0	0	0	0	0	0	0	0	0
1	CHEMBL398557	-8.7	0	0	0	0	0	0	0	0	0	0	0	0	0	0	0	0	0	0	0	0	0	0	0	0	0	0	0	0	0.5	0	0.8	0	0	0	0	0.2	0	0	0	0	0	0	0	0	0	0	0
1	CHEMBL39915	-9.4	0	0	0	0	0	0	0	0	0	0	0	0	0	0	0	0	0	0	0	0	0	0	0	0	0	0	0	0	0.6	0	0.7	0	0	0	0	0.5	0	0	0	0	0	0	0	0	0	0	0
1	CHEMBL417250	-8.9	0	0	0	0	0	0	0	0	0	0	0	0	0	0	0	0	0	0	0	0	0	0	0	0	0	0	0	0	0.4	0	0.8	0	0	0	0	0.1	0	0	0	0	0	0	0	0	0	0	0
1	CHEMBL417325	-10	0	0	0	0	0	0	0	0	0	0	0	0	0	0	0	0	0	0	0	0	0	0	0	0	0	0	0	0	0.7	0	0.9	0	0	0	0	0.7	0	0	0	0	0	0	0	0	0	0	0
1	CHEMBL419085	-8	0	0	0	0	0	0	0	0	0	0	0	0	0	0	0	0	0	0	0	0	0	0	0	0	0	0	0	0	0.8	0.1	0.5	0	0	0	0	0.6	0	0	0	0	0	0	0	0	0	0	0
1	CHEMBL419787	-10.4	0	0	0	0	0	0	0	0	0	0	0	0	0	0	0	0	0	0	0	0	0	0	0	0	0	0	0	0	0.4	0	0.8	0	0	0	0	0.5	0	0	0	0	0	0	0	0	0	0	0
1	CHEMBL421871	-9.8	0	0	0	0	0	0	0	0	0	0	0	0	0	0	0	0	0	0	0	0	0	0	0	0	0	0	0	0	0.6	0.2	0.6	0	0	0	0	0.1	0	0	0	0	0	0	0	0	0	0	0
1	CHEMBL423	-7	0	0	0	0	0	0	0	0	0	0	0	0	0	0	0	0	0	0	0	0	0	0	0	0	0	0	0	0	1	0	0.4	0	0	0	0	0.2	0	0	0	0	0	0	0	0	0	0	0
1	CHEMBL424167	-10.6	0	0	0	0	0	0	0	0	0	0	0	0	0	0	0	0	0	0	0	0	0	0	0	0	0	0	0	0	1	0	0.5	0	0	0	0	0.6	0	0	0	0	0	0	0	0	0	0	0
1	CHEMBL42895	-7.3	0	0	0	0	0	0	0	0	0	0	0	0	0	0	0	0	0	0	0	0	0	0	0	0	0	0	0	0	0.7	0	0.6	0	0	0	0	0.3	0	0	0	0	0	0	0	0	0	0	0
1	CHEMBL430361	-9.5	0	0	0	0	0	0	0	0	0	0	0	0	0	0	0	0	0	0	0	0	0	0	0	0	0	0	0	0	0.3	0	1	0	0	0	0	0.4	0	0	0	0	0	0	0	0	0	0	0
1	CHEMBL43061	-7.4	0	0	0	0	0	0	0	0	0	0	0	0	0	0	0	0	0	0	0	0	0	0	0	0	0	0	0	0	0.9	0	0.5	0	0	0	0	0.5	0	0	0	0	0	0	0	0	0	0	0
1	CHEMBL43111	-7.1	0	0	0	0	0	0	0	0	0	0	0	0	0	0	0	0	0	0	0	0	0	0	0	0	0	0	0	0	1	0	0.8	0	0	0	0	0.3	0	0	0	0	0	0	0	0	0	0	0
1	CHEMBL433042	-9	0	0	0	0	0	0	0	0	0	0	0	0	0	0	0	0	0	0	0	0	0	0	0	0	0	0	0	0	1	0	0.9	0	0	0	0	0.3	0	0	0	0	0	0	0	0	0	0	0
1	CHEMBL433252	-10.5	0	0	0	0	0	0	0	0	0	0	0	0	0	0	0	0	0	0	0	0	0	0	0	0	0	0	0	0	0.2	0	0.9	0	0	0	0	0	0	0	0	0	0	0	0	0	0	0	0
1	CHEMBL43850	-8.2	0	0	0	0	0	0	0	0	0	0	0	0	0	0	0	0	0	0	0	0	0	0	0	0	0	0	0	0	0.8	0.1	0.8	0	0	0	0	0.3	0	0	0	0	0	0	0	0	0	0	0
1	CHEMBL439794	-10	0	0	0	0	0	0	0	0	0	0	0	0	0	0	0	0	0	0	0	0	0	0	0	0	0	0	0	0	0.4	0	0.9	0	0	0	0	0.2	0	0	0	0	0	0	0	0	0	0	0
1	CHEMBL440561	-8.6	0	0	0	0	0	0	0	0	0	0	0	0	0	0	0	0	0	0	0	0	0	0	0	0	0	0	0	0	0.4	0	0.8	0	0	0	0	0.2	0	0	0	0	0	0	0	0	0	0	0
1	CHEMBL442225	-10.5	0	0	0	0	0	0	0	0	0	0	0	0	0	0	0	0	0	0	0	0	0	0	0	0	0	0	0	0	0.8	0	0.7	0	0	0	0	0.6	0	0	0	0	0	0	0	0	0	0	0
1	CHEMBL445	-7.7	0	0	0	0	0	0	0	0	0	0	0	0	0	0	0	0	0	0	0	0	0	0	0	0	0	0	0	0	0.7	0.1	0.7	0	0	0	0	0.2	0	0	0	0	0	0	0	0	0	0	0
1	CHEMBL446806	-8.7	0	0	0	0	0	0	0	0	0	0	0	0	0	0	0	0	0	0	0	0	0	0	0	0	0	0	0	0	0.4	0	0.5	0	0	0	0	0.2	0	0	0	0	0	0	0	0	0	0	0
1	CHEMBL456485	-8.6	0	0	0	0	0	0	0	0	0	0	0	0	0	0	0	0	0	0	0	0	0	0	0	0	0	0	0	0	0.9	0.1	0.4	0	0	0	0	0.3	0	0	0	0	0	0	0	0	0	0	0
1	CHEMBL46136	-8.8	0	0	0	0	0	0	0	0	0	0	0	0	0	0	0	0	0	0	0	0	0	0	0	0	0	0	0	0	1	0.3	0.5	0	0	0	0	0.9	0	0	0	0	0	0	0	0	0	0	0
1	CHEMBL461463	-10	0	0	0	0	0	0	0	0	0	0	0	0	0	0	0	0	0	0	0	0	0	0	0	0	0	0	0	0	0.8	0.1	0.8	0	0	0	0	0.4	0	0	0	0	0	0	0	0	0	0	0
1	CHEMBL462273	-8.8	0	0	0	0	0	0	0	0	0	0	0	0	0	0	0	0	0	0	0	0	0	0	0	0	0	0	0	0	0.6	0	0.5	0	0	0	0	0.6	0	0	0	0	0	0	0	0	0	0	0
1	CHEMBL462313	-7.2	0	0	0	0	0	0	0	0	0	0	0	0	0	0	0	0	0	0	0	0	0	0	0	0	0	0	0	0	0.5	0	0.4	0	0	0	0	0.5	0	0	0	0	0	0	0	0	0	0	0
1	CHEMBL466088	-9.9	0	0	0	0	0	0	0	0	0	0	0	0	0	0	0	0	0	0	0	0	0	0	0	0	0	0	0	0	0.9	0	0.6	0	0	0	0	0.3	0	0	0	0	0	0	0	0	0	0	0
1	CHEMBL47370	-9.1	0	0	0	0	0	0	0	0	0	0	0	0	0	0	0	0	0	0	0	0	0	0	0	0	0	0	0	0	1	0	0.6	0	0	0	0	0.8	0	0	0	0	0	0	0	0	0	0	0
1	CHEMBL483202	-8.2	0	0	0	0	0	0	0	0	0	0	0	0	0	0	0	0	0	0	0	0	0	0	0	0	0	0	0	0	1	0	0.1	0	0	0	0	1	0	0	0	0	0	0	0	0	0	0	0
1	CHEMBL485847	-8.6	0	0	0	0	0	0	0	0	0	0	0	0	0	0	0	0	0	0	0	0	0	0	0	0	0	0	0	0	1	0	0.1	0	0	0	0	0.8	0	0	0	0	0	0	0	0	0	0	0
1	CHEMBL486278	-9.5	0	0	0	0	0	0	0	0	0	0	0	0	0	0	0	0	0	0	0	0	0	0	0	0	0	0	0	0	0.8	0	0.9	0	0	0	0	0.5	0	0	0	0	0	0	0	0	0	0	0
1	CHEMBL493489	-8.3	0	0	0	0	0	0	0	0	0	0	0	0	0	0	0	0	0	0	0	0	0	0	0	0	0	0	0	0	0.9	0	0.4	0	0	0	0	0.4	0	0	0	0	0	0	0	0	0	0	0
1	CHEMBL497963	-10.4	0	0	0	0	0	0	0	0	0	0	0	0	0	0	0	0	0	0	0	0	0	0	0	0	0	0	0	0	0.7	0	0.7	0	0	0	0	0.8	0	0	0	0	0	0	0	0	0	0	0
1	CHEMBL500	-7	0	0	0	0	0	0	0	0	0	0	0	0	0	0	0	0	0	0	0	0	0	0	0	0	0	0	0	0	0.7	0	0.3	0	0	0	0	0.4	0	0	0	0	0	0	0	0	0	0	0
1	CHEMBL500782	-9.1	0	0	0	0	0	0	0	0	0	0	0	0	0	0	0	0	0	0	0	0	0	0	0	0	0	0	0	0	0.7	0.1	0.2	0	0	0	0	0.5	0	0	0	0	0	0	0	0	0	0	0
1	CHEMBL506518	-8.9	0	0	0	0	0	0	0	0	0	0	0	0	0	0	0	0	0	0	0	0	0	0	0	0	0	0	0	0	0.9	0	0.2	0	0	0	0	0.5	0	0	0	0	0	0	0	0	0	0	0
1	CHEMBL509336	-8.5	0	0	0	0	0	0	0	0	0	0	0	0	0	0	0	0	0	0	0	0	0	0	0	0	0	0	0	0	0.5	0	1	0	0	0	0	0.8	0	0	0	0	0	0	0	0	0	0	0
1	CHEMBL513104	-8.3	0	0	0	0	0	0	0	0	0	0	0	0	0	0	0	0	0	0	0	0	0	0	0	0	0	0	0	0	0.7	0	0.5	0	0	0	0	0.3	0	0	0	0	0	0	0	0	0	0	0
1	CHEMBL513389	-7.9	0	0	0	0	0	0	0	0	0	0	0	0	0	0	0	0	0	0	0	0	0	0	0	0	0	0	0	0	0.7	0	0.2	0	0	0	0	0.8	0	0	0	0	0	0	0	0	0	0	0
1	CHEMBL51667	-7.6	0	0	0	0	0	0	0	0	0	0	0	0	0	0	0	0	0	0	0	0	0	0	0	0	0	0	0	0	0.7	0	0.5	0	0	0	0	0.5	0	0	0	0	0	0	0	0	0	0	0
1	CHEMBL519240	-7.4	0	0	0	0	0	0	0	0	0	0	0	0	0	0	0	0	0	0	0	0	0	0	0	0	0	0	0	0	0.8	0.1	0.9	0	0	0	0	0.2	0	0	0	0.1	0	0	0	0	0	0	0
1	CHEMBL524037	-8.6	0	0	0	0	0	0	0	0	0	0	0	0	0	0	0	0	0	0	0	0	0	0	0	0	0	0	0	0	0.7	0	0.6	0	0	0	0	0.3	0	0	0	0	0	0	0	0	0	0	0
1	CHEMBL53359	-9.3	0	0	0	0	0	0	0	0	0	0	0	0	0	0	0	0	0	0	0	0	0	0	0	0	0	0	0	0	0.1	0	1	0	0	0	0	0.1	0	0	0	0	0	0	0	0	0	0	0
1	CHEMBL53679	-8.6	0	0	0	0	0	0	0	0	0	0	0	0	0	0	0	0	0	0	0	0	0	0	0	0	0	0	0	0	0.5	0	0.9	0	0	0	0	0	0	0	0	0	0	0	0	0	0	0	0
1	CHEMBL54749	-9.4	0	0	0	0	0	0	0	0	0	0	0	0	0	0	0	0	0	0	0	0	0	0	0	0	0	0	0	0	0.2	0	1	0	0	0	0	0	0	0	0	0	0	0	0	0	0	0	0
1	CHEMBL554785	-6.3	0	0	0	0	0	0	0	0	0	0	0	0	0	0	0	0	0	0	0	0	0	0	0	0	0	0	0	0	0.9	0.1	0.8	0	0	0	0	0.5	0	0	0	0	0	0	0	0	0	0	0
1	CHEMBL55541	-9.9	0	0	0	0	0	0	0	0	0	0	0	0	0	0	0	0	0	0	0	0	0	0	0	0	0	0	0	0	0.4	0	1	0	0	0	0	0	0	0	0	0	0	0	0	0	0	0	0
1	CHEMBL56308	-9.6	0	0	0	0	0	0	0	0	0	0	0	0	0	0	0	0	0	0	0	0	0	0	0	0	0	0	0	0	0.3	0	0.9	0	0	0	0	0.1	0	0	0	0	0	0	0	0	0	0	0
1	CHEMBL563872	-9	0	0	0	0	0	0	0	0	0	0	0	0	0	0	0	0	0	0	0	0	0	0	0	0	0	0	0	0	0.7	0	0.6	0	0	0	0	0.3	0	0	0	0	0	0	0	0	0	0	0
1	CHEMBL565686	-10.4	0	0	0	0	0	0	0	0	0	0	0	0	0	0	0	0	0	0	0	0	0	0	0	0	0	0	0	0	0.8	0	0.7	0	0	0	0	0.6	0	0	0	0	0	0	0	0	0	0	0
1	CHEMBL56768	-9.3	0	0	0	0	0	0	0	0	0	0	0	0	0	0	0	0	0	0	0	0	0	0	0	0	0	0	0	0	0.4	0	0.9	0	0	0	0	0.1	0	0	0	0	0	0	0	0	0	0	0
1	CHEMBL568272	-9.4	0	0	0	0	0	0	0	0	0	0	0	0	0	0	0	0	0	0	0	0	0	0	0	0	0	0	0	0	0.7	0	1	0	0	0	0	0.4	0	0	0	0	0	0	0	0	0	0	0
1	CHEMBL570834	-10.2	0	0	0	0	0	0	0	0	0	0	0	0	0	0	0	0	0	0	0	0	0	0	0	0	0	0	0	0	0.9	0	0.8	0	0	0	0	0.9	0	0	0	0	0	0	0	0	0	0	0
1	CHEMBL57185	-8.2	0	0	0	0	0	0	0	0	0	0	0	0	0	0	0	0	0	0	0	0	0	0	0	0	0	0	0	0	0.1	0	0.9	0	0	0	0	0	0	0	0	0	0	0	0	0	0	0	0
1	CHEMBL57430	-8.9	0	0	0	0	0	0	0	0	0	0	0	0	0	0	0	0	0	0	0	0	0	0	0	0	0	0	0	0	0.4	0	0.9	0	0	0	0	0	0	0	0	0	0	0	0	0	0	0	0
1	CHEMBL59270	-9.9	0	0	0	0	0	0	0	0	0	0	0	0	0	0	0	0	0	0	0	0	0	0	0	0	0	0	0	0	0.4	0	0.8	0	0	0	0	0.2	0	0	0	0	0	0	0	0	0	0	0
1	CHEMBL63963	-10.5	0	0	0	0	0	0	0	0	0	0	0	0	0	0	0	0	0	0	0	0	0	0	0	0	0	0	0	0	0.4	0	0.9	0	0	0	0	0.3	0	0	0	0	0	0	0	0	0	0	0
1	CHEMBL64201	-9.2	0	0	0	0	0	0	0	0	0	0	0	0	0	0	0	0	0	0	0	0	0	0	0	0	0	0	0	0	0.4	0	0.9	0	0	0	0	0.8	0	0	0	0	0	0	0	0	0	0	0
1	CHEMBL68334	-9.8	0	0	0	0	0	0	0	0	0	0	0	0	0	0	0	0	0	0	0	0	0	0	0	0	0	0	0	0	0.7	0	0.8	0	0	0	0	0.3	0	0	0	0	0	0	0	0	0	0	0
1	CHEMBL6913	-7.3	0	0	0	0	0	0	0	0	0	0	0	0	0	0	0	0	0	0	0	0	0	0	0	0	0	0	0	0	0.4	0	0.4	0	0	0	0	0.8	0	0	0	0	0	0	0	0	0	0	0
1	CHEMBL72	-7.6	0	0	0	0	0	0	0	0	0	0	0	0	0	0	0	0	0	0	0	0	0	0	0	0	0	0	0	0	0.9	0	1	0	0	0	0	0.1	0	0	0	0.1	0	0	0	0	0	0	0
1	CHEMBL74085	-10.2	0	0	0	0	0	0	0	0	0	0	0	0	0	0	0	0	0	0	0	0	0	0	0	0	0	0	0	0	0.8	0.1	0.6	0	0	0	0	0.4	0	0	0	0.1	0	0	0	0	0	0	0
1	CHEMBL83753	-8.8	0	0	0	0	0	0	0	0	0	0	0	0	0	0	0	0	0	0	0	0	0	0	0	0	0	0	0	0	0.7	0	0.9	0	0	0	0	0	0	0	0	0	0	0	0	0	0	0	0
1	CHEMBL84190	-9	0	0	0	0	0	0	0	0	0	0	0	0	0	0	0	0	0	0	0	0	0	0	0	0	0	0	0	0	0.8	0	0.9	0	0	0	0	0	0	0	0	0	0	0	0	0	0	0	0
1	CHEMBL95784	-9.2	0	0	0	0	0	0	0	0	0	0	0	0	0	0	0	0	0	0	0	0	0	0	0	0	0	0	0	0	0.8	0	0.3	0	0	0	0	0.3	0	0	0	0	0	0	0	0	0	0	0
1	CHEMBL95966	-8.4	0	0	0	0	0	0	0	0	0	0	0	0	0	0	0	0	0	0	0	0	0	0	0	0	0	0	0	0	0.8	0	0.8	0	0	0	0	0.3	0	0	0	0.1	0	0	0	0	0	0	0
1	CHEMBL98773	-8.5	0	0	0	0	0	0	0	0	0	0	0	0	0	0	0	0	0	0	0	0	0	0	0	0	0	0	0	0	0.7	0	0.6	0	0	0	0	0.4	0	0	0	0	0	0	0	0	0	0	0
1	CHEMBL98975	-8	0	0	0	0	0	0	0	0	0	0	0	0	0	0	0	0	0	0	0	0	0	0	0	0	0	0	0	0	0.6	0	0.4	0	0	0	0	0.1	0	0	0	0	0	0	0	0	0	0	0
1	CHEMBL99718	-7.9	0	0	0	0	0	0	0	0	0	0	0	0	0	0	0	0	0	0	0	0	0	0	0	0	0	0	0	0	0.9	0	0.1	0	0	0	0	0.3	0	0	0	0.1	0	0	0	0	0	0	0
0	ZINC00040007	-7.2	0	0	0	0	0	0	0	0	0	0	0	0	0	0	0	0	0	0	0	0	0	0	0	0	0	0	0	0	0.6	0	0.4	0	0	0	0	0	0	0	0	0	0	0	0	0	0	0	0
0	ZINC00054559	-8.2	0	0	0	0	0	0	0	0	0	0	0	0	0	0	0	0	0	0	0	0	0	0	0	0	0	0	0	0	0.2	0	0.8	0	0	0	0	0	0	0	0	0	0	0	0	0	0	0	0
0	ZINC00075538	-7.7	0	0	0	0	0	0	0	0	0	0	0	0	0	0	0	0	0	0	0	0	0	0	0	0	0	0	0	0	0.8	0.2	0.4	0	0	0	0	0.5	0	0	0	0.2	0	0	0	0	0	0	0
0	ZINC00079676	-7.2	0	0	0	0	0	0	0	0	0	0	0	0	0	0	0	0	0	0	0	0	0	0	0	0	0	0	0	0	0	0	0.5	0	0	0	0	0	0	0	0	0.1	0	0	0	0	0	0	0
0	ZINC00087360	-6.5	0	0	0	0	0	0	0	0	0	0	0	0	0	0	0	0	0	0	0	0	0	0	0	0	0	0	0	0	0.6	0.1	0.5	0	0	0	0	0.4	0	0	0	0	0	0	0	0	0	0	0
0	ZINC00103075	-8.2	0	0	0	0	0	0	0	0	0	0	0	0	0	0	0	0	0	0	0	0	0	0	0	0	0	0	0	0	0.8	0	0.5	0	0	0	0	0.5	0	0	0	0	0	0	0	0	0	0	0
0	ZINC00117194	-8.5	0	0	0	0	0	0	0	0	0	0	0	0	0	0	0	0	0	0	0	0	0	0	0	0	0	0	0	0	0.5	0	0.6	0	0	0	0	0.2	0	0	0	0.1	0	0	0	0	0	0	0
0	ZINC00136892	-8	0	0	0	0	0	0	0	0	0	0	0	0	0	0	0	0	0	0	0	0	0	0	0	0	0	0	0	0	1	0	0.7	0	0	0	0	0.7	0	0	0	0	0	0	0	0	0	0	0
0	ZINC00171738	-6.8	0	0	0	0	0	0	0	0	0	0	0	0	0	0	0	0	0	0	0	0	0	0	0	0	0	0	0	0	0.9	0	0.4	0	0	0	0	0.3	0	0	0	0.1	0	0	0	0	0	0	0
0	ZINC00201644	-7.3	0	0	0	0	0	0	0	0	0	0	0	0	0	0	0	0	0	0	0	0	0	0	0	0	0	0	0	0	0.7	0	0.8	0	0	0	0	0.3	0	0	0	0.2	0	0	0	0	0	0	0
0	ZINC00241967	-8.33333	0	0	0	0	0	0	0	0	0	0	0	0	0	0	0	0	0	0	0	0	0	0	0	0	0	0	0	0	0.333333	0.111111	0.777778	0	0	0	0	0	0	0	0	0	0	0	0	0	0	0	0
0	ZINC00307344	-8.3	0	0	0	0	0	0	0	0	0	0	0	0	0	0	0	0	0	0	0	0	0	0	0	0	0	0	0	0	0.8	0	0.8	0	0	0	0	0.2	0	0	0	0	0	0	0	0	0	0	0
0	ZINC00324397	-7.9	0	0	0	0	0	0	0	0	0	0	0	0	0	0	0	0	0	0	0	0	0	0	0	0	0	0	0	0	0.9	0.1	0.7	0	0	0	0	0	0	0	0	0	0	0	0	0	0	0	0
0	ZINC00342326	-9	0	0	0	0	0	0	0	0	0	0	0	0	0	0	0	0	0	0	0	0	0	0	0	0	0	0	0	0	0	0	0.8	0	0	0	0	0	0	0	0	0	0	0	0	0	0	0	0
0	ZINC00347678	-8.2	0	0	0	0	0	0	0	0	0	0	0	0	0	0	0	0	0	0	0	0	0	0	0	0	0	0	0	0	0	0	0.8	0	0	0	0	0	0	0	0	0	0	0	0	0	0	0	0
0	ZINC00387675	-6.44444	0	0	0	0	0	0	0	0	0	0	0	0	0	0	0	0	0	0	0	0	0	0	0	0	0	0	0	0	0.555556	0	0.777778	0	0	0	0	0	0	0	0	0	0	0	0	0	0	0	0
0	ZINC00408397	-8.6	0	0	0	0	0	0	0	0	0	0	0	0	0	0	0	0	0	0	0	0	0	0	0	0	0	0	0	0	0	0	0.9	0	0	0	0	0	0	0	0	0	0	0	0	0	0	0	0
0	ZINC00584304	-9	0	0	0	0	0	0	0	0	0	0	0	0	0	0	0	0	0	0	0	0	0	0	0	0	0	0	0	0	0.8	0	0.7	0	0	0	0	0.3	0	0	0	0	0	0	0	0	0	0	0
0	ZINC00633999	-8.3	0	0	0	0	0	0	0	0	0	0	0	0	0	0	0	0	0	0	0	0	0	0	0	0	0	0	0	0	1	0	0.6	0	0	0	0	0.4	0	0	0	0	0	0	0	0	0	0	0
0	ZINC00639925	-5.5	0	0	0	0	0	0	0	0	0	0	0	0	0	0	0	0	0	0	0	0	0	0	0	0	0	0	0	0	0.4	0	0.5	0	0	0	0	0.6	0	0	0	0	0	0	0	0	0	0	0
0	ZINC00654677	-9.2	0	0	0	0	0	0	0	0	0	0	0	0	0	0	0	0	0	0	0	0	0	0	0	0	0	0	0	0	0.9	0	0.4	0	0	0	0	0	0	0	0	0	0	0	0	0	0	0	0
0	ZINC00667819	-7.75	0	0	0	0	0	0	0	0	0	0	0	0	0	0	0	0	0	0	0	0	0	0	0	0	0	0	0	0	1	0	1	0	0	0	0	0.375	0	0	0	0	0	0	0	0	0	0	0
0	ZINC00677380	-7.1	0	0	0	0	0	0	0	0	0	0	0	0	0	0	0	0	0	0	0	0	0	0	0	0	0	0	0	0	0.9	0	0.9	0	0	0	0	0.8	0	0	0	0	0	0	0	0	0	0	0
0	ZINC00694640	-6.1	0	0	0	0	0	0	0	0	0	0	0	0	0	0	0	0	0	0	0	0	0	0	0	0	0	0	0	0	1	0	0.5	0	0	0	0	0.6	0	0	0	0	0	0	0	0	0	0	0
0	ZINC00694857	-9	0.1	0	0	0	0	0	0	0	0	0	0	0	0	0	0	0	0	0	0	0	0	0.1	0	0	0	0	0	0	0.7	0.1	0.7	0	0	0	0	0.6	0	0	0	0	0	0	0	0	0	0	0
0	ZINC00696517	-8.375	0	0	0	0	0	0	0	0	0	0	0	0	0	0	0	0	0	0	0	0	0	0	0	0	0	0	0	0	0.875	0	1	0	0	0	0	0	0	0	0	0	0	0	0	0	0	0	0
0	ZINC00697255	-8.5	0	0	0	0	0	0	0	0	0	0	0	0	0	0	0	0	0	0	0	0	0	0	0	0	0	0	0	0	0.7	0	0.4	0	0	0	0	0.7	0	0	0	0	0	0	0	0	0	0	0
0	ZINC00703724	-7.1	0	0	0	0	0	0	0	0	0	0	0	0	0	0	0	0	0	0	0	0	0	0	0	0	0	0	0	0	0.8	0.1	0.8	0	0	0	0	0.6	0	0	0	0	0	0	0	0	0	0	0
0	ZINC00709992	-8.2	0	0	0	0	0	0	0	0	0	0	0	0	0	0	0	0	0	0	0	0	0	0	0	0	0	0	0	0	0.6	0	0.9	0	0	0	0	0.4	0	0	0	0	0	0	0	0	0	0	0
0	ZINC00710728	-8.5	0	0	0	0	0	0	0	0	0	0	0	0	0	0	0	0	0	0	0	0	0	0	0	0	0	0	0	0	0.2	0	0.6	0	0	0	0	0.3	0	0	0	0	0	0	0	0	0	0	0
0	ZINC00713610	-2.16667	0	0	0	0	0	0	0	0	0	0	0	0	0	0	0	0	0	0	0	0	0	0	0	0	0	0	0	0	1	0.5	0.833333	0	0	0	0	0.5	0	0	0	0	0	0	0	0	0	0	0
0	ZINC00718428	-6.5	0	0	0	0	0	0	0	0	0	0	0	0	0	0	0	0	0	0	0	0	0	0	0	0	0	0	0	0	1	0	1	0	0	0	0	0	0	0	0	0.5	0	0	0	0	0	0	0
0	ZINC00731185	-8.1	0	0	0	0	0	0	0	0	0	0	0	0	0	0	0	0	0	0	0	0	0	0	0	0	0	0	0	0	0.3	0	1	0	0	0	0	0.1	0	0	0	0	0	0	0	0	0	0	0
0	ZINC00734731	-7.75	0	0	0	0	0	0	0	0	0	0	0	0	0	0	0	0	0	0	0	0	0	0	0	0	0	0	0	0	0.625	0	0.625	0	0	0	0	0.5	0	0	0	0	0	0	0	0	0	0	0
0	ZINC00737365	-9	0	0	0	0	0	0	0	0	0	0	0	0	0	0	0	0	0	0	0	0	0	0	0	0	0	0	0	0	0.8	0	0.6	0	0	0	0	0.7	0	0	0	0	0	0	0	0	0	0	0
0	ZINC00738066	-9.8	0	0	0	0	0	0	0	0	0	0	0	0	0	0	0	0	0	0	0	0	0	0	0	0	0	0	0	0	1	0	1	0	0	0	0	0.7	0	0	0	0	0	0	0	0	0	0	0
0	ZINC00743054	-8.2	0	0	0	0	0	0	0	0	0	0	0	0	0	0	0	0	0	0	0	0	0	0	0	0	0	0	0	0	0.8	0	1	0	0	0	0	0.2	0	0	0	0	0	0	0	0	0	0	0
0	ZINC00800170	-8	0	0	0	0	0	0	0	0	0	0	0	0	0	0	0	0	0	0	0	0	0	0	0	0	0	0	0	0	1	0.1	0.9	0	0	0	0	0.4	0	0	0	0	0	0	0	0	0	0	0
0	ZINC00811929	-8.9	0	0	0	0	0	0	0	0	0	0	0	0	0	0	0	0	0	0	0	0	0	0	0	0	0	0	0	0	0.5	0	0.5	0	0	0	0	0.5	0	0	0	0	0	0	0	0	0	0	0
0	ZINC00838848	-10.3	0	0	0	0	0	0	0	0	0	0	0	0	0	0	0	0	0	0	0	0	0	0	0	0	0	0	0	0	0.5	0.2	0.7	0	0	0	0	0	0	0	0	0	0	0	0	0	0	0	0
0	ZINC00844255	-7.33333	0	0	0	0	0	0	0	0	0	0	0	0	0	0	0	0	0	0	0	0	0	0	0	0	0	0	0	0	1	0.222222	0.666667	0	0	0	0	0.666667	0	0	0	0	0	0	0	0	0	0	0
0	ZINC00848498	-7.3	0	0	0	0	0	0	0	0	0	0	0	0	0	0	0	0	0	0	0	0	0	0	0	0	0	0	0	0	0.8	0	0.6	0	0	0	0	0.5	0	0	0	0	0	0	0	0	0	0	0
0	ZINC00869798	-9.5	0	0	0	0	0	0	0	0	0	0	0	0	0	0	0	0	0	0	0	0	0	0	0	0	0	0	0	0	0.8	0.2	0.4	0	0	0	0	0.3	0	0	0	0	0	0	0	0	0	0	0
0	ZINC00874864	-8.1	0	0	0	0	0	0	0	0	0	0	0	0	0	0	0	0	0	0	0	0	0	0	0	0	0	0	0	0	1	0.1	0.6	0	0	0	0	0.5	0	0	0	0.1	0	0	0	0	0	0	0
0	ZINC00875208	-9.4	0	0	0	0	0	0	0	0	0	0	0	0	0	0	0	0	0	0	0	0	0	0	0	0	0	0	0	0	0.7	0	0.7	0	0	0	0	0.2	0	0	0	0	0	0	0	0	0	0	0
0	ZINC00878956	-8	0	0	0	0	0	0	0	0	0	0	0	0	0	0	0	0	0	0	0	0	0	0	0	0	0	0	0	0	0.7	0	0.7	0	0	0	0	0.5	0	0	0	0.1	0	0	0	0	0	0	0
0	ZINC00881184	-8.3	0	0	0	0	0	0	0	0	0	0	0	0	0	0	0	0	0	0	0	0	0	0	0	0	0	0	0	0	0.9	0	0.9	0	0	0	0	0.5	0	0	0	0	0	0	0	0	0	0	0
0	ZINC00885829	-8	0	0	0	0	0	0	0	0	0	0	0	0	0	0	0	0	0	0	0	0	0	0	0	0	0	0	0	0	0.777778	0	1	0	0	0	0	0.444444	0	0	0	0.111111	0	0	0	0	0	0	0
0	ZINC00894881	-8.4	0	0	0	0	0	0	0	0	0	0	0	0	0	0	0	0	0	0	0	0	0	0	0	0	0	0	0	0	1	0	0.6	0	0	0	0	0.1	0	0	0	0	0	0	0	0	0	0	0
0	ZINC00894882	-8.2	0	0	0	0	0	0	0	0	0	0	0	0	0	0	0	0	0	0	0	0	0	0	0	0	0	0	0	0	0.7	0	0.7	0	0	0	0	0.2	0	0	0	0	0	0	0	0	0	0	0
0	ZINC00906604	-7.33333	0	0	0	0	0	0	0	0	0	0	0	0	0	0	0	0	0	0	0	0	0	0	0	0	0	0	0	0	0.333333	0	0.888889	0	0	0	0	0.111111	0	0	0	0	0	0	0	0	0	0	0
0	ZINC00906627	-7.11111	0	0	0	0	0	0	0	0	0	0	0	0	0	0	0	0	0	0	0	0	0	0	0	0	0	0	0	0	0.666667	0	0.777778	0	0	0	0	0.111111	0	0	0	0	0	0	0	0	0	0	0
0	ZINC00906659	-7.14286	0	0	0	0	0	0	0	0	0	0	0	0	0	0	0	0	0	0	0	0	0	0	0	0	0	0	0	0	0.428571	0.142857	0.571429	0	0	0	0	0.285714	0	0	0	0	0	0	0	0	0	0	0
0	ZINC00906663	-8.8	0	0	0	0	0	0	0	0	0	0	0	0	0	0	0	0	0	0	0	0	0	0	0	0	0	0	0	0	0.5	0.1	0.8	0	0	0	0	0	0	0	0	0	0	0	0	0	0	0	0
0	ZINC00906664	-7	0	0	0	0	0	0	0	0	0	0	0	0	0	0	0	0	0	0	0	0	0	0	0	0	0	0	0	0	0.5	0	1	0	0	0	0	0.2	0	0	0	0	0	0	0	0	0	0	0
0	ZINC00907422	-9.2	0	0	0	0	0	0	0	0	0	0	0	0	0	0	0	0	0	0	0	0	0	0	0	0	0	0	0	0	0.7	0.1	0.7	0	0	0	0	0.1	0	0	0	0	0	0	0	0	0	0	0
0	ZINC00909922	-6.1	0	0	0	0	0	0	0	0	0	0	0	0	0	0	0	0	0	0	0	0	0	0	0	0	0	0	0	0	0.8	0.2	0.4	0	0	0	0	0.5	0	0	0	0.2	0	0	0	0	0	0	0
0	ZINC00918890	-8.6	0	0	0	0	0	0	0	0	0	0	0	0	0	0	0	0	0	0	0	0	0	0	0	0	0	0	0	0	0.8	0	0.6	0	0	0	0	0.1	0	0	0	0.1	0	0	0	0	0	0	0
0	ZINC00920573	-8.4	0	0	0	0	0	0	0	0	0	0	0	0	0	0	0	0	0	0	0	0	0	0	0	0	0	0	0	0	0.5	0.1	0.7	0	0	0	0	0.3	0	0	0	0	0	0	0	0	0	0	0
0	ZINC00927071	-8.3	0	0	0	0	0	0	0	0	0	0	0	0	0	0	0	0	0	0	0	0	0	0	0	0	0	0	0	0	1	0.2	0.4	0	0	0	0	0.6	0	0	0	0	0	0	0	0	0	0	0
0	ZINC00927891	-8	0	0	0	0	0	0	0	0	0	0	0	0	0	0	0	0	0	0	0	0	0	0	0	0	0	0	0	0	0.6	0.1	0.6	0	0	0	0	0.1	0	0	0	0	0	0	0	0	0	0	0
0	ZINC00931837	-8.6	0	0	0	0	0	0	0	0	0	0	0	0	0	0	0	0	0	0	0	0	0	0	0	0	0	0	0	0	0.8	0	0.8	0	0	0	0	0.6	0	0	0	0	0	0	0	0	0	0	0
0	ZINC00938963	-8.7	0	0	0	0	0	0	0	0	0	0	0	0	0	0	0	0	0	0	0	0	0	0	0	0	0	0	0	0	0.5	0	0.7	0	0	0	0	0.2	0	0	0	0	0	0	0	0	0	0	0
0	ZINC00939402	-8.8	0	0	0	0	0	0	0	0	0	0	0	0	0	0	0	0	0	0	0	0	0	0	0	0	0	0	0	0	0.7	0	0.3	0	0	0	0	0.7	0	0	0	0	0	0	0	0	0	0	0
0	ZINC00946529	-7.2	0	0	0	0	0	0	0	0	0	0	0	0	0	0	0	0	0	0	0	0	0	0	0	0	0	0	0	0	0.8	0.1	0.5	0	0	0	0	0.1	0	0	0	0.2	0	0	0	0	0	0	0
0	ZINC00946539	-6.7	0	0	0	0	0	0	0	0	0	0	0	0	0	0	0	0	0	0	0	0	0	0	0	0	0	0	0	0	0.5	0	0.7	0	0	0	0	0.1	0	0	0	0	0	0	0	0	0	0	0
0	ZINC00958586	-8.1	0	0	0	0	0	0	0	0	0	0	0	0	0	0	0	0	0	0	0	0	0	0	0	0	0	0	0	0	0.5	0	0.5	0	0	0	0	0.3	0	0	0	0	0	0	0	0	0	0	0
0	ZINC00969958	-5.6	0	0	0	0	0	0	0	0	0	0	0	0	0	0	0	0	0	0	0	0	0	0	0	0	0	0	0	0	0.6	0	0.9	0	0	0	0	0.5	0	0	0	0	0	0	0	0	0	0	0
0	ZINC00990062	-9.1	0	0	0	0	0	0	0	0	0	0	0	0	0	0	0	0	0	0	0	0	0	0	0	0	0	0	0	0	0.5	0.1	0.7	0	0	0	0	0.2	0	0	0	0	0	0	0	0	0	0	0
0	ZINC00995816	-6	0	0	0	0	0	0	0	0	0	0	0	0	0	0	0	0	0	0	0	0	0	0	0	0	0	0	0	0	0.666667	0	0.666667	0	0	0	0	0.666667	0	0	0	0	0	0	0	0	0	0	0
0	ZINC01001567	-8.1	0	0	0	0	0	0	0	0	0	0	0	0	0	0	0	0	0	0	0	0	0	0	0	0	0	0	0	0	1	0	0.7	0	0	0	0	0.4	0	0	0	0	0	0	0	0	0	0	0
0	ZINC01009253	-7.88889	0	0	0	0	0	0	0	0	0	0	0	0	0	0	0	0	0	0	0	0	0	0	0	0	0	0	0	0	0.888889	0	0.555556	0	0	0	0	0.666667	0	0	0	0	0	0	0	0	0	0	0
0	ZINC01022238	-7.4	0	0	0	0	0	0	0	0	0	0	0	0	0	0	0	0	0	0	0	0	0	0	0	0	0	0	0	0	0.7	0	0.6	0	0	0	0	0.3	0	0	0	0	0	0	0	0	0	0	0
0	ZINC01048209	-9.6	0	0	0	0	0	0	0	0	0	0	0	0	0	0	0	0	0	0	0	0	0	0	0	0	0	0	0	0	0.2	0	1	0	0	0	0	0	0	0	0	0	0	0	0	0	0	0	0
0	ZINC01086943	-9.6	0	0	0	0	0	0	0	0	0	0	0	0	0	0	0	0	0	0	0	0	0	0	0	0	0	0	0	0	0.8	0	0.2	0	0	0	0	0.8	0	0	0	0	0	0	0	0	0	0	0
0	ZINC01087584	-7.83333	0	0	0	0	0	0	0	0	0	0	0	0	0	0	0	0	0	0	0	0	0	0	0	0	0	0	0	0	1	0	0.666667	0	0	0	0	0.166667	0	0	0	0	0	0	0	0	0	0	0
0	ZINC01102355	-8.8	0	0	0	0	0	0	0	0	0	0	0	0	0	0	0	0	0	0	0	0	0	0	0	0	0	0	0	0	0.9	0.5	0.3	0	0	0	0	0.6	0	0	0	0	0	0	0	0	0	0	0
0	ZINC01112880	-8.6	0	0	0	0	0	0	0	0	0	0	0	0	0	0	0	0	0	0	0	0	0	0	0	0	0	0	0	0	0.6	0.1	0.6	0	0	0	0	0.8	0	0	0	0	0	0	0	0	0	0	0
0	ZINC01140970	-7.8	0	0	0	0	0	0	0	0	0	0	0	0	0	0	0	0	0	0	0	0	0	0	0	0	0	0	0	0	0.8	0.2	0.6	0	0	0	0	0.6	0	0	0	0	0	0	0	0	0	0	0
0	ZINC01143908	-8.6	0	0	0	0	0	0	0	0	0	0	0	0	0	0	0	0	0	0	0	0	0	0	0	0	0	0	0	0	0.7	0	0.6	0	0	0	0	0.3	0	0	0	0	0	0	0	0	0	0	0
0	ZINC01144101	-9.4	0	0	0	0	0	0	0	0	0	0	0	0	0	0	0	0	0	0	0	0	0	0	0	0	0	0	0	0	1	0.1	0.7	0	0	0	0	0.6	0	0	0	0	0	0	0	0	0	0	0
0	ZINC01144344	-9.5	0	0	0	0	0	0	0	0	0	0	0	0	0	0	0	0	0	0	0	0	0	0	0	0	0	0	0	0	0.9	0.1	0.4	0	0	0	0	0.6	0	0	0	0	0	0	0	0	0	0	0
0	ZINC01144949	-6.9	0	0	0	0	0	0	0	0	0	0	0	0	0	0	0	0	0	0	0	0	0	0	0	0	0	0	0	0	0.8	0.2	0.2	0	0	0	0	0.1	0	0	0	0.1	0	0	0	0	0	0	0
0	ZINC01171852	-9.9	0	0	0	0	0	0	0	0	0	0	0	0	0	0	0	0	0	0	0	0	0	0	0	0	0	0	0	0	0.6	0.1	0.8	0	0	0	0	0.5	0	0	0	0	0	0	0	0	0	0	0
0	ZINC01175833	-7	0	0	0	0	0	0	0	0	0	0	0	0	0	0	0	0	0	0	0	0	0	0	0	0	0	0	0	0	0.7	0	0.3	0	0	0	0	0.3	0	0	0	0	0	0	0	0	0	0	0
0	ZINC01212124	-8.4	0	0	0	0	0	0	0	0	0	0	0	0	0	0	0	0	0	0	0	0	0	0	0	0	0	0	0	0	0.4	0	0.5	0	0	0	0	0.1	0	0	0	0	0	0	0	0	0	0	0
0	ZINC01213347	-8.22222	0	0	0	0	0	0	0	0	0	0	0	0	0	0	0	0	0	0	0	0	0	0	0	0	0	0	0	0	0.888889	0	0.444444	0	0	0	0	0.555556	0	0	0	0	0	0	0	0	0	0	0
0	ZINC01224972	-8.2	0	0	0	0	0	0	0	0	0	0	0	0	0	0	0	0	0	0	0	0	0	0	0	0	0	0	0	0	0.8	0	0.7	0	0	0	0	0.2	0	0	0	0	0	0	0	0	0	0	0
0	ZINC01234876	-7.3	0	0	0	0	0	0	0	0	0	0	0	0	0	0	0	0	0	0	0	0	0	0	0	0	0	0	0	0	0.6	0	0.8	0	0	0	0	0.2	0	0	0	0	0	0	0	0	0	0	0
0	ZINC01237660	-5.9	0	0	0	0	0	0	0	0	0	0	0	0	0	0	0	0	0	0	0	0	0	0	0	0	0	0	0	0	0.4	0	0.4	0	0	0	0	0.1	0	0	0	0	0	0	0	0	0	0	0
0	ZINC01257889	-9	0	0	0	0	0	0	0	0	0	0	0	0	0	0	0	0	0	0	0	0	0	0	0	0	0	0	0	0	0.9	0	0.5	0	0	0	0	0.3	0	0	0	0	0	0	0	0	0	0	0
0	ZINC01258035	-8.7	0	0	0	0	0	0	0	0	0	0	0	0	0	0	0	0	0	0	0	0	0	0	0	0	0	0	0	0	0.9	0	0.4	0	0	0	0	0.1	0	0	0	0	0	0	0	0	0	0	0
0	ZINC01262773	-9.1	0	0	0	0	0	0	0	0	0	0	0	0	0	0	0	0	0	0	0	0	0	0	0	0	0	0	0	0	0.9	0.1	0.5	0	0	0	0	0	0	0	0	0	0	0	0	0	0	0	0
0	ZINC01269759	-4.5	0	0	0	0	0	0	0	0	0	0	0	0	0	0	0.5	0	0	0	0	0	0	0	0	0	0	0	0	0	1	0	1	0	0	0	0	1	0	0	0	0	0	0	0	0	0	0	0
0	ZINC01273336	-8.7	0	0	0	0	0	0	0	0	0	0	0	0	0	0	0	0	0	0	0	0	0	0	0	0	0	0	0	0	0.7	0.1	0.3	0	0	0	0	0.2	0	0	0	0	0	0	0	0	0	0	0
0	ZINC01283242	-8.8	0	0	0	0	0	0	0	0	0	0	0	0	0	0	0	0	0	0	0	0	0	0	0	0	0	0	0	0	0.4	0	0.5	0	0	0	0	0.1	0	0	0	0	0	0	0	0	0	0	0
0	ZINC01287798	-10.6	0	0	0	0	0	0	0	0	0	0	0	0	0	0	0	0	0	0	0	0	0	0	0	0	0	0	0	0	0.3	0	1	0	0	0	0	0	0	0	0	0.1	0	0	0	0	0	0	0
0	ZINC01287831	-8.5	0	0	0	0	0	0	0	0	0	0	0	0	0	0	0	0	0	0	0	0	0	0	0	0	0	0	0	0	0.6	0.1	0.6	0	0	0	0	0.4	0	0	0	0	0	0	0	0	0	0	0
0	ZINC01288027	-8.5	0	0	0	0	0	0	0	0	0	0	0	0	0	0	0	0	0	0	0	0	0	0	0	0	0	0	0	0	0.3	0	0.6	0	0	0	0	0.1	0	0	0	0.1	0	0	0	0	0	0	0
0	ZINC01296703	-4.8	0	0	0	0	0	0	0	0	0	0	0	0	0	0	0	0	0	0	0	0	0	0	0	0	0	0	0	0	0.7	0.2	0.6	0	0	0	0	0.4	0	0	0	0	0	0	0	0	0	0	0
0	ZINC01299869	-7	0	0	0	0	0	0	0	0	0	0	0	0	0	0	0	0	0	0	0	0	0	0	0	0	0	0	0	0	1	0.1	0.6	0	0	0	0	0.7	0	0	0	0	0	0	0	0	0	0	0
0	ZINC01308366	-7.9	0	0	0	0	0	0	0	0	0	0	0	0	0	0	0	0	0	0	0	0	0	0	0	0	0	0	0	0	0.3	0.1	0.8	0	0	0	0	0	0	0	0	0	0	0	0	0	0	0	0
0	ZINC01309944	-8.42857	0	0	0	0	0	0	0	0	0	0	0	0	0	0	0	0	0	0	0	0	0	0	0	0	0	0	0	0	0.857143	0.142857	0.857143	0	0	0	0	0.571429	0	0	0	0.428571	0	0	0	0	0	0	0
0	ZINC01356658	-7.4	0	0	0	0	0	0	0	0	0	0	0	0	0	0	0	0	0	0	0	0	0	0	0	0	0	0	0	0	0.4	0	0.9	0	0	0	0	0.1	0	0	0	0	0	0	0	0	0	0	0
0	ZINC01374324	-9	0	0	0	0	0	0	0	0	0	0	0	0	0	0	0	0	0	0	0	0	0	0	0	0	0	0	0	0	0.7	0	0.9	0	0	0	0	0.3	0	0	0	0	0	0	0	0	0	0	0
0	ZINC01374940	-7.9	0	0	0	0	0	0	0	0	0	0	0	0	0	0	0	0	0	0	0	0	0	0	0	0	0	0	0	0	0.9	0	0.8	0	0	0	0	0.4	0	0	0	0.2	0	0	0	0	0	0	0
0	ZINC01380969	-6.85714	0	0	0	0	0	0	0	0	0	0	0	0	0	0	0	0	0	0	0	0	0	0	0	0	0	0	0	0	1	0	1	0	0	0	0	0.714286	0	0	0	0	0	0	0	0	0	0	0
0	ZINC01405370	-7	0	0	0	0	0	0	0	0	0	0	0	0	0	0	0	0	0	0	0	0	0	0	0	0	0	0	0	0	1	0	1	0	0	0	0	0.5	0	0	0	0	0	0	0	0	0	0	0
0	ZINC01408206	-9.3	0	0	0	0	0	0	0	0	0	0	0	0	0	0	0	0	0	0	0	0	0	0	0	0	0	0	0	0	0.5	0	0.9	0	0	0	0	0.6	0	0	0	0	0	0	0	0	0	0	0
0	ZINC01423019	-4.6	0	0	0	0	0	0	0	0	0	0	0	0	0	0	0	0	0	0	0	0	0	0	0	0	0	0	0	0	1	0	0.4	0	0	0	0	0.4	0	0	0	0	0	0	0	0	0	0	0
0	ZINC01423167	-3.375	0	0	0	0	0	0	0	0	0	0	0	0	0	0	0	0	0	0	0	0	0	0	0	0	0	0	0	0	1	0	0.375	0	0	0	0	0.875	0	0	0	0	0	0	0	0	0	0	0
0	ZINC01427473	-7.5	0	0	0	0	0	0	0	0	0	0	0	0	0	0	0	0	0	0	0	0	0	0	0	0	0	0	0	0	1	0	0.5	0	0	0	0	0.5	0	0	0	0	0	0	0	0	0	0	0
0	ZINC01430756	-5.9	0	0	0	0	0	0	0	0	0	0	0	0	0	0	0	0	0	0	0	0	0	0	0	0	0	0	0	0	0.4	0	0.6	0	0	0	0	0.2	0	0	0	0	0	0	0	0	0	0	0
0	ZINC01442079	-7.8	0	0	0	0	0	0	0	0	0	0	0	0	0	0	0	0	0	0	0	0	0	0	0	0	0	0	0	0	1	0	0.8	0	0	0	0	0.6	0	0	0	0	0	0	0	0	0	0	0
0	ZINC01479574	-7.9	0	0	0	0	0	0	0	0	0	0	0	0	0	0	0	0	0	0	0	0	0	0	0	0	0	0	0	0	0.4	0	0.6	0	0	0	0	0.3	0	0	0	0	0	0	0	0	0	0	0
0	ZINC01491960	-9.1	0	0	0	0	0	0	0	0	0	0	0	0	0	0	0	0	0	0	0	0	0	0	0	0	0	0	0	0	0.8	0	0.5	0	0	0	0	0.8	0	0	0	0	0	0	0	0	0	0	0
0	ZINC01509989	-7.7	0	0	0	0	0	0	0	0	0	0	0	0	0	0	0	0	0	0	0	0	0	0	0	0	0	0	0	0	0.7	0	0.7	0	0	0	0	0	0	0	0	0	0	0	0	0	0	0	0
0	ZINC01512952	-9.6	0	0	0	0	0	0	0	0	0	0	0	0	0	0	0	0	0	0	0	0	0	0	0	0	0	0	0	0	0	0.2	0.8	0	0	0	0	0	0	0	0	0	0	0	0	0	0	0	0
0	ZINC01514671	-6.8	0	0	0	0	0	0	0	0	0	0	0	0	0	0	0	0	0	0	0	0	0	0	0	0	0	0	0	0	0.2	0	0.5	0	0	0	0	0.5	0	0	0	0	0	0	0	0	0	0	0
0	ZINC01535361	-6.7	0	0	0	0	0	0	0	0	0	0	0	0	0	0	0	0	0	0	0	0	0	0	0	0	0	0	0	0	1	0	0.7	0	0	0	0	0.7	0	0	0	0	0	0	0	0	0	0	0
0	ZINC01561267	-7.9	0	0	0	0	0	0	0	0	0	0	0	0	0	0	0	0	0	0	0	0	0	0	0	0	0	0	0	0	0.4	0	0.8	0	0	0	0	0.2	0	0	0	0	0	0	0	0	0	0	0
0	ZINC01566440	-6.9	0	0	0	0	0	0	0	0	0	0	0	0	0	0	0	0	0	0	0	0	0	0	0	0	0	0	0	0	0.6	0	0.4	0	0	0	0	0.1	0	0	0	0	0	0	0	0	0	0	0
0	ZINC01568079	-7.2	0	0	0	0	0	0	0	0	0	0	0	0	0	0	0	0	0	0	0	0	0	0	0	0	0	0	0	0	0.5	0.1	0.6	0	0	0	0	0.3	0	0	0	0	0	0	0	0	0	0	0
0	ZINC01594245	-6.7	0	0	0	0	0	0	0	0	0	0	0	0	0	0	0	0	0	0	0	0	0	0	0	0	0	0	0	0	0.9	0	0.8	0	0	0	0	0.7	0	0	0	0	0	0	0	0	0	0	0
0	ZINC01599812	-7.8	0	0	0	0	0	0	0	0	0	0	0	0	0	0	0	0	0	0	0	0	0	0	0	0	0	0	0	0	0.3	0	0.9	0	0	0	0	0	0	0	0	0	0	0	0	0	0	0	0
0	ZINC01617151	-7.2	0	0	0	0	0	0	0	0	0	0	0	0	0	0	0	0	0	0	0	0	0	0	0	0	0	0	0	0	0.8	0	0.2	0	0	0	0	0.8	0	0	0	0	0	0	0	0	0	0	0
0	ZINC01631388	-7.3	0	0	0	0	0	0	0	0	0	0	0	0	0	0	0	0	0	0	0	0	0	0	0	0	0	0	0	0	0.7	0	0.7	0	0	0	0	0.3	0	0	0	0	0	0	0	0	0	0	0
0	ZINC01646553	-8.5	0	0	0	0	0	0	0	0	0	0	0	0	0	0	0	0	0	0	0	0	0	0	0	0	0	0	0	0	1	0	0.375	0	0	0	0	0	0	0	0	0	0	0	0	0	0	0	0
0	ZINC01646557	-8.14286	0	0	0	0	0	0	0	0	0	0	0	0	0	0	0	0	0	0	0	0	0	0	0	0	0	0	0	0	1	0	0.142857	0	0	0	0	0.571429	0	0	0	0	0	0	0	0	0	0	0
0	ZINC01651985	-7.2	0	0	0	0	0	0	0	0	0	0	0	0	0	0	0	0	0	0	0	0	0	0	0	0	0	0	0	0	0.2	0.1	0.6	0	0	0	0	0	0	0	0	0	0	0	0	0	0	0	0
0	ZINC01655010	-8.2	0	0	0	0	0	0	0	0	0	0	0	0	0	0	0	0	0	0	0	0	0	0	0	0	0	0	0	0	1	0.3	0.4	0	0	0	0	0.4	0	0	0	0	0	0	0	0	0	0	0
0	ZINC01675714	-6.2	0	0	0	0	0	0	0	0	0	0	0	0	0	0	0	0	0	0	0	0	0	0	0	0	0	0	0	0	0.8	0	0	0	0	0	0	0.9	0	0	0	0	0	0	0	0	0	0	0
0	ZINC01681702	-8.8	0	0	0	0	0	0	0	0	0	0	0	0	0	0	0	0	0	0	0	0	0	0	0	0	0	0	0	0	0.1	0	1	0	0	0	0	0.1	0	0	0	0.1	0	0	0	0	0	0	0
0	ZINC01685363	-7.9	0	0	0	0	0	0	0	0	0	0	0	0	0	0	0	0	0	0	0	0	0	0	0	0	0	0	0	0	0.7	0	0.4	0	0	0	0	0.5	0	0	0	0	0	0	0	0	0	0	0
0	ZINC01688478	-8.2	0	0	0	0	0	0	0	0	0	0	0	0	0	0	0	0	0	0	0	0	0	0	0	0	0	0	0	0	0.6	0	0.9	0	0	0	0	0.2	0	0	0	0	0	0	0	0	0	0	0
0	ZINC01696412	-6.3	0	0	0	0	0	0	0	0	0	0	0	0	0	0	0	0	0	0	0	0	0	0.1	0	0	0	0	0	0	0.5	0.3	0.7	0	0	0	0	0.8	0	0	0	0	0	0	0	0	0	0	0
0	ZINC01700032	-8.8	0	0	0	0	0	0	0	0	0	0	0	0	0	0	0	0	0	0	0	0	0	0	0	0	0	0	0	0	0.4	0.1	0.7	0	0	0	0	0.3	0	0	0	0	0	0	0	0	0	0	0
0	ZINC01711657	-6.3	0	0	0	0	0	0	0	0	0	0	0	0	0	0	0	0	0	0	0	0	0	0	0	0	0	0	0	0	1	0	1	0	0	0	0	0.8	0	0	0	0	0	0	0	0	0	0	0
0	ZINC01712430	-8.4	0	0	0	0	0	0	0	0	0	0	0	0	0	0	0	0	0	0	0	0	0	0	0	0	0	0	0	0	0.5	0.3	0.7	0	0	0	0	0.4	0	0	0	0	0	0	0	0	0	0	0
0	ZINC01713261	-8.2	0	0	0	0	0	0	0	0	0	0	0	0	0	0	0	0	0	0	0	0	0	0	0	0	0	0	0	0	0.7	0	0.9	0	0	0	0	0.1	0	0	0	0.1	0	0	0	0	0	0	0
0	ZINC01713970	-6.9	0	0	0	0	0	0	0	0	0	0	0	0	0	0	0	0	0	0	0	0	0	0.1	0	0	0	0	0	0	0.8	0	0.2	0	0	0	0	0.6	0	0	0	0	0	0	0	0	0	0	0
0	ZINC01722611	-7.4	0	0	0	0	0	0	0	0	0	0	0	0	0	0	0	0	0	0	0	0	0	0	0	0	0	0	0	0	0.7	0	0.3	0	0	0	0	0.3	0	0	0	0.1	0	0	0	0	0	0	0
0	ZINC01733221	-5.4	0	0	0	0	0	0	0	0	0	0	0	0	0	0	0	0	0	0	0	0	0	0	0	0	0	0	0	0	0.9	0.1	0.4	0	0	0	0	0.9	0	0	0	0	0	0	0	0	0	0	0
0	ZINC01753257	-7.9	0	0	0	0	0	0	0	0	0	0	0	0	0	0	0	0	0	0	0	0	0	0	0	0	0	0	0	0	0.5	0	0.8	0	0	0	0	0	0	0	0	0	0	0	0	0	0	0	0
0	ZINC01756620	-9.5	0	0	0	0	0	0	0	0	0	0	0	0	0	0	0	0	0	0	0	0	0	0	0	0	0	0	0	0	0.3	0	0.7	0	0	0	0	0.2	0	0	0	0	0	0	0	0	0	0	0
0	ZINC01756627	-7.2	0	0	0	0	0	0	0	0	0	0	0	0	0	0	0	0	0	0	0	0	0	0	0	0	0	0	0	0	0.7	0	0.6	0	0	0	0	0.5	0	0	0	0	0	0	0	0	0	0	0
0	ZINC01762768	-7.4	0	0	0	0	0	0	0	0	0	0	0	0	0	0	0	0	0	0	0	0	0	0	0	0	0	0	0	0	0.7	0	0.4	0	0	0	0	0.3	0	0	0	0	0	0	0	0	0	0	0
0	ZINC01763903	-6.88889	0.111111	0	0	0	0	0	0	0	0	0	0	0	0	0	0	0	0	0	0	0	0	0.111111	0	0	0	0	0	0	0.222222	0.111111	0.555556	0	0	0	0	0.222222	0	0	0	0	0	0	0	0	0	0	0
0	ZINC01764953	-9.3	0	0	0	0	0	0	0	0	0	0	0	0	0	0	0	0	0	0	0	0	0	0	0	0	0	0	0	0	0.5	0	0.4	0	0	0	0	0.2	0	0	0	0	0	0	0	0	0	0	0
0	ZINC01779375	-7.5	0	0	0	0	0	0	0	0	0	0	0	0	0	0	0	0	0	0	0	0	0	0	0	0	0	0	0	0	0.5	0.1	0.6	0	0	0	0	0.5	0	0	0	0	0	0	0	0	0	0	0
0	ZINC01781454	-10.2	0	0	0	0	0	0	0	0	0	0	0	0	0	0	0	0	0	0	0	0	0	0	0	0	0	0	0	0	0.9	0	0.3	0	0	0	0	0.9	0	0	0	0	0	0	0	0	0	0	0
0	ZINC01787043	-7.6	0	0	0	0	0	0	0	0	0	0	0	0	0	0	0	0	0	0	0	0	0	0	0	0	0	0	0	0	0.9	0	0.1	0	0	0	0	0.3	0	0	0	0	0	0	0	0	0	0	0
0	ZINC01789649	-9.8	0	0	0	0	0	0	0	0	0	0	0	0	0	0	0	0	0	0	0	0	0	0	0	0	0	0	0	0	0.7	0	0.3	0	0	0	0	0.1	0	0	0	0	0	0	0	0	0	0	0
0	ZINC01796386	-9.5	0	0	0	0	0	0	0	0	0	0	0	0	0	0	0	0	0	0	0	0	0	0	0	0	0	0	0	0	0.6	0.1	0.6	0	0	0	0	0.4	0	0	0	0	0	0	0	0	0	0	0
0	ZINC01798210	-9.1	0	0	0	0	0	0	0	0	0	0	0	0	0	0	0	0	0	0	0	0	0	0	0	0	0	0	0	0	0.4	0.1	0.6	0	0	0	0	0.1	0	0	0	0	0	0	0	0	0	0	0
0	ZINC01806467	-7.1	0	0	0	0	0	0	0	0	0	0	0	0	0	0	0	0	0	0	0	0	0	0	0	0	0	0	0	0	0.7	0	0.6	0	0	0	0	0.4	0	0	0	0	0	0	0	0	0	0	0
0	ZINC01809396	-8.4	0	0	0	0	0	0	0	0	0	0	0	0	0	0	0	0	0	0	0	0	0	0	0	0	0	0	0	0	0.8	0	0.6	0	0	0	0	0.5	0	0	0	0	0	0	0	0	0	0	0
0	ZINC01813387	-8.2	0	0	0	0	0	0	0	0	0	0	0	0	0	0	0	0	0	0	0	0	0	0	0	0	0	0	0	0	0.3	0	0.9	0	0	0	0	0.2	0	0	0	0	0	0	0	0	0	0	0
0	ZINC01815434	-4.1	0	0	0	0	0	0	0	0	0	0	0	0	0	0	0	0	0	0	0	0	0	0	0	0	0	0	0	0	0.7	0	0.6	0	0	0	0	0.5	0	0	0	0.2	0	0	0	0	0	0	0
0	ZINC01816174	-6.71429	0	0	0	0	0	0	0	0	0	0	0	0	0	0	0	0	0	0	0	0	0	0	0	0	0	0	0	0	0.857143	0.142857	0.714286	0	0	0	0	0.571429	0	0	0	0	0	0	0	0	0	0	0
0	ZINC01817024	-6.3	0	0	0	0	0	0	0	0	0	0	0	0	0	0	0	0	0	0	0	0	0	0	0	0	0	0	0	0	1	0	0.9	0	0	0	0	0.9	0	0	0	0	0	0	0	0	0	0	0
0	ZINC01817155	-7.5	0	0	0	0	0	0	0	0	0	0	0	0	0	0	0	0	0	0	0	0	0	0	0	0	0	0	0	0	0.4	0	0.5	0	0	0	0	0.2	0	0	0	0	0	0	0	0	0	0	0
0	ZINC01819674	-4.625	0	0	0	0	0	0	0	0	0	0	0	0	0	0	0	0	0	0	0	0	0	0	0	0	0	0	0	0	0.5	0	0.25	0	0	0	0	0.5	0	0	0	0	0	0	0	0	0	0	0
0	ZINC01821329	-1.75	0	0	0	0	0	0	0	0	0	0	0	0	0	0	0	0	0	0	0	0	0	0	0	0	0	0	0	0	0.5	0	0.5	0	0	0	0	0.5	0	0	0	0	0	0	0	0	0	0	0
0	ZINC01821330	-3	0	0	0	0	0	0	0	0	0	0	0	0	0	0	0	0	0	0	0	0	0	0	0	0	0	0	0	0	0.8	0.2	0.6	0	0	0	0	0.6	0	0	0	0	0	0	0	0	0	0	0
0	ZINC01821925	-6.77778	0	0	0	0	0	0	0	0	0	0	0	0	0	0	0	0	0	0	0	0	0	0	0	0	0	0	0	0	1	0	0.333333	0	0	0	0	0.666667	0	0	0	0	0	0	0	0	0	0	0
0	ZINC01823403	-8.9	0	0	0	0	0	0	0	0	0	0	0	0	0	0	0	0	0	0	0	0	0	0	0	0	0	0	0	0	1	0	0.6	0	0	0	0	0.6	0	0	0	0	0	0	0	0	0	0	0
0	ZINC01829271	-7.9	0	0	0	0	0	0	0	0	0	0	0	0	0	0	0	0	0	0	0	0	0	0	0	0	0	0	0	0	0.7	0	0.6	0	0	0	0	0.4	0	0	0	0	0	0	0	0	0	0	0
0	ZINC01830536	-7.8	0	0	0	0	0	0	0	0	0	0	0	0	0	0	0	0	0	0	0	0	0	0	0	0	0	0	0	0	1	0.1	0.4	0	0	0	0	0.8	0	0	0	0	0	0	0	0	0	0	0
0	ZINC01831415	-7.6	0	0	0	0	0	0	0	0	0	0	0	0	0	0	0	0	0	0	0	0	0	0	0	0	0	0	0	0	0.7	0.1	0.4	0	0	0	0	0.2	0	0	0	0	0	0	0	0	0	0	0
0	ZINC01834602	-7.8	0	0	0	0	0	0	0	0	0	0	0	0	0	0	0	0	0	0	0	0	0	0	0	0	0	0	0	0	0.5	0	0.7	0	0	0	0	0.6	0	0	0	0	0	0	0	0	0	0	0
0	ZINC01835467	-5	0	0	0	0	0	0	0	0	0	0	0	0	0	0	0	0	0	0	0	0	0	0	0	0	0	0	0	0	0.857143	0	0.571429	0	0	0	0	0.571429	0	0	0	0	0	0	0	0	0	0	0
0	ZINC01849804	-7	0	0	0	0	0	0	0	0	0	0	0	0	0	0	0	0	0	0	0	0	0	0	0	0	0	0	0	0	0.8	0	0.6	0	0	0	0	0.1	0	0	0	0	0	0	0	0	0	0	0
0	ZINC01853018	-7.6	0.1	0	0	0	0	0	0	0	0	0	0	0	0	0	0	0	0	0	0	0	0	0	0	0	0	0	0	0	0.7	0	0.5	0	0	0	0	0.4	0	0	0	0	0	0	0	0	0	0	0
0	ZINC01853020	-8.2	0	0	0	0	0	0	0	0	0	0	0	0	0	0	0	0	0	0	0	0	0	0	0	0	0	0	0	0	0.8	0	0.4	0	0	0	0	0.3	0	0	0	0	0	0	0	0	0	0	0
0	ZINC01867701	-8.11111	0	0	0	0	0	0	0	0	0	0	0	0	0	0	0	0	0	0	0	0	0	0	0	0	0	0	0	0	0.222222	0	0.333333	0	0	0	0	0	0	0	0	0	0	0	0	0	0	0	0
0	ZINC01868992	-8.9	0	0	0	0	0	0	0	0	0	0	0	0	0	0	0	0	0	0	0	0	0	0	0	0	0	0	0	0	0.6	0	0.1	0	0	0	0	0	0	0	0	0	0	0	0	0	0	0	0
0	ZINC01871433	-8.7	0	0	0	0	0	0	0	0	0	0	0	0	0	0	0	0	0	0	0	0	0	0	0	0	0	0	0	0	0.9	0	0.2	0	0	0	0	0.9	0	0	0	0	0	0	0	0	0	0	0
0	ZINC01872460	-8.4	0	0	0	0	0	0	0	0	0	0	0	0	0	0	0	0	0	0	0	0	0	0	0	0	0	0	0	0	0	0	0.9	0	0	0	0	0	0	0	0	0.1	0	0	0	0	0	0	0
0	ZINC01872557	-7.8	0	0	0	0	0	0	0	0	0	0	0	0	0	0	0	0	0	0	0	0	0	0	0	0	0	0	0	0	0.8	0	0.6	0	0	0	0	0.2	0	0	0	0	0	0	0	0	0	0	0
0	ZINC01875056	-9.1	0	0	0	0	0	0	0	0	0	0	0	0	0	0	0	0	0	0	0	0	0	0	0	0	0	0	0	0	0.9	0	0.5	0	0	0	0	0.8	0	0	0	0	0	0	0	0	0	0	0
0	ZINC01875563	-8.3	0	0	0	0	0	0	0	0	0	0	0	0	0	0	0	0	0	0	0	0	0	0	0	0	0	0	0	0	1	0	0.5	0	0	0	0	0.7	0	0	0	0	0	0	0	0	0	0	0
0	ZINC01875802	-9.2	0	0	0	0	0	0	0	0	0	0	0	0	0	0	0	0	0	0	0	0	0	0	0	0	0	0	0	0	0.7	0.1	0.7	0	0	0	0	0.1	0	0	0	0	0	0	0	0	0	0	0
0	ZINC01876048	-5.28571	0	0	0	0	0	0	0	0	0	0	0	0	0	0	0	0	0	0	0	0	0	0	0	0	0	0	0	0	1	0	0.571429	0	0	0	0	0.571429	0	0	0	0	0	0	0	0	0	0	0
0	ZINC01876250	-7.6	0	0	0	0	0	0	0	0	0	0	0	0	0	0	0	0	0	0	0	0	0	0.4	0	0	0	0	0	0	0.9	0	0.6	0	0	0	0	0.7	0	0	0	0	0	0	0	0	0	0	0
0	ZINC01876604	-2.6	0	0	0	0	0	0	0	0	0	0	0	0	0	0	0	0	0	0	0	0	0	0	0	0	0	0	0	0	0.8	0	0.8	0	0	0	0	0.8	0	0	0	0	0	0	0	0	0	0	0
0	ZINC01876972	-7.4	0	0	0	0	0	0	0	0	0	0	0	0	0	0	0	0	0	0	0	0	0	0	0	0	0	0	0	0	0.8	0	0.5	0	0	0	0	0.8	0	0	0	0	0	0	0	0	0	0	0
0	ZINC01876973	-7.6	0	0	0	0	0	0	0	0	0	0	0	0	0	0	0	0	0	0	0	0	0	0	0	0	0	0	0	0	1	0	0.7	0	0	0	0	0.6	0	0	0	0	0	0	0	0	0	0	0
0	ZINC01879259	-2.4	0	0	0	0	0	0	0	0	0	0	0	0	0	0	0	0	0	0	0	0	0	0	0	0	0	0	0	0	0.9	0.1	0.8	0	0	0	0	0.8	0	0	0	0	0	0	0	0	0	0	0
0	ZINC01880349	-9	0	0	0	0	0	0	0	0	0	0	0	0	0	0	0	0	0	0	0	0	0	0	0	0	0	0	0	0	1	0	0	0	0	0	0	0.9	0	0	0	0	0	0	0	0	0	0	0
0	ZINC01881662	-9.9	0	0	0	0	0	0	0	0	0	0	0	0	0	0	0	0	0	0	0	0	0	0	0	0	0	0	0	0	0.5	0	0.8	0	0	0	0	0.1	0	0	0	0	0	0	0	0	0	0	0
0	ZINC01882696	-8.5	0	0	0	0	0	0	0	0	0	0	0	0	0	0	0	0	0	0	0	0	0	0	0	0	0	0	0	0	0.2	0	0.5	0	0	0	0	0.2	0	0	0	0	0	0	0	0	0	0	0
0	ZINC01883714	-9.1	0	0	0	0	0	0	0	0	0	0	0	0	0	0	0	0	0	0	0	0	0	0	0	0	0	0	0	0	0.6	0	0.7	0	0	0	0	0.3	0	0	0	0	0	0	0	0	0	0	0
0	ZINC01886972	-9.7	0	0	0	0	0	0	0	0	0	0	0	0	0	0	0	0	0	0	0	0	0	0	0	0	0	0	0	0	0.5	0.1	0.8	0	0	0	0	0.2	0	0	0	0	0	0	0	0	0	0	0
0	ZINC01889350	-5	0	0	0	0	0	0	0	0	0	0	0	0	0	0	0	0	0	0	0	0	0	0	0	0	0	0	0	0	1	0	0.375	0	0	0	0	0.375	0	0	0	0	0	0	0	0	0	0	0
0	ZINC01895924	-10.1	0	0	0	0	0	0	0	0	0	0	0	0	0	0	0	0	0	0	0	0	0	0	0	0	0	0	0	0	0.8	0	0.3	0	0	0	0	0.3	0	0	0	0	0	0	0	0	0	0	0
0	ZINC01896118	-4	0	0	0	0	0	0	0	0	0	0	0	0	0	0	0	0	0	0	0	0	0	0	0	0	0	0	0	0	0.5	0	0.3	0	0	0	0	0.6	0	0	0	0	0	0	0	0	0	0	0
0	ZINC01897084	-8.2	0	0	0	0	0	0	0	0	0	0	0	0	0	0	0	0	0	0	0	0	0	0	0	0	0	0	0	0	0.7	0	0.8	0	0	0	0	0	0	0	0	0	0	0	0	0	0	0	0
0	ZINC01899726	-8.28571	0	0	0	0	0	0	0	0	0	0	0	0	0	0	0	0	0	0	0	0	0	0	0	0	0	0	0	0	0.857143	0	0.428571	0	0	0	0	0.142857	0	0	0	0	0	0	0	0	0	0	0
0	ZINC01900735	-8.2	0	0	0	0	0	0	0	0	0	0	0	0	0	0	0	0	0	0	0	0	0	0	0	0	0	0	0	0	0.9	0	0.3	0	0	0	0	0.1	0	0	0	0	0	0	0	0	0	0	0
0	ZINC01901813	-9.4	0	0	0	0	0	0	0	0	0	0	0	0	0	0	0	0	0	0	0	0	0	0	0	0	0	0	0	0	0.2	0	0.9	0	0	0	0	0.1	0	0	0	0	0	0	0	0	0	0	0
0	ZINC01910016	-7.9	0	0	0	0	0	0	0	0	0	0	0	0	0	0	0	0	0	0	0	0	0	0	0	0	0	0	0	0	0.5	0	0.5	0	0	0	0	0.1	0	0	0	0	0	0	0	0	0	0	0
0	ZINC01913333	-9.4	0	0	0	0	0	0	0	0	0	0	0	0	0	0	0	0	0	0	0	0	0	0	0	0	0	0	0	0	0.3	0	0.5	0	0	0	0	0.2	0	0	0	0	0	0	0	0	0	0	0
0	ZINC01918512	-8.1	0	0	0	0	0	0	0	0	0	0	0	0	0	0	0	0	0	0	0	0	0	0	0	0	0	0	0	0	0.3	0	0.7	0	0	0	0	0.1	0	0	0	0	0	0	0	0	0	0	0
0	ZINC01930710	-8	0	0	0	0	0	0	0	0	0	0	0	0	0	0	0	0	0	0	0	0	0	0	0	0	0	0	0	0	0.8	0	0.7	0	0	0	0	0	0	0	0	0	0	0	0	0	0	0	0
0	ZINC01930836	-7.9	0	0	0	0	0	0	0	0	0	0	0	0	0	0	0	0	0	0	0	0	0	0	0	0	0	0	0	0	0.4	0	0.6	0	0	0	0	0.2	0	0	0	0	0	0	0	0	0	0	0
0	ZINC01931782	-9.8	0	0	0	0	0	0	0	0	0	0	0	0	0	0	0	0	0	0	0	0	0	0	0	0	0	0	0	0	1	0.1	0.5	0	0	0	0	0.8	0	0	0	0	0	0	0	0	0	0	0
0	ZINC01945579	-8	0	0	0	0	0	0	0	0	0	0	0	0	0	0	0	0	0	0	0	0	0	0	0	0	0	0	0	0	0.6	0.1	0.4	0	0	0	0	0.3	0	0	0	0	0	0	0	0	0	0	0
0	ZINC01945857	-7.22222	0	0	0	0	0	0	0	0	0	0	0	0	0	0	0	0	0	0	0	0	0	0	0	0	0	0	0	0	0.333333	0	0.555556	0	0	0	0	0.222222	0	0	0	0	0	0	0	0	0	0	0
0	ZINC01959587	-7.1	0	0	0	0	0	0	0	0	0	0	0	0	0	0	0	0	0	0	0	0	0	0	0	0	0	0	0	0	0.3	0	0.4	0	0	0	0	0.3	0	0	0	0	0	0	0	0	0	0	0
0	ZINC01974212	-7.8	0	0	0	0	0	0	0	0	0	0	0	0	0	0	0	0	0	0	0	0	0	0	0	0	0	0	0	0	0.9	0	0.8	0	0	0	0	0.2	0	0	0	0	0	0	0	0	0	0	0
0	ZINC01974250	-6.8	0	0	0	0	0	0	0	0	0	0	0	0	0	0	0	0	0	0	0	0	0	0	0	0	0	0	0	0	0.5	0	0.5	0	0	0	0	0.4	0	0	0	0	0	0	0	0	0	0	0
0	ZINC01979701	-8.1	0	0	0	0	0	0	0	0	0	0	0	0	0	0	0	0	0	0	0	0	0	0	0	0	0	0	0	0	0.9	0	0.4	0	0	0	0	0.5	0	0	0	0	0	0	0	0	0	0	0
0	ZINC01985027	-9.9	0	0	0	0	0	0	0	0	0	0	0	0	0	0	0	0	0	0	0	0	0	0	0	0	0	0	0	0	0.8	0	0.2	0	0	0	0	0.5	0	0	0	0	0	0	0	0	0	0	0
0	ZINC01994828	-8.7	0	0	0	0	0	0	0	0	0	0	0	0	0	0	0	0	0	0	0	0	0	0	0	0	0	0	0	0	0.5	0	0.4	0	0	0	0	0	0	0	0	0.1	0	0	0	0	0	0	0
0	ZINC02052479	-7.2	0	0	0	0	0	0	0	0	0	0	0	0	0	0	0	0	0	0	0	0	0	0	0	0	0	0	0	0	0.6	0	0.4	0	0	0	0	0.5	0	0	0	0.1	0	0	0	0	0	0	0
0	ZINC02057173	-6.7	0	0	0	0	0	0	0	0	0	0	0	0	0	0	0	0	0	0	0	0	0	0	0	0	0	0	0	0	0.3	0.1	0.5	0	0	0	0	0.3	0	0	0	0	0	0	0	0	0	0	0
0	ZINC02060035	-7.6	0	0	0	0	0	0	0	0	0	0	0	0	0	0	0	0	0	0	0	0	0	0	0	0	0	0	0	0	0.4	0	1	0	0	0	0	0.4	0	0	0	0	0	0	0	0	0	0	0
0	ZINC02071628	-7.4	0	0	0	0	0	0	0	0	0	0	0	0	0	0	0	0	0	0	0	0	0	0	0	0	0	0	0	0	0.9	0	0.1	0	0	0	0	0.7	0	0	0	0	0	0	0	0	0	0	0
0	ZINC02083453	-8.4	0	0	0	0	0	0	0	0	0	0	0	0	0	0	0	0	0	0	0	0	0	0	0	0	0	0	0	0	0.1	0	1	0	0	0	0	0	0	0	0	0	0	0	0	0	0	0	0
0	ZINC02088139	-8.3	0	0	0	0	0	0	0	0	0	0	0	0	0	0	0	0	0	0	0	0	0	0	0	0	0	0	0	0	0.5	0.1	0.7	0	0	0	0	0.5	0	0	0	0	0	0	0	0	0	0	0
0	ZINC02091343	-7.9	0	0	0	0	0	0	0	0	0	0	0	0	0	0	0	0	0	0	0	0	0	0	0	0	0	0	0	0	0.9	0	0.5	0	0	0	0	0.6	0	0	0	0	0	0	0	0	0	0	0
0	ZINC02095376	-7.5	0	0	0	0	0	0	0	0	0	0	0	0	0	0	0	0	0	0	0	0	0	0	0	0	0	0	0	0	0.9	0.1	0.7	0	0	0	0	0.7	0	0	0	0	0	0	0	0	0	0	0
0	ZINC02095995	-8.125	0	0	0	0	0	0	0	0	0	0	0	0	0	0	0	0	0	0	0	0	0	0	0	0	0	0	0	0	0.625	0	0.375	0	0	0	0	0.25	0	0	0	0	0	0	0	0	0	0	0
0	ZINC02098446	-9.9	0	0	0	0	0	0	0	0	0	0	0	0	0	0	0	0	0	0	0	0	0	0	0	0	0	0	0	0	0.1	0	0	0	0	0	0	0.3	0	0	0	0	0	0	0	0	0	0	0
0	ZINC02111514	-10.5	0	0	0	0	0	0	0	0	0	0	0	0	0	0	0	0	0	0	0	0	0	0	0	0	0	0	0	0	0.9	0	0.4	0	0	0	0	0.4	0	0	0	0	0	0	0	0	0	0	0
0	ZINC02113222	-10.1	0	0	0	0	0	0	0	0	0	0	0	0	0	0	0	0	0	0	0	0	0	0	0	0	0	0	0	0	0.8	0	0.8	0	0	0	0	0.5	0	0	0	0	0	0	0	0	0	0	0
0	ZINC02119531	-8.6	0	0	0	0	0	0	0	0	0	0	0	0	0	0	0	0	0	0	0	0	0	0	0	0	0	0	0	0	0.7	0	0.8	0	0	0	0	0.2	0	0	0	0	0	0	0	0	0	0	0
0	ZINC02121914	-9.6	0	0	0	0	0	0	0	0	0	0	0	0	0	0	0	0	0	0	0	0	0	0	0	0	0	0	0	0	0.4	0	0.7	0	0	0	0	0.1	0	0	0	0	0	0	0	0	0	0	0
0	ZINC02128790	-10.3	0	0	0	0	0	0	0	0	0	0	0	0	0	0	0	0	0	0	0	0	0	0	0	0	0	0	0	0	0.9	0	0.5	0	0	0	0	0.3	0	0	0	0	0	0	0	0	0	0	0
0	ZINC02129513	-8	0	0	0	0	0	0	0	0	0	0	0	0	0	0	0	0	0	0	0	0	0	0	0	0	0	0	0	0	0.9	0	0.8	0	0	0	0	0.1	0	0	0	0	0	0	0	0	0	0	0
0	ZINC02136397	-7.2	0	0	0	0	0	0	0	0	0	0	0	0	0	0	0	0	0	0	0	0	0	0	0	0	0	0	0	0	0.7	0	0.9	0	0	0	0	0	0	0	0	0.1	0	0	0	0	0	0	0
0	ZINC02137820	-1.5	0	0	0	0	0	0	0	0	0	0	0	0	0	0	0	0	0	0	0	0	0	0	0	0	0	0	0	0	0.7	0.1	0.4	0	0	0	0	0.5	0	0	0	0	0	0	0	0	0	0	0
0	ZINC02138581	-6.2	0	0	0	0	0	0	0	0	0	0	0	0	0	0	0	0	0	0	0	0	0	0	0	0	0	0	0	0	1	0	0.7	0	0	0	0	0.9	0	0	0	0	0	0	0	0	0	0	0
0	ZINC02157003	-9.4	0	0	0	0	0	0	0	0	0	0	0	0	0	0	0	0	0	0	0	0	0	0	0	0	0	0	0	0	0.2	0	0.9	0	0	0	0	0.2	0	0	0	0	0	0	0	0	0	0	0
0	ZINC02162089	-8.4	0	0	0	0	0	0	0	0	0	0	0	0	0	0	0	0	0	0	0	0	0	0	0	0	0	0	0	0	0.7	0.1	0.5	0	0	0	0	0.2	0	0	0	0	0	0	0	0	0	0	0
0	ZINC02162811	-8.3	0	0	0	0	0	0	0	0	0	0	0	0	0	0	0	0	0	0	0	0	0	0	0	0	0	0	0	0	0.6	0	0.4	0	0	0	0	0.1	0	0	0	0	0	0	0	0	0	0	0
0	ZINC02166697	-10	0	0	0	0	0	0	0	0	0	0	0	0	0	0	0	0	0	0	0	0	0	0	0	0	0	0	0	0	0.5	0.2	0.8	0	0	0	0	0	0	0	0	0	0	0	0	0	0	0	0
0	ZINC02171029	-4.8	0	0	0	0	0	0	0	0	0	0	0	0	0	0	0	0	0	0	0	0	0	0	0	0	0	0	0	0	0.7	0	0.7	0	0	0	0	0.5	0	0	0	0	0	0	0	0	0	0	0
0	ZINC02177238	-8.75	0	0	0	0	0	0	0	0	0	0	0	0	0	0	0	0	0	0	0	0	0	0	0	0	0	0	0	0	0.25	0.25	0.75	0	0	0	0	0.5	0	0	0	0	0	0	0	0	0	0	0
0	ZINC02191935	-9.5	0	0	0	0	0	0	0	0	0	0	0	0	0	0	0	0	0	0	0	0	0	0	0	0	0	0	0	0	0.6	0	0.1	0	0	0	0	0	0	0	0	0	0	0	0	0	0	0	0
0	ZINC02192134	-6.8	0	0	0	0	0	0	0	0	0	0	0	0	0	0	0	0	0	0	0	0	0	0	0	0	0	0	0	0	1	0	0.3	0	0	0	0	0.8	0	0	0	0	0	0	0	0	0	0	0
0	ZINC02199309	-7.3	0	0	0	0	0	0	0	0	0	0	0	0	0	0	0	0	0	0	0	0	0	0	0	0	0	0	0	0	1	0.1	0.9	0	0	0	0	0.4	0	0	0	0	0	0	0	0	0	0	0
0	ZINC02202042	-8.3	0	0	0	0	0	0	0	0	0	0	0	0	0	0	0	0	0	0	0	0	0	0	0	0	0	0	0	0	0.5	0.1	0.9	0	0	0	0	0.2	0	0	0	0	0	0	0	0	0	0	0
0	ZINC02207899	-6.9	0	0	0	0	0	0	0	0	0	0	0	0	0	0	0	0	0	0	0	0	0	0	0	0	0	0	0	0	0.8	0	0.4	0	0	0	0	0.4	0	0	0	0	0	0	0	0	0	0	0
0	ZINC02214881	-7.77778	0	0	0	0	0	0	0	0	0	0	0	0	0	0	0	0	0	0	0	0	0	0	0	0	0	0	0	0	0.555556	0	0.555556	0	0	0	0	0.111111	0	0	0	0	0	0	0	0	0	0	0
0	ZINC02219027	-7.6	0	0	0	0	0	0	0	0	0	0	0	0	0	0	0	0	0	0	0	0	0	0	0	0	0	0	0	0	0.5	0	0.4	0	0	0	0	0.2	0	0	0	0	0	0	0	0	0	0	0
0	ZINC02222806	-7.4	0	0	0	0	0	0	0	0	0	0	0	0	0	0	0	0	0	0	0	0	0	0	0	0	0	0	0	0	0.8	0	0.7	0	0	0	0	0.4	0	0	0	0	0	0	0	0	0	0	0
0	ZINC02235938	-7.1	0	0	0	0	0	0	0	0	0	0	0	0	0	0	0	0	0	0	0	0	0	0	0	0	0	0	0	0	0.3	0.1	0.1	0	0	0	0	0.1	0	0	0	0	0	0	0	0	0	0	0
0	ZINC02242812	-7	0	0	0	0	0	0	0	0	0	0	0	0	0	0	0	0	0	0	0	0	0	0.1	0	0	0	0	0	0	0.4	0.1	0.5	0	0	0	0	0.3	0	0	0	0	0	0	0	0	0	0	0
0	ZINC02242880	-7.5	0	0	0	0	0	0	0	0	0	0	0	0	0	0	0	0	0	0	0	0	0	0	0	0	0	0	0	0	0.4	0	0.6	0	0	0	0	0.3	0	0	0	0	0	0	0	0	0	0	0
0	ZINC02242881	-7.5	0	0	0	0	0	0	0	0	0	0	0	0	0	0	0	0	0	0	0	0	0	0	0	0	0	0	0	0	0.2	0.1	0.6	0	0	0	0	0.3	0	0	0	0	0	0	0	0	0	0	0
0	ZINC02247863	-8.4	0	0	0	0	0	0	0	0	0	0	0	0	0	0	0	0	0	0	0	0	0	0	0	0	0	0	0	0	0.2	0	0.2	0	0	0	0	0.2	0	0	0	0	0	0	0	0	0	0	0
0	ZINC02248274	-8.6	0	0	0	0	0	0	0	0	0	0	0	0	0	0	0	0	0	0	0	0	0	0	0	0	0	0	0	0	0.8	0	0.6	0	0	0	0	0.2	0	0	0	0	0	0	0	0	0	0	0
0	ZINC02254249	-5.6	0	0	0	0	0	0	0	0	0	0	0	0	0	0	0	0	0	0	0	0	0	0	0	0	0	0	0	0	1	0	0.5	0	0	0	0	0.8	0	0	0	0	0	0	0	0	0	0	0
0	ZINC02256653	-8	0	0	0	0	0	0	0	0	0	0	0	0	0	0	0	0	0	0	0	0	0	0	0	0	0	0	0	0	0.4	0	0.5	0	0	0	0	0.4	0	0	0	0	0	0	0	0	0	0	0
0	ZINC02261909	-6.7	0	0	0	0	0	0	0	0	0	0	0	0	0	0	0	0	0	0	0	0	0	0	0	0	0	0	0	0	0.8	0	0.1	0	0	0	0	0.4	0	0	0	0	0	0	0	0	0	0	0
0	ZINC02264087	-9.9	0	0	0	0	0	0	0	0	0	0	0	0	0	0	0	0	0	0	0	0	0	0	0	0	0	0	0	0	0.4	0	0.4	0	0	0	0	0.3	0	0	0	0	0	0	0	0	0	0	0
0	ZINC02265060	-7.14286	0	0	0	0	0	0	0	0	0	0	0	0	0	0	0	0	0	0	0	0	0	0	0	0	0	0	0	0	0	0	0.857143	0	0	0	0	0	0	0	0	0	0	0	0	0	0	0	0
0	ZINC02285519	-7	0	0	0	0	0	0	0	0	0	0	0	0	0	0	0	0	0	0	0	0	0	0	0	0	0	0	0	0	0.5	0	0.9	0	0	0	0	0.4	0	0	0	0	0	0	0	0	0	0	0
0	ZINC02293665	-6.5	0.1	0	0	0	0	0	0	0	0	0	0	0	0	0	0	0	0	0	0	0	0	0	0	0	0	0	0	0	0.9	0	0.4	0	0	0	0	0.4	0	0	0	0	0	0	0	0	0	0	0
0	ZINC02300043	-6.4	0	0	0	0	0	0	0	0	0	0	0	0	0	0	0	0	0	0	0	0	0	0	0	0	0	0	0	0	1	0.1	0.7	0	0	0	0	0.6	0	0	0	0	0	0	0	0	0	0	0
0	ZINC02308445	-7.4	0.1	0	0	0	0	0	0	0	0	0	0	0	0	0	0	0	0	0	0	0	0	0	0	0	0	0	0	0	0.6	0	0.4	0	0	0	0	0.1	0	0	0	0	0	0	0	0	0	0	0
0	ZINC02312457	-6.9	0	0	0	0	0	0	0	0	0	0	0	0	0	0	0	0	0	0	0	0	0	0	0	0	0	0	0	0	0.7	0	0.4	0	0	0	0	0.5	0	0	0	0	0	0	0	0	0	0	0
0	ZINC02312458	-8.1	0	0	0	0	0	0	0	0	0	0	0	0	0	0	0	0	0	0	0	0	0	0	0	0	0	0	0	0	0.8	0	0.6	0	0	0	0	0.1	0	0	0	0	0	0	0	0	0	0	0
0	ZINC02312523	-7.11111	0	0	0	0	0	0	0	0	0	0	0	0	0	0	0	0	0	0	0	0	0	0	0	0	0	0	0	0	0.666667	0	0.555556	0	0	0	0	0.333333	0	0	0	0	0	0	0	0	0	0	0
0	ZINC02316537	-9	0	0	0	0	0	0	0	0	0	0	0	0	0	0	0	0	0	0	0	0	0	0	0	0	0	0	0	0	0.7	0.2	0.5	0	0	0	0	0.2	0	0	0	0.1	0	0	0	0	0	0	0
0	ZINC02316593	-9.1	0	0	0	0	0	0	0	0	0	0	0	0	0	0	0	0	0	0	0	0	0	0	0	0	0	0	0	0	0.5	0	0.2	0	0	0	0	0.1	0	0	0	0	0	0	0	0	0	0	0
0	ZINC02324753	-10.1	0	0	0	0	0	0	0	0	0	0	0	0	0	0	0	0	0	0	0	0	0	0	0	0	0	0	0	0	0.7	0	0.7	0	0	0	0	0	0	0	0	0	0	0	0	0	0	0	0
0	ZINC02325607	-9.2	0	0	0	0	0	0	0	0	0	0	0	0	0	0	0	0	0	0	0	0	0	0	0	0	0	0	0	0	0.8	0.4	0.3	0	0	0	0	0.6	0	0	0	0	0	0	0	0	0	0	0
0	ZINC02335255	-7.3	0	0	0	0	0	0	0	0	0	0	0	0	0	0	0	0	0	0	0	0	0	0	0	0	0	0	0	0	0.7	0	0.5	0	0	0	0	0.6	0	0	0	0	0	0	0	0	0	0	0
0	ZINC02336037	-8.4	0	0	0	0	0	0	0	0	0	0	0	0	0	0	0	0	0	0	0	0	0	0	0	0	0	0	0	0	0.6	0	0.5	0	0	0	0	0.3	0	0	0	0	0	0	0	0	0	0	0
0	ZINC02340216	-7.2	0	0	0	0	0	0	0	0	0	0	0	0	0	0	0	0	0	0	0	0	0	0	0	0	0	0	0	0	0.5	0	0.6	0	0	0	0	0.1	0	0	0	0	0	0	0	0	0	0	0
0	ZINC02343112	-10.1	0	0	0	0	0	0	0	0	0	0	0	0	0	0	0	0	0	0	0	0	0	0	0	0	0	0	0	0	0.7	0.2	0.7	0	0	0	0	0.6	0	0	0	0.2	0	0	0	0	0	0	0
0	ZINC02351598	-9.4	0	0	0	0	0	0	0	0	0	0	0	0	0	0	0	0	0	0	0	0	0	0	0	0	0	0	0	0	0.8	0	0.6	0	0	0	0	0.4	0	0	0	0	0	0	0	0	0	0	0
0	ZINC02355686	-6.7	0	0	0	0	0	0	0	0	0	0	0	0	0	0	0	0	0	0	0	0	0	0	0	0	0	0	0	0	0.8	0	0.3	0	0	0	0	0.4	0	0	0	0	0	0	0	0	0	0	0
0	ZINC02356132	-7.9	0	0	0	0	0	0	0	0	0	0	0	0	0	0	0	0	0	0	0	0	0	0.1	0	0	0	0	0	0	0.9	0.2	0.6	0	0	0	0	0.7	0	0	0	0	0	0	0	0	0	0	0
0	ZINC02359448	-7.3	0	0	0	0	0	0	0	0	0	0	0	0	0	0	0	0	0	0	0	0	0	0.4	0	0	0	0	0	0	0.3	0	0.4	0	0	0	0	0.6	0	0	0	0.1	0	0	0	0	0	0	0
0	ZINC02371112	-7.9	0	0	0	0	0	0	0	0	0	0	0	0	0	0	0	0	0	0	0	0	0	0	0	0	0	0	0	0	0.5	0	0.7	0	0	0	0	0.1	0	0	0	0	0	0	0	0	0	0	0
0	ZINC02376808	-6.11111	0	0	0	0	0	0	0	0	0	0	0	0	0	0	0	0	0	0	0	0	0	0	0	0	0	0	0	0	0.666667	0	0.555556	0	0	0	0	0.333333	0	0	0	0	0	0	0	0	0	0	0
0	ZINC02389205	-7.5	0	0	0	0	0	0	0	0	0	0	0	0	0	0	0	0	0	0	0	0	0	0	0	0	0	0	0	0	0.6	0	0.8	0	0	0	0	0.8	0	0	0	0	0	0	0	0	0	0	0
0	ZINC02391785	-7.9	0	0	0	0	0	0	0	0	0	0	0	0	0	0	0	0	0	0	0	0	0	0	0	0	0	0	0	0	0.1	0	0.9	0	0	0	0	0.1	0	0	0	0	0	0	0	0	0	0	0
0	ZINC02407658	-6	0	0	0	0	0	0	0	0	0	0	0	0	0	0	0	0	0	0	0	0	0	0	0	0	0	0	0	0	1	0	0.4	0	0	0	0	0.2	0	0	0	0	0	0	0	0	0	0	0
0	ZINC02410839	-9.4	0	0	0	0	0	0	0	0	0	0	0	0	0	0	0	0	0	0	0	0	0	0	0	0	0	0	0	0	0.5	0	0.4	0	0	0	0	0.6	0	0	0	0	0	0	0	0	0	0	0
0	ZINC02427911	-7	0	0	0	0	0	0	0	0	0	0	0	0	0	0	0	0	0	0	0	0	0	0	0	0	0	0	0	0	0.8	0	0.6	0	0	0	0	0.7	0	0	0	0	0	0	0	0	0	0	0
0	ZINC02445413	-5.7	0	0	0	0	0	0	0	0	0	0	0	0	0	0	0	0	0	0	0	0	0	0	0	0	0	0	0	0	0.6	0	0.3	0	0	0	0	0.2	0	0	0	0	0	0	0	0	0	0	0
0	ZINC02450689	-9.2	0	0	0	0	0	0	0	0	0	0	0	0	0	0	0	0	0	0	0	0	0	0	0	0	0	0	0	0	0	0	0.6	0	0	0	0	0	0	0	0	0	0	0	0	0	0	0	0
0	ZINC02450858	-9.2	0	0	0	0	0	0	0	0	0	0	0	0	0	0	0	0	0	0	0	0	0	0	0	0	0	0	0	0	0.1	0	0.7	0	0	0	0	0	0	0	0	0	0	0	0	0	0	0	0
0	ZINC02452771	-8.2	0	0	0	0	0	0	0	0	0	0	0	0	0	0	0	0	0	0	0	0	0	0	0	0	0	0	0	0	0.5	0	0.7	0	0	0	0	0	0	0	0	0	0	0	0	0	0	0	0
0	ZINC02454312	-7.85714	0	0	0	0	0	0	0	0	0	0	0	0	0	0	0	0	0	0	0	0	0	0	0	0	0	0	0	0	0.142857	0	0.428571	0	0	0	0	0.142857	0	0	0	0	0	0	0	0	0	0	0
0	ZINC02496296	-6.9	0	0	0	0	0	0	0	0	0	0	0	0	0	0	0	0	0	0	0	0	0	0	0	0	0	0	0	0	0.7	0.1	0.9	0	0	0	0	0.7	0	0	0	0.2	0	0	0	0	0	0	0
0	ZINC02520774	-8.2	0	0	0	0	0	0	0	0	0	0	0	0	0	0	0	0	0	0	0	0	0	0	0	0	0	0	0	0	0.3	0.2	0.4	0	0	0	0	0.3	0	0	0	0	0	0	0	0	0	0	0
0	ZINC02526226	-7.1	0	0	0	0	0	0	0	0	0	0	0	0	0	0	0	0	0	0	0	0	0	0	0	0	0	0	0	0	0.2	0	0.5	0	0	0	0	0	0	0	0	0	0	0	0	0	0	0	0
0	ZINC02541833	-8.4	0	0	0	0	0	0	0	0	0	0	0	0	0	0	0	0	0	0	0	0	0	0	0	0	0	0	0	0	0.6	0	0.7	0	0	0	0	0.3	0	0	0	0	0	0	0	0	0	0	0
0	ZINC02560722	-8.3	0	0	0	0	0	0	0	0	0	0	0	0	0	0	0	0	0	0	0	0	0	0	0	0	0	0	0	0	0.8	0	0.3	0	0	0	0	0.6	0	0	0	0	0	0	0	0	0	0	0
0	ZINC02565316	-7.4	0	0	0	0	0	0	0	0	0	0	0	0	0	0	0	0	0	0	0	0	0	0	0	0	0	0	0	0	1	0	0	0	0	0	0	0.7	0	0	0	0	0	0	0	0	0	0	0
0	ZINC02568244	-8.1	0	0	0	0	0	0	0	0	0	0	0	0	0	0	0	0	0	0	0	0	0	0	0	0	0	0	0	0	1	0	0.4	0	0	0	0	0.9	0	0	0	0	0	0	0	0	0	0	0
0	ZINC02568689	-7.1	0	0	0	0	0	0	0	0	0	0	0	0	0	0	0	0	0	0	0	0	0	0	0	0	0	0	0	0	0.2	0.1	0.3	0	0	0	0	0.2	0	0	0	0.1	0	0	0	0	0	0	0
0	ZINC02573216	-5.7	0	0	0	0	0	0	0	0	0	0	0	0	0	0	0	0	0	0	0	0	0	0	0	0	0	0	0	0	0.5	0.1	0.1	0	0	0	0	0.6	0	0	0	0	0	0	0	0	0	0	0
0	ZINC02597722	-9.5	0	0	0	0	0	0	0	0	0	0	0	0	0	0	0	0	0	0	0	0	0	0	0	0	0	0	0	0	0.4	0	0.5	0	0	0	0	0.1	0	0	0	0	0	0	0	0	0	0	0
0	ZINC02604137	-9.1	0	0	0	0	0	0	0	0	0	0	0	0	0	0	0	0	0	0	0	0	0	0	0	0	0	0	0	0	0.3	0	0.3	0	0	0	0	0.3	0	0	0	0.1	0	0	0	0	0	0	0
0	ZINC02608852	-8.2	0	0	0	0	0	0	0	0	0	0	0	0	0	0	0	0	0	0	0	0	0	0	0	0	0	0	0	0	0.4	0	0.5	0	0	0	0	0	0	0	0	0	0	0	0	0	0	0	0
0	ZINC02613080	-7.9	0	0	0	0	0	0	0	0	0	0	0	0	0	0	0	0	0	0	0	0	0	0	0	0	0	0	0	0	0.5	0	0.7	0	0	0	0	0.2	0	0	0	0	0	0	0	0	0	0	0
0	ZINC02617328	-10.5	0	0	0	0	0	0	0	0	0	0	0	0	0	0	0	0	0	0	0	0	0	0	0	0	0	0	0	0	0.7	0	0.8	0	0	0	0	0.6	0	0	0	0	0	0	0	0	0	0	0
0	ZINC02620058	-8.6	0	0	0	0	0	0	0	0	0	0	0	0	0	0	0	0	0	0	0	0	0	0	0	0	0	0	0	0	0.9	0	0.3	0	0	0	0	0.4	0	0	0	0.1	0	0	0	0	0	0	0
0	ZINC02641343	-8.4	0	0	0	0	0	0	0	0	0	0	0	0	0	0	0	0	0	0	0	0	0	0	0	0	0	0	0	0	0.8	0.1	0.3	0	0	0	0	0.4	0	0	0	0.1	0	0	0	0	0	0	0
0	ZINC02652279	-9.5	0	0	0	0	0	0	0	0	0	0	0	0	0	0	0	0	0	0	0	0	0	0	0	0	0	0	0	0	0.5	0	0.5	0	0	0	0	0.1	0	0	0	0.1	0	0	0	0	0	0	0
0	ZINC02652386	-8.9	0	0	0	0	0	0	0	0	0	0	0	0	0	0	0	0	0	0	0	0	0	0	0	0	0	0	0	0	0.7	0	0.4	0	0	0	0	0.6	0	0	0	0	0	0	0	0	0	0	0
0	ZINC02654706	-10	0	0	0	0	0	0	0	0	0	0	0	0	0	0	0	0	0	0	0	0	0	0	0	0	0	0	0	0	0.7	0.1	0.4	0	0	0	0	0.5	0	0	0	0.1	0	0	0	0	0	0	0
0	ZINC02655619	-8.6	0	0	0	0	0	0	0	0	0	0	0	0	0	0	0	0	0	0	0	0	0	0	0	0	0	0	0	0	0.2	0.1	0.7	0	0	0	0	0.2	0	0	0	0	0	0	0	0	0	0	0
0	ZINC02656353	-9.8	0	0	0	0	0	0	0	0	0	0	0	0	0	0	0	0	0	0	0	0	0	0	0	0	0	0	0	0	0.3	0.2	0.5	0	0	0	0	0	0	0	0	0	0	0	0	0	0	0	0
0	ZINC02659296	-8.6	0	0	0	0	0	0	0	0	0	0	0	0	0	0	0	0	0	0	0	0	0	0	0	0	0	0	0	0	0.8	0.2	0.4	0	0	0	0	0.2	0	0	0	0	0	0	0	0	0	0	0
0	ZINC02659402	-9.5	0	0	0	0	0	0	0	0	0	0	0	0	0	0	0	0	0	0	0	0	0	0	0	0	0	0	0	0	0.1	0	0.3	0	0	0	0	0	0	0	0	0	0	0	0	0	0	0	0
0	ZINC02660914	-7.14286	0	0	0	0	0	0	0	0	0	0	0	0	0	0	0	0	0	0	0	0	0	0	0	0	0	0	0	0	0.714286	0	0.428571	0	0	0	0	0.142857	0	0	0	0	0	0	0	0	0	0	0
0	ZINC02662063	-9.1	0	0	0	0	0	0	0	0	0	0	0	0	0	0	0	0	0	0	0	0	0	0	0	0	0	0	0	0	0.9	0	0.6	0	0	0	0	0.6	0	0	0	0	0	0	0	0	0	0	0
0	ZINC02664235	-8.4	0	0	0	0	0	0	0	0	0	0	0	0	0	0	0	0	0	0	0	0	0	0	0	0	0	0	0	0	0.5	0	0.3	0	0	0	0	0.2	0	0	0	0	0	0	0	0	0	0	0
0	ZINC02686798	-7	0	0	0	0	0	0	0	0	0	0	0	0	0	0	0	0	0	0	0	0	0	0	0	0	0	0	0	0	1	0.2	0.4	0	0	0	0	0.3	0	0	0	0	0	0	0	0	0	0	0
0	ZINC02712444	-8.7	0	0	0	0	0	0	0	0	0	0	0	0	0	0	0	0	0	0	0	0	0	0	0	0	0	0	0	0	0.8	0	0.4	0	0	0	0	0	0	0	0	0	0	0	0	0	0	0	0
0	ZINC02712466	-8.3	0	0	0	0	0	0	0	0	0	0	0	0	0	0	0	0	0	0	0	0	0	0	0	0	0	0	0	0	0.9	0	0.5	0	0	0	0	0	0	0	0	0	0	0	0	0	0	0	0
0	ZINC02716155	-8.4	0	0	0	0	0	0	0	0	0	0	0	0	0	0	0	0	0	0	0	0	0	0	0	0	0	0	0	0	0.6	0	0.7	0	0	0	0	0	0	0	0	0	0	0	0	0	0	0	0
0	ZINC02722572	-8.8	0	0	0	0	0	0	0	0	0	0	0	0	0	0	0	0	0	0	0	0	0	0	0	0	0	0	0	0	1	0	0.6	0	0	0	0	0.3	0	0	0	0	0	0	0	0	0	0	0
0	ZINC02725744	-8.3	0	0	0	0	0	0	0	0	0	0	0	0	0	0	0	0	0	0	0	0	0	0	0	0	0	0	0	0	0.3	0	0.6	0	0	0	0	0.4	0	0	0	0	0	0	0	0	0	0	0
0	ZINC02725864	-8.5	0	0	0	0	0	0	0	0	0	0	0	0	0	0	0	0	0	0	0	0	0	0	0	0	0	0	0	0	0.8	0	0.7	0	0	0	0	0.3	0	0	0	0	0	0	0	0	0	0	0
0	ZINC02726036	-8.6	0	0	0	0	0	0	0	0	0	0	0	0	0	0	0	0	0	0	0	0	0	0	0	0	0	0	0	0	0.6	0	0.6	0	0	0	0	0.1	0	0	0	0	0	0	0	0	0	0	0
0	ZINC02727594	-5.75	0	0	0	0	0	0	0	0	0	0	0	0	0	0	0	0	0	0	0	0	0	0	0	0	0	0	0	0	1	0	0.625	0	0	0	0	0.75	0	0	0	0	0	0	0	0	0	0	0
0	ZINC02731974	-7.8	0	0	0	0	0	0	0	0	0	0	0	0	0	0	0	0	0	0	0	0	0	0	0	0	0	0	0	0	0.3	0	0.6	0	0	0	0	0.2	0	0	0	0.1	0	0	0	0	0	0	0
0	ZINC02736101	-7.6	0	0	0	0	0	0	0	0	0	0	0	0	0	0	0	0	0	0	0	0	0	0	0	0	0	0	0	0	0.2	0.1	0.4	0	0	0	0	0	0	0	0	0	0	0	0	0	0	0	0
0	ZINC02737709	-7.2	0	0	0	0	0	0	0	0	0	0	0	0	0	0	0	0	0	0	0	0	0	0	0	0	0	0	0	0	0.6	0	0.5	0	0	0	0	0.3	0	0	0	0	0	0	0	0	0	0	0
0	ZINC02738452	-7.7	0	0	0	0	0	0	0	0	0	0	0	0	0	0	0	0	0	0	0	0	0	0	0	0	0	0	0	0	0.7	0.1	0.7	0	0	0	0	0.3	0	0	0	0	0	0	0	0	0	0	0
0	ZINC02738662	-10.2	0	0	0	0	0	0	0	0	0	0	0	0	0	0	0	0	0	0	0	0	0	0	0	0	0	0	0	0	0.8	0	0.6	0	0	0	0	0.2	0	0	0	0	0	0	0	0	0	0	0
0	ZINC02741434	-8	0	0	0	0	0	0	0	0	0	0	0	0	0	0	0	0	0	0	0	0	0	0	0	0	0	0	0	0	0.5	0	0.166667	0	0	0	0	0.5	0	0	0	0	0	0	0	0	0	0	0
0	ZINC02742147	-8.6	0	0	0	0	0	0	0	0	0	0	0	0	0	0	0	0	0	0	0	0	0	0	0	0	0	0	0	0	0.3	0	0.3	0	0	0	0	0.4	0	0	0	0.2	0	0	0	0	0	0	0
0	ZINC02742769	-8.9	0	0	0	0	0	0	0	0	0	0	0	0	0	0	0	0	0	0	0	0	0	0	0	0	0	0	0	0	0.9	0	0.5	0	0	0	0	0.2	0	0	0	0	0	0	0	0	0	0	0
0	ZINC02744679	-9.3	0	0	0	0	0	0	0	0	0	0	0	0	0	0	0	0	0	0	0	0	0	0	0	0	0	0	0	0	0.9	0	0.3	0	0	0	0	0.1	0	0	0	0	0	0	0	0	0	0	0
0	ZINC02748904	-9.6	0	0	0	0	0	0	0	0	0	0	0	0	0	0	0	0	0	0	0	0	0	0	0	0	0	0	0	0	0.5	0	0.1	0	0	0	0	0.4	0	0	0	0	0	0	0	0	0	0	0
0	ZINC02765297	-7.7	0	0	0	0	0	0	0	0	0	0	0	0	0	0	0	0	0	0	0	0	0	0	0	0	0	0	0	0	0.9	0.2	0.2	0	0	0	0	0.3	0	0	0	0	0	0	0	0	0	0	0
0	ZINC02769401	-6.3	0	0	0	0	0	0	0	0	0	0	0	0	0	0	0	0	0	0	0	0	0	0	0	0	0	0	0	0	1	0	0.5	0	0	0	0	0.9	0	0	0	0	0	0	0	0	0	0	0
0	ZINC02775458	-6.4	0	0	0	0	0	0	0	0	0	0	0	0	0	0	0	0	0	0	0	0	0	0	0	0	0	0	0	0	1	0	0.5	0	0	0	0	0.4	0	0	0	0	0	0	0	0	0	0	0
0	ZINC02776595	-7.6	0	0	0	0	0	0	0	0	0	0	0	0	0	0	0	0	0	0	0	0	0	0	0	0	0	0	0	0	0.4	0.2	0.7	0	0	0	0	0.3	0	0	0	0	0	0	0	0	0	0	0
0	ZINC02791382	-8.8	0	0	0	0	0	0	0	0	0	0	0	0	0	0	0	0	0	0	0	0	0	0	0	0	0	0	0	0	0.7	0.3	0.5	0	0	0	0	0.3	0	0	0	0	0	0	0	0	0	0	0
0	ZINC02792330	-10.5	0	0	0	0	0	0	0	0	0	0	0	0	0	0	0	0	0	0	0	0	0	0	0	0	0	0	0	0	0.6	0	0.7	0	0	0	0	0	0	0	0	0	0	0	0	0	0	0	0
0	ZINC02793653	-8.8	0	0	0	0	0	0	0	0	0	0	0	0	0	0	0	0	0	0	0	0	0	0	0	0	0	0	0	0	0.9	0	0.6	0	0	0	0	0.7	0	0	0	0	0	0	0	0	0	0	0
0	ZINC02793938	-10.2	0	0	0	0	0	0	0	0	0	0	0	0	0	0	0	0	0	0	0	0	0	0	0	0	0	0	0	0	0.6	0	0.8	0	0	0	0	0.4	0	0	0	0	0	0	0	0	0	0	0
0	ZINC02793966	-7.8	0	0	0	0	0	0	0	0	0	0	0	0	0	0	0	0	0	0	0	0	0	0	0	0	0	0	0	0	0.7	0	0.3	0	0	0	0	0.4	0	0	0	0	0	0	0	0	0	0	0
0	ZINC02794011	-9	0	0	0	0	0	0	0	0	0	0	0	0	0	0	0	0	0	0	0	0	0	0	0	0	0	0	0	0	0.8	0.1	0.2	0	0	0	0	0.6	0	0	0	0	0	0	0	0	0	0	0
0	ZINC02794012	-9.25	0	0	0	0	0	0	0	0	0	0	0	0	0	0	0	0	0	0	0	0	0	0	0	0	0	0	0	0	0.5	0.25	0.375	0	0	0	0	0.625	0	0	0	0	0	0	0	0	0	0	0
0	ZINC02794195	-7.8	0	0	0	0	0	0	0	0	0	0	0	0	0	0	0	0	0	0	0	0	0	0	0	0	0	0	0	0	0.8	0	0.2	0	0	0	0	0	0	0	0	0	0	0	0	0	0	0	0
0	ZINC02794346	-8.1	0	0	0	0	0	0	0	0	0	0	0	0	0	0	0	0	0	0	0	0	0	0	0	0	0	0	0	0	0.4	0	0.5	0	0	0	0	0.2	0	0	0	0	0	0	0	0	0	0	0
0	ZINC02795277	-8.6	0	0	0	0	0	0	0	0	0	0	0	0	0	0	0	0	0	0	0	0	0	0	0	0	0	0	0	0	0.7	0	0.2	0	0	0	0	0.1	0	0	0	0	0	0	0	0	0	0	0
0	ZINC02799154	-9.1	0	0	0	0	0	0	0	0	0	0	0	0	0	0	0	0	0	0	0	0	0	0	0	0	0	0	0	0	0.8	0.1	0.9	0	0	0	0	0.1	0	0	0	0	0	0	0	0	0	0	0
0	ZINC02803237	-10.2	0	0	0	0	0	0	0	0	0	0	0	0	0	0	0	0	0	0	0	0	0	0	0	0	0	0	0	0	0.6	0	0.6	0	0	0	0	0	0	0	0	0	0	0	0	0	0	0	0
0	ZINC02838533	-9.4	0	0	0	0	0	0	0	0	0	0	0	0	0	0	0	0	0	0	0	0	0	0	0	0	0	0	0	0	0.8	0.1	0.7	0	0	0	0	0.1	0	0	0	0	0	0	0	0	0	0	0
0	ZINC02840332	-8.16667	0	0	0	0	0	0	0	0	0	0	0	0	0	0	0	0	0	0	0	0	0	0	0	0	0	0	0	0	0.5	0	0.333333	0	0	0	0	0.333333	0	0	0	0	0	0	0	0	0	0	0
0	ZINC02843139	-9.4	0	0	0	0	0	0	0	0	0	0	0	0	0	0	0	0	0	0	0	0	0	0	0	0	0	0	0	0	0.3	0	0.4	0	0	0	0	0.1	0	0	0	0	0	0	0	0	0	0	0
0	ZINC02848674	-10.6	0	0	0	0	0	0	0	0	0	0	0	0	0	0	0	0	0	0	0	0	0	0	0	0	0	0	0	0	0.1	0	1	0	0	0	0	0	0	0	0	0	0	0	0	0	0	0	0
0	ZINC02851420	-9.7	0	0	0	0	0	0	0	0	0	0	0	0	0	0	0	0	0	0	0	0	0	0	0	0	0	0	0	0	0.8	0	0.7	0	0	0	0	0.2	0	0	0	0	0	0	0	0	0	0	0
0	ZINC02852736	-8	0	0	0	0	0	0	0	0	0	0	0	0	0	0	0	0	0	0	0	0	0	0	0	0	0	0	0	0	0.7	0	0.1	0	0	0	0	0.2	0	0	0	0	0	0	0	0	0	0	0
0	ZINC02853001	-8.1	0	0	0	0	0	0	0	0	0	0	0	0	0	0	0	0	0	0	0	0	0	0	0	0	0	0	0	0	0.7	0	0.5	0	0	0	0	0	0	0	0	0	0	0	0	0	0	0	0
0	ZINC02858105	-9.2	0	0	0	0	0	0	0	0	0	0	0	0	0	0	0	0	0	0	0	0	0	0	0	0	0	0	0	0	1	0	0.4	0	0	0	0	0.1	0	0	0	0	0	0	0	0	0	0	0
0	ZINC02867045	-8.6	0	0	0	0	0	0	0	0	0	0	0	0	0	0	0	0	0	0	0	0	0	0	0	0	0	0	0	0	1	0	0.3	0	0	0	0	0.2	0	0	0	0	0	0	0	0	0	0	0
0	ZINC02868345	-7.9	0	0	0	0	0	0	0	0	0	0	0	0	0	0	0	0	0	0	0	0	0	0	0	0	0	0	0	0	0.8	0	1	0	0	0	0	0.5	0	0	0	0	0	0	0	0	0	0	0
0	ZINC02870898	-6.6	0	0	0	0	0	0	0	0	0	0	0	0	0	0	0	0	0	0	0	0	0	0	0	0	0	0	0	0	1	0	0.7	0	0	0	0	0.7	0	0	0	0	0	0	0	0	0	0	0
0	ZINC02871762	-9.7	0	0	0	0	0	0	0	0	0	0	0	0	0	0	0	0	0	0	0	0	0	0	0	0	0	0	0	0	0.8	0	0.4	0	0	0	0	0.1	0	0	0	0	0	0	0	0	0	0	0
0	ZINC02888457	-6	0	0	0	0	0	0	0	0	0	0	0	0	0	0	0	0	0	0	0	0	0	0	0	0	0	0	0	0	0.9	0	0.3	0	0	0	0	0.7	0	0	0	0	0	0	0	0	0	0	0
0	ZINC02895294	-3.6	0	0	0	0	0	0	0	0	0	0	0	0	0	0	0	0	0	0	0	0	0	0	0	0	0	0	0	0	0.9	0.1	0.7	0	0	0	0	0.6	0	0	0	0.1	0	0	0	0	0	0	0
0	ZINC02895824	-6.8	0	0	0	0	0	0	0	0	0	0	0	0	0	0	0	0	0	0	0	0	0	0	0	0	0	0	0	0	0.9	0	0.5	0	0	0	0	0.5	0	0	0	0.1	0	0	0	0	0	0	0
0	ZINC02909512	-6.2	0	0	0	0	0	0	0	0	0	0	0	0	0	0	0	0	0	0	0	0	0	0	0	0	0	0	0	0	1	0	0.7	0	0	0	0	0.5	0	0	0	0	0	0	0	0	0	0	0
0	ZINC02909530	-7.2	0	0	0	0	0	0	0	0	0	0	0	0	0	0	0	0	0	0	0	0	0	0	0	0	0	0	0	0	1	0.1	0.4	0	0	0	0	0.4	0	0	0	0	0	0	0	0	0	0	0
0	ZINC02909627	-7.3	0	0	0	0	0	0	0	0	0	0	0	0	0	0	0	0	0	0	0	0	0	0	0	0	0	0	0	0	0.9	0.1	0.5	0	0	0	0	0.7	0	0	0	0	0	0	0	0	0	0	0
0	ZINC02920049	-8.2	0	0	0	0	0	0	0	0	0	0	0	0	0	0	0	0	0	0	0	0	0	0	0	0	0	0	0	0	0.5	0	0.7	0	0	0	0	0.7	0	0	0	0	0	0	0	0	0	0	0
0	ZINC02926994	-5.6	0.1	0	0	0	0	0	0	0	0	0	0	0	0	0	0	0	0	0	0	0	0	0	0	0	0	0	0	0	0.8	0.2	0.7	0	0	0	0	0.4	0	0	0	0.1	0	0	0	0	0	0	0
0	ZINC02927143	-8.1	0	0	0	0	0	0	0	0	0	0	0	0	0	0	0	0	0	0	0	0	0	0	0	0	0	0	0	0	0.8	0.1	0.3	0	0	0	0	0.5	0	0	0	0	0	0	0	0	0	0	0
0	ZINC02934320	-7.66667	0	0	0	0	0	0	0	0	0	0	0	0	0	0	0	0	0	0	0	0	0	0	0	0	0	0	0	0	0.5	0	1	0	0	0	0	0.166667	0	0	0	0	0	0	0	0	0	0	0
0	ZINC02950871	-10.2	0	0	0	0	0	0	0	0	0	0	0	0	0	0	0	0	0	0	0	0	0	0	0	0	0	0	0	0	0.3	0.1	0.9	0	0	0	0	0.1	0	0	0	0	0	0	0	0	0	0	0
0	ZINC02955460	-7.375	0	0	0	0	0	0	0	0	0	0	0	0	0	0	0	0	0	0	0	0	0	0	0	0	0	0	0	0	0.875	0	0.375	0	0	0	0	0.625	0	0	0	0	0	0	0	0	0	0	0
0	ZINC02957485	-6.9	0	0	0	0	0	0	0	0	0	0	0	0	0	0	0	0	0	0	0	0	0	0	0	0	0	0	0	0	1	0	0.4	0	0	0	0	0.8	0	0	0	0	0	0	0	0	0	0	0
0	ZINC02957703	-9.9	0	0	0	0	0	0	0	0	0	0	0	0	0	0	0	0	0	0	0	0	0	0	0	0	0	0	0	0	0.8	0	0.2	0	0	0	0	0.2	0	0	0	0	0	0	0	0	0	0	0
0	ZINC02967324	-9.1	0	0	0	0	0	0	0	0	0	0	0	0	0	0	0	0	0	0	0	0	0	0	0	0	0	0	0	0	0.8	0.1	0.5	0	0	0	0	0.4	0	0	0	0	0	0	0	0	0	0	0
0	ZINC02968692	-10.2	0	0	0	0	0	0	0	0	0	0	0	0	0	0	0	0	0	0	0	0	0	0	0	0	0	0	0	0	0.6	0	0.6	0	0	0	0	0.1	0	0	0	0	0	0	0	0	0	0	0
0	ZINC02970230	-9.1	0	0	0	0	0	0	0	0	0	0	0	0	0	0	0	0	0	0	0	0	0	0	0	0	0	0	0	0	0.6	0.1	0.5	0	0	0	0	0.5	0	0	0	0	0	0	0	0	0	0	0
0	ZINC02970871	-7.2	0	0	0	0	0	0	0	0	0	0	0	0	0	0	0	0	0	0	0	0	0	0	0	0	0	0	0	0	1	0	0.6	0	0	0	0	0.2	0	0	0	0	0	0	0	0	0	0	0
0	ZINC02972451	-8.8	0	0	0	0	0	0	0	0	0	0	0	0	0	0	0	0	0	0	0	0	0	0	0	0	0	0	0	0	0.7	0	0.5	0	0	0	0	0.5	0	0	0	0	0	0	0	0	0	0	0
0	ZINC02973620	-9.9	0	0	0	0	0	0	0	0	0	0	0	0	0	0	0	0	0	0	0	0	0	0	0	0	0	0	0	0	0.7	0	0.9	0	0	0	0	0.4	0	0	0	0.2	0	0	0	0	0	0	0
0	ZINC02988402	-8.3	0	0	0	0	0	0	0	0	0	0	0	0	0	0	0	0	0	0	0	0	0	0	0	0	0	0	0	0	1	0	0.8	0	0	0	0	0.5	0	0	0	0	0	0	0	0	0	0	0
0	ZINC02996491	-7.6	0	0	0	0	0	0	0	0	0	0	0	0	0	0	0	0	0	0	0	0	0	0	0	0	0	0	0	0	0.7	0	0.5	0	0	0	0	0.5	0	0	0	0	0	0	0	0	0	0	0
0	ZINC03006871	-8.7	0	0	0	0	0	0	0	0	0	0	0	0	0	0	0	0	0	0	0	0	0	0	0	0	0	0	0	0	0.7	0	0.2	0	0	0	0	0	0	0	0	0	0	0	0	0	0	0	0
0	ZINC03006873	-8.5	0	0	0	0	0	0	0	0	0	0	0	0	0	0	0	0	0	0	0	0	0	0	0	0	0	0	0	0	0.6	0	0.5	0	0	0	0	0.3	0	0	0	0	0	0	0	0	0	0	0
0	ZINC03007112	-8	0	0	0	0	0	0	0	0	0	0	0	0	0	0	0	0	0	0	0	0	0	0	0	0	0	0	0	0	0.5	0	0.3	0	0	0	0	0.2	0	0	0	0	0	0	0	0	0	0	0
0	ZINC03007179	-8.4	0	0	0	0	0	0	0	0	0	0	0	0	0	0	0	0	0	0	0	0	0	0	0	0	0	0	0	0	0.4	0.1	0.3	0	0	0	0	0	0	0	0	0	0	0	0	0	0	0	0
0	ZINC03007194	-8.2	0	0	0	0	0	0	0	0	0	0	0	0	0	0	0	0	0	0	0	0	0	0	0	0	0	0	0	0	0.3	0	0.4	0	0	0	0	0	0	0	0	0	0	0	0	0	0	0	0
0	ZINC03010503	-8.1	0	0	0	0	0	0	0	0	0	0	0	0	0	0	0	0	0	0	0	0	0	0	0	0	0	0	0	0	0.8	0.1	0.6	0	0	0	0	0.6	0	0	0	0	0	0	0	0	0	0	0
0	ZINC03011837	-9.6	0	0	0	0	0	0	0	0	0	0	0	0	0	0	0	0	0	0	0	0	0	0	0	0	0	0	0	0	0.8	0	0.4	0	0	0	0	0.6	0	0	0	0	0	0	0	0	0	0	0
0	ZINC03012590	-8.5	0	0	0	0	0	0	0	0	0	0	0	0	0	0	0	0	0	0	0	0	0	0	0	0	0	0	0	0	0.9	0	0.6	0	0	0	0	0.7	0	0	0	0	0	0	0	0	0	0	0
0	ZINC03022080	-8.3	0	0	0	0	0	0	0	0	0	0	0	0	0	0	0	0	0	0	0	0	0	0	0	0	0	0	0	0	0.6	0	0.4	0	0	0	0	0.6	0	0	0	0	0	0	0	0	0	0	0
0	ZINC03029360	-7.7	0	0	0	0	0	0	0	0	0	0	0	0	0	0	0	0	0	0	0	0	0	0	0	0	0	0	0	0	1	0.1	0.4	0	0	0	0	0.4	0	0	0	0	0	0	0	0	0	0	0
0	ZINC03040388	-7.8	0	0	0	0	0	0	0	0	0	0	0	0	0	0	0	0	0	0	0	0	0	0	0	0	0	0	0	0	0.8	0.1	0.6	0	0	0	0	0.2	0	0	0	0	0	0	0	0	0	0	0
0	ZINC03042036	-8.5	0	0	0	0	0	0	0	0	0	0	0	0	0	0	0	0	0	0	0	0	0	0	0	0	0	0	0	0	0.2	0	0.8	0	0	0	0	0.2	0	0	0	0	0	0	0	0	0	0	0
0	ZINC03046620	-7.7	0	0	0	0	0	0	0	0	0	0	0	0	0	0	0	0	0	0	0	0	0	0	0	0	0	0	0	0	0.7	0	0.7	0	0	0	0	0.1	0	0	0	0	0	0	0	0	0	0	0
0	ZINC03048816	-7.8	0	0	0	0	0	0	0	0	0	0	0	0	0	0	0	0	0	0	0	0	0	0.1	0	0	0	0	0	0	0.8	0	0.9	0	0	0	0	0.4	0	0	0	0	0	0	0	0	0	0	0
0	ZINC03051178	-7.33333	0	0	0	0	0	0	0	0	0	0	0	0	0	0	0	0	0	0	0	0	0	0	0	0	0	0	0	0	0.666667	0	0.888889	0	0	0	0	0.222222	0	0	0	0	0	0	0	0	0	0	0
0	ZINC03053672	-8.7	0	0	0	0	0	0	0	0	0	0	0	0	0	0	0	0	0	0	0	0	0	0	0	0	0	0	0	0	0.9	0.1	0.7	0	0	0	0	0.3	0	0	0	0	0	0	0	0	0	0	0
0	ZINC03054539	-9.6	0	0	0	0	0	0	0	0	0	0	0	0	0	0	0	0	0	0	0	0	0	0	0	0	0	0	0	0	0.7	0.2	0.8	0	0	0	0	0.2	0	0	0	0	0	0	0	0	0	0	0
0	ZINC03054731	-7.4	0	0	0	0	0	0	0	0	0	0	0	0	0	0	0	0	0	0	0	0	0	0	0	0	0	0	0	0	0.7	0.1	0.6	0	0	0	0	0.2	0	0	0	0	0	0	0	0	0	0	0
0	ZINC03058896	-8.2	0	0	0	0	0	0	0	0	0	0	0	0	0	0	0	0	0	0	0	0	0	0	0	0	0	0	0	0	0.8	0.1	0.6	0	0	0	0	0.4	0	0	0	0	0	0	0	0	0	0	0
0	ZINC03059488	-8.4	0	0	0	0	0	0	0	0	0	0	0	0	0	0	0	0	0	0	0	0	0	0	0	0	0	0	0	0	0.5	0	0.8	0	0	0	0	0.1	0	0	0	0.1	0	0	0	0	0	0	0
0	ZINC03060905	-6.8	0	0	0	0	0	0	0	0	0	0	0	0	0	0	0	0	0	0	0	0	0	0	0	0	0	0	0	0	0.9	0	0.7	0	0	0	0	0.2	0	0	0	0	0	0	0	0	0	0	0
0	ZINC03064734	-8.3	0	0	0	0	0	0	0	0	0	0	0	0	0	0	0	0	0	0	0	0	0	0	0	0	0	0	0	0	0.1	0	0.7	0	0	0	0	0.2	0	0	0	0	0	0	0	0	0	0	0
0	ZINC03090983	-9.2	0	0	0	0	0	0	0	0	0	0	0	0	0	0	0	0	0	0	0	0	0	0	0	0	0	0	0	0	0.2	0	0.9	0	0	0	0	0.2	0	0	0	0	0	0	0	0	0	0	0
0	ZINC03103123	-8.3	0	0	0	0	0	0	0	0	0	0	0	0	0	0	0	0	0	0	0	0	0	0	0	0	0	0	0	0	0.9	0	0.5	0	0	0	0	0.3	0	0	0	0	0	0	0	0	0	0	0
0	ZINC03114922	-5	0	0	0	0	0	0	0	0	0	0	0	0	0	0	0	0	0	0	0	0	0	0	0	0	0	0	0	0	1	0	0	0	0	0	0	0.9	0	0	0	0	0	0	0	0	0	0	0
0	ZINC03116659	-7.1	0	0	0	0	0	0	0	0	0	0	0	0	0	0	0	0	0	0	0	0	0	0	0	0	0	0	0	0	1	0	0	0	0	0	0	0.6	0	0	0	0	0	0	0	0	0	0	0
0	ZINC03116665	-9.1	0	0	0	0	0	0	0	0	0	0	0	0	0	0	0	0	0	0	0	0	0	0	0	0	0	0	0	0	0.9	0.1	0.4	0	0	0	0	0.8	0	0	0	0	0	0	0	0	0	0	0
0	ZINC03117711	-3.85714	0	0	0	0	0	0	0	0	0	0	0	0	0	0	0	0	0	0	0	0	0	0	0	0	0	0	0	0	0.857143	0.142857	0.571429	0	0	0	0	0.571429	0	0	0	0.142857	0	0	0	0	0	0	0
0	ZINC03118019	-9.5	0	0	0	0	0	0	0	0	0	0	0	0	0	0	0	0	0	0	0	0	0	0	0	0	0	0	0	0	0.4	0	0.1	0	0	0	0	0.2	0	0	0	0	0	0	0	0	0	0	0
0	ZINC03119397	-7.3	0	0	0	0	0	0	0	0	0	0	0	0	0	0	0	0	0	0	0	0	0	0	0	0	0	0	0	0	0.4	0	0.2	0	0	0	0	0.6	0	0	0	0	0	0	0	0	0	0	0
0	ZINC03123886	-8.5	0	0	0	0	0	0	0	0	0	0	0	0	0	0	0	0	0	0	0	0	0	0	0	0	0	0	0	0	0.7	0	0.5	0	0	0	0	0.4	0	0	0	0	0	0	0	0	0	0	0
0	ZINC03128976	-6.4	0	0	0	0	0	0	0	0	0	0	0	0	0	0	0	0	0	0	0	0	0	0	0	0	0	0	0	0	0.1	0	0.4	0	0	0	0	0	0	0	0	0	0	0	0	0	0	0	0
0	ZINC03147864	-7.2	0	0	0	0	0	0	0	0	0	0	0	0	0	0	0	0	0	0	0	0	0	0	0	0	0	0	0	0	0.9	0	0	0	0	0	0	0.8	0	0	0	0	0	0	0	0	0	0	0
0	ZINC03164130	-5.4	0	0	0	0	0	0	0	0	0	0	0	0	0	0	0	0	0	0	0	0	0	0	0	0	0	0	0	0	0.3	0	0	0	0	0	0	0.2	0	0	0	0	0	0	0	0	0	0	0
0	ZINC03180637	-7.5	0	0	0	0	0	0	0	0	0	0	0	0	0	0	0	0	0	0	0	0	0	0	0	0	0	0	0	0	1	0	0.5	0	0	0	0	0.1	0	0	0	0	0	0	0	0	0	0	0
0	ZINC03185848	-9.8	0	0	0	0	0	0	0	0	0	0	0	0	0	0	0	0	0	0	0	0	0	0	0	0	0	0	0	0	0.5	0	0.4	0	0	0	0	0.3	0	0	0	0	0	0	0	0	0	0	0
0	ZINC03224608	-8.3	0	0	0	0	0	0	0	0	0	0	0	0	0	0	0	0	0	0	0	0	0	0	0	0	0	0	0	0	0.9	0	0.6	0	0	0	0	0.6	0	0	0	0.1	0	0	0	0	0	0	0
0	ZINC03226805	-9	0	0	0	0	0	0	0	0	0	0	0	0	0	0	0	0	0	0	0	0	0	0	0	0	0	0	0	0	0.8	0.1	0.5	0	0	0	0	0	0	0	0	0	0	0	0	0	0	0	0
0	ZINC03237183	-8.83333	0	0	0	0	0	0	0	0	0	0	0	0	0	0	0	0	0	0	0	0	0	0	0	0	0	0	0	0	0.333333	0	0.5	0	0	0	0	0	0	0	0	0	0	0	0	0	0	0	0
0	ZINC03237872	-9.4	0	0	0	0	0	0	0	0	0	0	0	0	0	0	0	0	0	0	0	0	0	0	0	0	0	0	0	0	0.6	0	0.6	0	0	0	0	0	0	0	0	0	0	0	0	0	0	0	0
0	ZINC03239498	-8.3	0	0	0	0	0	0	0	0	0	0	0	0	0	0	0	0	0	0	0	0	0	0	0	0	0	0	0	0	0.5	0	0.4	0	0	0	0	0.3	0	0	0	0	0	0	0	0	0	0	0
0	ZINC03244561	-7.6	0	0	0	0	0	0	0	0	0	0	0	0	0	0	0	0	0	0	0	0	0	0	0	0	0	0	0	0	1	0	0.7	0	0	0	0	0	0	0	0	0	0	0	0	0	0	0	0
0	ZINC03252694	-7.7	0	0	0	0	0	0	0	0	0	0	0	0	0	0	0	0	0	0	0	0	0	0	0	0	0	0	0	0	0.9	0.2	0.6	0	0	0	0	0.5	0	0	0	0	0	0	0	0	0	0	0
0	ZINC03259191	-9.5	0	0	0	0	0	0	0	0	0	0	0	0	0	0	0	0	0	0	0	0	0	0	0	0	0	0	0	0	0.2	0.1	0.8	0	0	0	0	0.3	0	0	0	0	0	0	0	0	0	0	0
0	ZINC03259615	-8.9	0	0	0	0	0	0	0	0	0	0	0	0	0	0	0	0	0	0	0	0	0	0	0	0	0	0	0	0	0.9	0	0.5	0	0	0	0	0.4	0	0	0	0	0	0	0	0	0	0	0
0	ZINC03270031	-8.6	0	0	0	0	0	0	0	0	0	0	0	0	0	0	0	0	0	0	0	0	0	0	0	0	0	0	0	0	1	0	0.3	0	0	0	0	0.7	0	0	0	0	0	0	0	0	0	0	0
0	ZINC03270969	-8.2	0	0	0	0	0	0	0	0	0	0	0	0	0	0	0	0	0	0	0	0	0	0	0	0	0	0	0	0	0.7	0	0.6	0	0	0	0	0.3	0	0	0	0	0	0	0	0	0	0	0
0	ZINC03271615	-7.2	0	0	0	0	0	0	0	0	0	0	0	0	0	0	0	0	0	0	0	0	0	0	0	0	0	0	0	0	0.7	0	0.3	0	0	0	0	0.2	0	0	0	0.2	0	0	0	0	0	0	0
0	ZINC03272563	-8.3	0	0	0	0	0	0	0	0	0	0	0	0	0	0	0	0	0	0	0	0	0	0	0	0	0	0	0	0	0.8	0	0.5	0	0	0	0	0.9	0	0	0	0	0	0	0	0	0	0	0
0	ZINC03273384	-7.2	0	0	0	0	0	0	0	0	0	0	0	0	0	0	0	0	0	0	0	0	0	0	0	0	0	0	0	0	0.8	0	0.2	0	0	0	0	0.3	0	0	0	0	0	0	0	0	0	0	0
0	ZINC03275343	-8.6	0	0	0	0	0	0	0	0	0	0	0	0	0	0	0	0	0	0	0	0	0	0	0	0	0	0	0	0	0.5	0.1	0.7	0	0	0	0	0.2	0	0	0	0	0	0	0	0	0	0	0
0	ZINC03276010	-11	0	0	0	0	0	0	0	0	0	0	0	0	0	0	0	0	0	0	0	0	0	0	0	0	0	0	0	0	0.5	0	0.7	0	0	0	0	0.2	0	0	0	0	0	0	0	0	0	0	0
0	ZINC03276629	-9	0	0	0	0	0	0	0	0	0	0	0	0	0	0	0	0	0	0	0	0	0	0	0	0	0	0	0	0	0.4	0.2	0.4	0	0	0	0	0	0	0	0	0	0	0	0	0	0	0	0
0	ZINC03276729	-8	0	0	0	0	0	0	0	0	0	0	0	0	0	0	0	0	0	0	0	0	0	0	0	0	0	0	0	0	0.1	0	0.7	0	0	0	0	0	0	0	0	0	0	0	0	0	0	0	0
0	ZINC03285214	-9	0	0	0	0	0	0	0	0	0	0	0	0	0	0	0	0	0	0	0	0	0	0.1	0	0	0	0	0	0	0.8	0.1	0.5	0	0	0	0	0.1	0	0	0	0	0	0	0	0	0	0	0
0	ZINC03287874	-8.8	0	0	0	0	0	0	0	0	0	0	0	0	0	0	0	0	0	0	0	0	0	0	0	0	0	0	0	0	0.5	0	0.5	0	0	0	0	0.2	0	0	0	0	0	0	0	0	0	0	0
0	ZINC03292371	-9	0	0	0	0	0	0	0	0	0	0	0	0	0	0	0	0	0	0	0	0	0	0	0	0	0	0	0	0	0.8	0	0.4	0	0	0	0	0.7	0	0	0	0	0	0	0	0	0	0	0
0	ZINC03295023	-9.2	0	0	0	0	0	0	0	0	0	0	0	0	0	0	0	0	0	0	0	0	0	0	0	0	0	0	0	0	1	0	0.8	0	0	0	0	0.6	0	0	0	0	0	0	0	0	0	0	0
0	ZINC03306811	-8	0	0	0	0	0	0	0	0	0	0	0	0	0	0	0	0	0	0	0	0	0	0	0	0	0	0	0	0	0.5	0	0.6	0	0	0	0	0.1	0	0	0	0	0	0	0	0	0	0	0
0	ZINC03306946	-6.7	0	0	0	0	0	0	0	0	0	0	0	0	0	0	0	0	0	0	0	0	0	0	0	0	0	0	0	0	0.9	0	0.7	0	0	0	0	0.5	0	0	0	0	0	0	0	0	0	0	0
0	ZINC03312573	-6.2	0	0	0	0	0	0	0	0	0	0	0	0	0	0	0	0	0	0	0	0	0	0	0	0	0	0	0	0	0.8	0.1	0.8	0	0	0	0	0.1	0	0	0	0.1	0	0	0	0	0	0	0
0	ZINC03316745	-8.8	0.2	0	0	0	0	0	0	0	0	0	0	0	0	0	0	0	0	0	0	0	0	0	0	0	0	0	0	0	0.7	0	0.4	0	0	0	0	0.3	0	0	0	0	0	0	0	0	0	0	0
0	ZINC03331037	-7.25	0.375	0	0	0	0	0	0	0	0	0	0	0	0	0	0	0	0	0	0	0	0	0	0	0	0	0	0	0	0.125	0	0.375	0	0	0	0	0	0	0	0	0	0	0	0	0	0	0	0
0	ZINC03336644	-7	0	0	0	0	0	0	0	0	0	0	0	0	0	0	0	0	0	0	0	0	0	0	0	0	0	0	0	0	0.9	0	0.3	0	0	0	0	0.2	0	0	0	0	0	0	0	0	0	0	0
0	ZINC03338524	-9.4	0	0	0	0	0	0	0	0	0	0	0	0	0	0	0	0	0	0	0	0	0	0	0	0	0	0	0	0	0.6	0	0.7	0	0	0	0	0	0	0	0	0.1	0	0	0	0	0	0	0
0	ZINC03338555	-9	0	0	0	0	0	0	0	0	0	0	0	0	0	0	0	0	0	0	0	0	0	0	0	0	0	0	0	0	0.9	0	0.8	0	0	0	0	0.7	0	0	0	0	0	0	0	0	0	0	0
0	ZINC03339396	-7.8	0	0	0	0	0	0	0	0	0	0	0	0	0	0	0	0	0	0	0	0	0	0	0	0	0	0	0	0	0.7	0	0.5	0	0	0	0	0.2	0	0	0	0	0	0	0	0	0	0	0
0	ZINC03341586	-9.8	0	0	0	0	0	0	0	0	0	0	0	0	0	0	0	0	0	0	0	0	0	0	0	0	0	0	0	0	0.7	0	0.5	0	0	0	0	0.8	0	0	0	0	0	0	0	0	0	0	0
0	ZINC03341944	-9	0	0	0	0	0	0	0	0	0	0	0	0	0	0	0	0	0	0	0	0	0	0	0	0	0	0	0	0	0.5	0	0.4	0	0	0	0	0.1	0	0	0	0	0	0	0	0	0	0	0
0	ZINC03346548	-9.3	0	0	0	0	0	0	0	0	0	0	0	0	0	0	0	0	0	0	0	0	0	0	0	0	0	0	0	0	1	0.1	0.6	0	0	0	0	0.3	0	0	0	0.1	0	0	0	0	0	0	0
0	ZINC03349113	-8	0.1	0	0	0	0	0	0	0	0	0	0	0	0	0	0	0	0	0	0	0	0	0	0	0	0	0	0	0	1	0	0.4	0	0	0	0	0.4	0	0	0	0	0	0	0	0	0	0	0
0	ZINC03351091	-8.5	0	0	0	0	0	0	0	0	0	0	0	0	0	0	0	0	0	0	0	0	0	0	0	0	0	0	0	0	0.5	0	0.7	0	0	0	0	0.1	0	0	0	0	0	0	0	0	0	0	0
0	ZINC03358202	-9.3	0	0	0	0	0	0	0	0	0	0	0	0	0	0	0	0	0	0	0	0	0	0	0	0	0	0	0	0	0.5	0	0.8	0	0	0	0	0	0	0	0	0	0	0	0	0	0	0	0
0	ZINC03362898	-8.1	0	0	0	0	0	0	0	0	0	0	0	0	0	0	0	0	0	0	0	0	0	0	0	0	0	0	0	0	0.6	0	0.1	0	0	0	0	0.1	0	0	0	0.1	0	0	0	0	0	0	0
0	ZINC03363092	-8.5	0	0	0	0	0	0	0	0	0	0	0	0	0	0	0	0	0	0	0	0	0	0	0	0	0	0	0	0	0.2	0	0.7	0	0	0	0	0.2	0	0	0	0	0	0	0	0	0	0	0
0	ZINC03365589	-9.6	0	0	0	0	0	0	0	0	0	0	0	0	0	0	0	0	0	0	0	0	0	0	0	0	0	0	0	0	1	0	0.1	0	0	0	0	0.7	0	0	0	0	0	0	0	0	0	0	0
0	ZINC03367928	-7	0	0	0	0	0	0	0	0	0	0	0	0	0	0	0	0	0	0	0	0	0	0	0	0	0	0	0	0	0.6	0.1	0.6	0	0	0	0	0.3	0	0	0	0	0	0	0	0	0	0	0
0	ZINC03370822	-7.8	0	0	0	0	0	0	0	0	0	0	0	0	0	0	0	0	0	0	0	0	0	0	0	0	0	0	0	0	1	0	0.6	0	0	0	0	0.8	0	0	0	0	0	0	0	0	0	0	0
0	ZINC03372885	-9.9	0	0	0	0	0	0	0	0	0	0	0	0	0	0	0	0	0	0	0	0	0	0	0	0	0	0	0	0	0.7	0	0.2	0	0	0	0	0.2	0	0	0	0	0	0	0	0	0	0	0
0	ZINC03373574	-8	0	0	0	0	0	0	0	0	0	0	0	0	0	0	0	0	0	0	0	0	0	0	0	0	0	0	0	0	0.8	0.5	0.3	0	0	0	0	0.5	0	0	0	0	0	0	0	0	0	0	0
0	ZINC03373815	-8.4	0	0	0	0	0	0	0	0	0	0	0	0	0	0	0	0	0	0	0	0	0	0	0	0	0	0	0	0	0.8	0.2	0.5	0	0	0	0	0.4	0	0	0	0	0	0	0	0	0	0	0
0	ZINC03374346	-9.9	0	0	0	0	0	0	0	0	0	0	0	0	0	0	0	0	0	0	0	0	0	0	0	0	0	0	0	0	0.9	0	0.6	0	0	0	0	1	0	0	0	0	0	0	0	0	0	0	0
0	ZINC03376571	-8.1	0	0	0	0	0	0	0	0	0	0	0	0	0	0	0	0	0	0	0	0	0	0	0	0	0	0	0	0	0.6	0.2	0.7	0	0	0	0	0.4	0	0	0	0	0	0	0	0	0	0	0
0	ZINC03378417	-9	0	0	0	0	0	0	0	0	0	0	0	0	0	0	0	0	0	0	0	0	0	0	0	0	0	0	0	0	0.4	0	0.4	0	0	0	0	0.2	0	0	0	0	0	0	0	0	0	0	0
0	ZINC03380248	-8.4	0	0	0	0	0	0	0	0	0	0	0	0	0	0	0	0	0	0	0	0	0	0	0	0	0	0	0	0	0.8	0	0	0	0	0	0	0.6	0	0	0	0	0	0	0	0	0	0	0
0	ZINC03389021	-7.1	0	0	0	0	0	0	0	0	0	0	0	0	0	0	0	0	0	0	0	0	0	0	0	0	0	0	0	0	0.9	0.1	0.4	0	0	0	0	0.8	0	0	0	0.1	0	0	0	0	0	0	0
0	ZINC03389474	-9.2	0	0	0	0	0	0	0	0	0	0	0	0	0	0	0	0	0	0	0	0	0	0	0	0	0	0	0	0	0.8	0	0.9	0	0	0	0	0.5	0	0	0	0	0	0	0	0	0	0	0
0	ZINC03396136	-9.4	0	0	0	0	0	0	0	0	0	0	0	0	0	0	0	0	0	0	0	0	0	0	0	0	0	0	0	0	0.5	0	0.8	0	0	0	0	0.3	0	0	0	0	0	0	0	0	0	0	0
0	ZINC03396530	-8.8	0	0	0	0	0	0	0	0	0	0	0	0	0	0	0	0	0	0	0	0	0	0	0	0	0	0	0	0	0.3	0.1	0.4	0	0	0	0	0.2	0	0	0	0	0	0	0	0	0	0	0
0	ZINC03417347	-7.9	0	0	0	0	0	0	0	0	0	0	0	0	0	0	0	0	0	0	0	0	0	0	0	0	0	0	0	0	0.8	0	0.7	0	0	0	0	0	0	0	0	0	0	0	0	0	0	0	0
0	ZINC03418416	-9.1	0	0	0	0	0	0	0	0	0	0	0	0	0	0	0	0	0	0	0	0	0	0	0	0	0	0	0	0	0.4	0	0.6	0	0	0	0	0.1	0	0	0	0	0	0	0	0	0	0	0
0	ZINC03420570	-7.1	0	0	0	0	0	0	0	0	0	0	0	0	0	0	0	0	0	0	0	0	0	0	0	0	0	0	0	0	0.7	0	0.4	0	0	0	0	0.3	0	0	0	0	0	0	0	0	0	0	0
0	ZINC03421855	-7.4	0	0	0	0	0	0	0	0	0	0	0	0	0	0	0	0	0	0	0	0	0	0	0	0	0	0	0	0	0.9	0.1	0.7	0	0	0	0	0.5	0	0	0	0	0	0	0	0	0	0	0
0	ZINC03427844	-7.1	0	0	0	0	0	0	0	0	0	0	0	0	0	0	0	0	0	0	0	0	0	0	0	0	0	0	0	0	0.9	0	0	0	0	0	0	0.8	0	0	0	0	0	0	0	0	0	0	0
0	ZINC03428015	-7.2	0	0	0	0	0	0	0	0	0	0	0	0	0	0	0	0	0	0	0	0	0	0	0	0	0	0	0	0	0.8	0	0.8	0	0	0	0	0.5	0	0	0	0	0	0	0	0	0	0	0
0	ZINC03430088	-8.9	0	0	0	0	0	0	0	0	0	0	0	0	0	0	0	0	0	0	0	0	0	0	0	0	0	0	0	0	0.6	0	0.8	0	0	0	0	0.5	0	0	0	0	0	0	0	0	0	0	0
0	ZINC03431572	-8.2	0	0	0	0	0	0	0	0	0	0	0	0	0	0	0	0	0	0	0	0	0	0	0	0	0	0	0	0	0.9	0.1	0.6	0	0	0	0	0.9	0	0	0	0	0	0	0	0	0	0	0
0	ZINC03431856	-8.5	0	0	0	0	0	0	0	0	0	0	0	0	0	0	0	0	0	0	0	0	0	0	0	0	0	0	0	0	0.3	0	0.7	0	0	0	0	0.6	0	0	0	0	0	0	0	0	0	0	0
0	ZINC03432893	-5.3	0	0	0	0	0	0	0	0	0	0	0	0	0	0	0	0	0	0	0	0	0	0	0	0	0	0	0	0	1	0	0.4	0	0	0	0	0.8	0	0	0	0	0	0	0	0	0	0	0
0	ZINC03433159	-9.4	0	0	0	0	0	0	0	0	0	0	0	0	0	0	0	0	0	0	0	0	0	0	0	0	0	0	0	0	0.5	0	0.4	0	0	0	0	0	0	0	0	0	0	0	0	0	0	0	0
0	ZINC03435767	-9.4	0	0	0	0	0	0	0	0	0	0	0	0	0	0	0	0	0	0	0	0	0	0	0	0	0	0	0	0	0.9	0	0.5	0	0	0	0	0.3	0	0	0	0	0	0	0	0	0	0	0
0	ZINC03440519	-8	0	0	0	0	0	0	0	0	0	0	0	0	0	0	0	0	0	0	0	0	0	0	0	0	0	0	0	0	0.5	0	0.7	0	0	0	0	0.3	0	0	0	0	0	0	0	0	0	0	0
0	ZINC03442667	-7.2	0	0	0	0	0	0	0	0	0	0	0	0	0	0	0	0	0	0	0	0	0	0	0	0	0	0	0	0	0.5	0	1	0	0	0	0	0.1	0	0	0	0	0	0	0	0	0	0	0
0	ZINC03443445	-9	0	0	0	0	0	0	0	0	0	0	0	0	0	0	0	0	0	0	0	0	0	0	0	0	0	0	0	0	0.7	0	0.8	0	0	0	0	0.1	0	0	0	0	0	0	0	0	0	0	0
0	ZINC03444580	-10.1	0	0	0	0	0	0	0	0	0	0	0	0	0	0	0	0	0	0	0	0	0	0	0	0	0	0	0	0	0.2	0	0.5	0	0	0	0	0	0	0	0	0	0	0	0	0	0	0	0
0	ZINC03446497	-9.6	0	0	0	0	0	0	0	0	0	0	0	0	0	0	0	0	0	0	0	0	0	0	0	0	0	0	0	0	0.3	0	0.4	0	0	0	0	0	0	0	0	0	0	0	0	0	0	0	0
0	ZINC03448807	-7	0	0	0	0	0	0	0	0	0	0	0	0	0	0	0	0	0	0	0	0	0	0	0	0	0	0	0	0	0.8	0	0.3	0	0	0	0	0.5	0	0	0	0	0	0	0	0	0	0	0
0	ZINC03449103	-8.4	0	0	0	0	0	0	0	0	0	0	0	0	0	0	0	0	0	0	0	0	0	0	0	0	0	0	0	0	0.9	0	0.3	0	0	0	0	0.9	0	0	0	0	0	0	0	0	0	0	0
0	ZINC03450090	-9.5	0	0	0	0	0	0	0	0	0	0	0	0	0	0	0	0	0	0	0	0	0	0	0	0	0	0	0	0	0.6	0	0.3	0	0	0	0	0.8	0	0	0	0	0	0	0	0	0	0	0
0	ZINC03450519	-8.3	0	0	0	0	0	0	0	0	0	0	0	0	0	0	0	0	0	0	0	0	0	0	0	0	0	0	0	0	0.5	0	0.4	0	0	0	0	0.8	0	0	0	0	0	0	0	0	0	0	0
0	ZINC03451256	-8.1	0	0	0	0	0	0	0	0	0	0	0	0	0	0	0	0	0	0	0	0	0	0	0	0	0	0	0	0	0.9	0	0.1	0	0	0	0	0.4	0	0	0	0	0	0	0	0	0	0	0
0	ZINC03529250	-8.7	0	0	0	0	0	0	0	0	0	0	0	0	0	0	0	0	0	0	0	0	0	0	0	0	0	0	0	0	1	0	0.8	0	0	0	0	0.1	0	0	0	0	0	0	0	0	0	0	0
0	ZINC03535279	-7.6	0	0	0	0	0	0	0	0	0	0	0	0	0	0	0	0	0	0	0	0	0	0	0	0	0	0	0	0	1	0	0.5	0	0	0	0	0.4	0	0	0	0.2	0	0	0	0	0	0	0
0	ZINC03536283	-8.1	0	0	0	0	0	0	0	0	0	0	0	0	0	0	0	0	0	0	0	0	0	0	0	0	0	0	0	0	0.7	0	0.5	0	0	0	0	0.2	0	0	0	0	0	0	0	0	0	0	0
0	ZINC03541288	-7.8	0	0	0	0	0	0	0	0	0	0	0	0	0	0	0	0	0	0	0	0	0	0	0	0	0	0	0	0	0.9	0	0.2	0	0	0	0	0.5	0	0	0	0	0	0	0	0	0	0	0
0	ZINC03544726	-7.9	0	0	0	0	0	0	0	0	0	0	0	0	0	0	0	0	0	0	0	0	0	0	0	0	0	0	0	0	0.9	0.1	0.6	0	0	0	0	0.5	0	0	0	0.1	0	0	0	0	0	0	0
0	ZINC03570670	-7.8	0	0	0	0	0	0	0	0	0	0	0	0	0	0	0	0	0	0	0	0	0	0	0	0	0	0	0	0	0.9	0	0.6	0	0	0	0	0.4	0	0	0	0	0	0	0	0	0	0	0
0	ZINC03584907	-8.1	0	0	0	0	0	0	0	0	0	0	0	0	0	0	0	0	0	0	0	0	0	0	0	0	0	0	0	0	0.8	0	0.2	0	0	0	0	0.5	0	0	0	0	0	0	0	0	0	0	0
0	ZINC03586857	-9.2	0	0	0	0	0	0	0	0	0	0	0	0	0	0	0	0	0	0	0	0	0	0	0	0	0	0	0	0	1	0	0.4	0	0	0	0	0.6	0	0	0	0.1	0	0	0	0	0	0	0
0	ZINC03588082	-9.2	0	0	0	0	0	0	0	0	0	0	0	0	0	0	0	0	0	0	0	0	0	0	0	0	0	0	0	0	0.8	0	0.1	0	0	0	0	0.5	0	0	0	0	0	0	0	0	0	0	0
0	ZINC03588952	-7.71429	0	0	0	0	0	0	0	0	0	0	0	0	0	0	0	0	0	0	0	0	0	0	0	0	0	0	0	0	0.285714	0	0.428571	0	0	0	0	0.428571	0	0	0	0	0	0	0	0	0	0	0
0	ZINC03589278	-9.2	0	0	0	0	0	0	0	0	0	0	0	0	0	0	0	0	0	0	0	0	0	0	0	0	0	0	0	0	0.6	0.2	0.6	0	0	0	0	0	0	0	0	0	0	0	0	0	0	0	0
0	ZINC03611623	-7.8	0	0	0	0	0	0	0	0	0	0	0	0	0	0	0	0	0	0	0	0	0	0	0	0	0	0	0	0	1	0	0	0	0	0	0	0.6	0	0	0	0	0	0	0	0	0	0	0
0	ZINC03618403	-9.1	0	0	0	0	0	0	0	0	0	0	0	0	0	0	0	0	0	0	0	0	0	0	0	0	0	0	0	0	0.1	0	0.3	0	0	0	0	0.3	0	0	0	0	0	0	0	0	0	0	0
0	ZINC03620046	-6.4	0	0	0	0	0	0	0	0	0	0	0	0	0	0	0	0	0	0	0	0	0	0	0	0	0	0	0	0	0.6	0.1	0.6	0	0	0	0	0.6	0	0	0	0.1	0	0	0	0	0	0	0
0	ZINC03620676	-7	0	0	0	0	0	0	0	0	0	0	0	0	0	0	0	0	0	0	0	0	0	0	0	0	0	0	0	0	0.9	0	0.7	0	0	0	0	0.2	0	0	0	0	0	0	0	0	0	0	0
0	ZINC03632474	-8.7	0	0	0	0	0	0	0	0	0	0	0	0	0	0	0	0	0	0	0	0	0	0	0	0	0	0	0	0	0.8	0	1	0	0	0	0	0.1	0	0	0	0	0	0	0	0	0	0	0
0	ZINC03633004	-5.88889	0	0	0	0	0	0	0	0	0	0	0	0	0	0	0	0	0	0	0	0	0	0	0	0	0	0	0	0	0.777778	0	0.777778	0	0	0	0	0.444444	0	0	0	0	0	0	0	0	0	0	0
0	ZINC03633184	-8.7	0	0	0	0	0	0	0	0	0	0	0	0	0	0	0	0	0	0	0	0	0	0	0	0	0	0	0	0	0.3	0	0.8	0	0	0	0	0.1	0	0	0	0	0	0	0	0	0	0	0
0	ZINC03633187	-9.3	0	0	0	0	0	0	0	0	0	0	0	0	0	0	0	0	0	0	0	0	0	0	0	0	0	0	0	0	0.4	0	0.7	0	0	0	0	0.1	0	0	0	0	0	0	0	0	0	0	0
0	ZINC03633194	-7.7	0	0	0	0	0	0	0	0	0	0	0	0	0	0	0	0	0	0	0	0	0	0	0	0	0	0	0	0	0.4	0	0.6	0	0	0	0	0.4	0	0	0	0	0	0	0	0	0	0	0
0	ZINC03638283	-8.6	0	0	0	0	0	0	0	0	0	0	0	0	0	0	0	0	0	0	0	0	0	0	0	0	0	0	0	0	1	0	0.6	0	0	0	0	0.8	0	0	0	0	0	0	0	0	0	0	0
0	ZINC03648815	-10.4	0	0	0	0	0	0	0	0	0	0	0	0	0	0	0	0	0	0	0	0	0	0	0	0	0	0	0	0	0.9	0.2	0.4	0	0	0	0	0.7	0	0	0	0	0	0	0	0	0	0	0
0	ZINC03663051	-6.25	0	0	0	0	0	0	0	0	0	0	0	0	0	0	0	0	0	0	0	0	0	0	0	0	0	0	0	0	0.75	0.125	0.75	0	0	0	0	0.375	0	0	0	0	0	0	0	0	0	0	0
0	ZINC03663693	-7.3	0	0	0	0	0	0	0	0	0	0	0	0	0	0	0	0	0	0	0	0	0	0	0	0	0	0	0	0	0.5	0	0.6	0	0	0	0	0.1	0	0	0	0	0	0	0	0	0	0	0
0	ZINC03664522	-6	0	0	0	0	0	0	0	0	0	0	0	0	0	0	0	0	0	0	0	0	0	0	0	0	0	0	0	0	1	0	1	0	0	0	0	1	0	0	0	0	0	0	0	0	0	0	0
0	ZINC03665914	-7.5	0	0	0	0	0	0	0	0	0	0	0	0	0	0	0	0	0	0	0	0	0	0	0	0	0	0	0	0	0.6	0.1	0.8	0	0	0	0	0.6	0	0	0	0	0	0	0	0	0	0	0
0	ZINC03665917	-7	0	0	0	0	0	0	0	0	0	0	0	0	0	0	0	0	0	0	0	0	0	0	0	0	0	0	0	0	0.7	0	0.8	0	0	0	0	0.5	0	0	0	0	0	0	0	0	0	0	0
0	ZINC03665918	-7.4	0	0	0	0	0	0	0	0	0	0	0	0	0	0	0	0	0	0	0	0	0	0.1	0	0	0	0	0	0	0.7	0	0.7	0	0	0	0	0.7	0	0	0	0	0	0	0	0	0	0	0
0	ZINC03670327	-7.4	0	0	0	0	0	0	0	0	0	0	0	0	0	0	0	0	0	0	0	0	0	0	0	0	0	0	0	0	0.9	0.1	0.5	0	0	0	0	0.5	0	0	0	0	0	0	0	0	0	0	0
0	ZINC03670412	-8.1	0	0	0	0	0	0	0	0	0	0	0	0	0	0	0	0	0	0	0	0	0	0	0	0	0	0	0	0	0.7	0	0.8	0	0	0	0	0.6	0	0	0	0.1	0	0	0	0	0	0	0
0	ZINC03670413	-7	0	0	0	0	0	0	0	0	0	0	0	0	0	0	0	0	0	0	0	0	0	0	0	0	0	0	0	0	0.7	0	0.6	0	0	0	0	0.7	0	0	0	0.2	0	0	0	0	0	0	0
0	ZINC03764661	-7	0	0	0	0	0	0	0	0	0	0	0	0	0	0	0	0	0	0	0	0	0	0	0	0	0	0	0	0	1	0	1	0	0	0	0	1	0	0	0	0	0	0	0	0	0	0	0
0	ZINC03765032	-8.4	0	0	0	0	0	0	0	0	0	0	0	0	0	0	0	0	0	0	0	0	0	0	0	0	0	0	0	0	1	0.2	0.8	0	0	0	0	0.7	0	0	0	0	0	0	0	0	0	0	0
0	ZINC03769962	-8	0	0	0	0	0	0	0	0	0	0	0	0	0	0	0	0	0	0	0	0	0	0	0	0	0	0	0	0	1	0	1	0	0	0	0	1	0	0	0	0	0	0	0	0	0	0	0
0	ZINC03770454	-3.9	0	0	0	0	0	0	0	0	0	0	0	0	0	0	0	0	0	0	0	0	0	0	0	0	0	0	0	0	1	0	0.4	0	0	0	0	0.5	0	0	0	0.1	0	0	0	0	0	0	0
0	ZINC03797930	-7.7	0	0	0	0	0	0	0	0	0	0	0	0	0	0	0	0	0	0	0	0	0	0	0	0	0	0	0	0	0.6	0.2	0.8	0	0	0	0	0.4	0	0	0	0	0	0	0	0	0	0	0
0	ZINC03830997	-6.8	0	0	0	0	0	0	0	0	0	0	0	0	0	0	0	0	0	0	0	0	0	0	0	0	0	0	0	0	1	0	0.6	0	0	0	0	0.7	0	0	0	0	0	0	0	0	0	0	0
0	ZINC03838527	-7	0	0	0	0	0	0	0	0	0	0	0	0	0	0	0	0	0	0	0	0	0	0	0	0	0	0	0	0	0.9	0	0.3	0	0	0	0	0.5	0	0	0	0	0	0	0	0	0	0	0
0	ZINC03838695	-8.1	0	0	0	0	0	0	0	0	0	0	0	0	0	0	0	0	0	0	0	0	0	0	0	0	0	0	0	0	0.9	0.5	0.3	0	0	0	0	0.2	0	0	0	0	0	0	0	0	0	0	0
0	ZINC03838907	-6.2	0	0	0	0	0	0	0	0	0	0	0	0	0	0	0	0	0	0	0	0	0	0	0	0	0	0	0	0	0.7	0	0.6	0	0	0	0	0.2	0	0	0	0	0	0	0	0	0	0	0
0	ZINC03839132	-6.7	0	0	0	0	0	0	0	0	0	0	0	0	0	0	0	0	0	0	0	0	0	0	0	0	0	0	0	0	0.7	0	0.3	0	0	0	0	0.4	0	0	0	0	0	0	0	0	0	0	0
0	ZINC03840406	-6.6	0	0	0	0	0	0	0	0	0	0	0	0	0	0	0	0	0	0	0	0	0	0	0	0	0	0	0	0	0.9	0	0.3	0	0	0	0	0.5	0	0	0	0	0	0	0	0	0	0	0
0	ZINC03840742	-7.1	0	0	0	0	0	0	0	0	0	0	0	0	0	0	0	0	0	0	0	0	0	0	0	0	0	0	0	0	1	0	0.9	0	0	0	0	0.5	0	0	0	0	0	0	0	0	0	0	0
0	ZINC03840743	-7	0	0	0	0	0	0	0	0	0	0	0	0	0	0	0	0	0	0	0	0	0	0.142857	0	0	0	0	0	0	1	0	1	0	0	0	0	1	0	0	0	0	0	0	0	0	0	0	0
0	ZINC03840758	-7.1	0	0	0	0	0	0	0	0	0	0	0	0	0	0	0	0	0	0	0	0	0	0	0	0	0	0	0	0	0.9	0.1	0.9	0	0	0	0	0.6	0	0	0	0	0	0	0	0	0	0	0
0	ZINC03841077	-6.625	0	0	0	0	0	0	0	0	0	0	0	0	0	0	0	0	0	0	0	0	0	0	0	0	0	0	0	0	1	0	0.25	0	0	0	0	0.375	0	0	0	0	0	0	0	0	0	0	0
0	ZINC03841078	-7.2	0	0	0	0	0	0	0	0	0	0	0	0	0	0	0	0	0	0	0	0	0	0	0	0	0	0	0	0	0.8	0.2	0.2	0	0	0	0	0.6	0	0	0	0	0	0	0	0	0	0	0
0	ZINC03841107	-6.625	0	0	0	0	0	0	0	0	0	0	0	0	0	0	0	0	0	0	0	0	0	0.125	0	0	0	0	0	0	0.875	0	0.625	0	0	0	0	0.25	0	0	0	0	0	0	0	0	0	0	0
0	ZINC03841108	-6.6	0	0	0	0	0	0	0	0	0	0	0	0	0	0	0	0	0	0	0	0	0	0	0	0	0	0	0	0	0.8	0	0.6	0	0	0	0	0.6	0	0	0	0	0	0	0	0	0	0	0
0	ZINC03841630	-6.6	0.1	0	0	0	0	0	0	0	0	0	0	0	0	0	0	0	0	0	0	0	0	0.5	0	0	0	0	0	0	1	0.1	0.4	0	0	0	0	0.7	0	0	0	0	0	0	0	0	0	0	0
0	ZINC03871631	-7.5	0	0	0	0	0	0	0	0	0	0	0	0	0	0	0	0	0	0	0	0	0	0	0	0	0	0	0	0	1	0	0.9	0	0	0	0	0.1	0	0	0	0.1	0	0	0	0	0	0	0
0	ZINC03871927	-6.9	0	0	0	0	0	0	0	0	0	0	0	0	0	0	0	0	0	0	0	0	0	0	0	0	0	0	0	0	0.8	0	0.7	0	0	0	0	0.3	0	0	0	0	0	0	0	0	0	0	0
0	ZINC03874416	-7.8	0	0	0	0	0	0	0	0	0	0	0	0	0	0	0	0	0	0	0	0	0	0	0	0	0	0	0	0	1	0	0.5	0	0	0	0	0.6	0	0	0	0	0	0	0	0	0	0	0
0	ZINC03878230	-9.8	0	0	0	0	0	0	0	0	0	0	0	0	0	0	0	0	0	0	0	0	0	0	0	0	0	0	0	0	0.9	0	0.5	0	0	0	0	0.8	0	0	0	0	0	0	0	0	0	0	0
0	ZINC03886785	-7.5	0	0	0	0	0	0	0	0	0	0	0	0	0	0	0	0	0	0	0	0	0	0	0	0	0	0	0	0	0.6	0	0.5	0	0	0	0	0.3	0	0	0	0.2	0	0	0	0	0	0	0
0	ZINC03901556	-6.8	0	0	0	0	0	0	0	0	0	0	0	0	0	0	0	0	0	0	0	0	0	0	0	0	0	0	0	0	0.9	0	0.4	0	0	0	0	0	0	0	0	0	0	0	0	0	0	0	0
0	ZINC03921121	-7.4	0	0	0	0	0	0	0	0	0	0	0	0	0	0	0	0	0	0	0	0	0	0	0	0	0	0	0	0	0.9	0	0.1	0	0	0	0	0	0	0	0	0	0	0	0	0	0	0	0
0	ZINC03937626	-8.3	0	0	0	0	0	0	0	0	0	0	0	0	0	0	0	0	0	0	0	0	0	0	0	0	0	0	0	0	0.7	0.1	0.8	0	0	0	0	0.2	0	0	0	0.2	0	0	0	0	0	0	0
0	ZINC03949424	-6.55556	0	0	0	0	0	0	0	0	0	0	0	0	0	0	0	0	0	0	0	0	0	0	0	0	0	0	0	0	0.888889	0	0.555556	0	0	0	0	0.444444	0	0	0	0.111111	0	0	0	0	0	0	0
0	ZINC03952356	-10.6	0	0	0	0	0	0	0	0	0	0	0	0	0	0	0	0	0	0	0	0	0	0	0	0	0	0	0	0	1	0.1	0.5	0	0	0	0	1	0	0	0	0.1	0	0	0	0	0	0	0
0	ZINC03960052	-8.6	0	0	0	0	0	0	0	0	0	0	0	0	0	0	0	0	0	0	0	0	0	0	0	0	0	0	0	0	0.3	0	0.7	0	0	0	0	0.4	0	0	0	0	0	0	0	0	0	0	0
0	ZINC03976838	-8.8	0	0	0	0	0	0	0	0	0	0	0	0	0	0	0	0	0	0	0	0	0	0	0	0	0	0	0	0	0.8	0	0.7	0	0	0	0	0.6	0	0	0	0	0	0	0	0	0	0	0
0	ZINC03977950	-5.5	0	0	0	0	0	0	0	0	0	0	0	0	0	0	0	0	0	0	0	0	0	0	0	0	0	0	0	0	1	0.1	0.4	0	0	0	0	0.8	0	0	0	0.1	0	0	0	0	0	0	0
0	ZINC03978081	-6.5	0	0	0	0	0	0	0	0	0	0	0	0	0	0	0	0	0	0	0	0	0	0	0	0	0	0	0	0	1	0	0.5	0	0	0	0	0.8	0	0	0	0	0	0	0	0	0	0	0
0	ZINC03978359	-7.3	0	0	0	0	0	0	0	0	0	0	0	0	0	0	0	0	0	0	0	0	0	0	0	0	0	0	0	0	0.9	0.1	0.6	0	0	0	0	0.7	0	0	0	0	0	0	0	0	0	0	0
0	ZINC03982483	-5.9	0	0	0	0	0	0	0	0	0	0	0	0	0	0	0	0	0	0	0	0	0	0	0	0	0	0	0	0	1	0.2	0.2	0	0	0	0	0.7	0	0	0	0	0	0	0	0	0	0	0
0	ZINC03990180	-6.9	0	0	0	0	0	0	0	0	0	0	0	0	0	0	0	0	0	0	0	0	0	0	0	0	0	0	0	0	0.8	0.1	0.5	0	0	0	0	0.2	0	0	0	0	0	0	0	0	0	0	0
0	ZINC04013357	-8.6	0	0	0	0	0	0	0	0	0	0	0	0	0	0	0	0	0	0	0	0	0	0	0	0	0	0	0	0	0.9	0	0.6	0	0	0	0	0.8	0	0	0	0	0	0	0	0	0	0	0
0	ZINC04016699	-8.5	0	0	0	0	0	0	0	0	0	0	0	0	0	0	0	0	0	0	0	0	0	0	0	0	0	0	0	0	1	0.2	0.6	0	0	0	0	0.4	0	0	0	0	0	0	0	0	0	0	0
0	ZINC04017703	-6.7	0	0	0	0	0	0	0	0	0	0	0	0	0	0	0	0	0	0	0	0	0	0	0	0	0	0	0	0	0.7	0	0.4	0	0	0	0	0.3	0	0	0	0	0	0	0	0	0	0	0
0	ZINC04023923	-7.2	0	0	0	0	0	0	0	0	0	0	0	0	0	0	0	0	0	0	0	0	0	0	0	0	0	0	0	0	1	0	0	0	0	0	0	0.5	0	0	0	0	0	0	0	0	0	0	0
0	ZINC04023944	-7.3	0	0	0	0	0	0	0	0	0	0	0	0	0	0	0	0	0	0	0	0	0	0	0	0	0	0	0	0	1	0	0	0	0	0	0	0.6	0	0	0	0	0	0	0	0	0	0	0
0	ZINC04026706	-7.2	0	0	0	0	0	0	0	0	0	0	0	0	0	0	0	0	0	0	0	0	0	0	0	0	0	0	0	0	0.9	0.1	0.6	0	0	0	0	0.4	0	0	0	0	0	0	0	0	0	0	0
0	ZINC04028043	-8.3	0	0	0	0	0	0	0	0	0	0	0	0	0	0	0	0	0	0	0	0	0	0	0	0	0	0	0	0	1	0	0.7	0	0	0	0	0.6	0	0	0	0	0	0	0	0	0	0	0
0	ZINC04030459	-8.4	0	0	0	0	0	0	0	0	0	0	0	0	0	0	0	0	0	0	0	0	0	0	0	0	0	0	0	0	0	0.1	0.2	0	0	0	0	0	0	0	0	0	0	0	0	0	0	0	0
0	ZINC04042360	-5.77778	0	0	0	0	0	0	0	0	0	0	0	0	0	0	0	0	0	0	0	0	0	0	0	0	0	0	0	0	0.888889	0	0.333333	0	0	0	0	0.777778	0	0	0	0	0	0	0	0	0	0	0
0	ZINC04045986	-7.3	0	0	0	0	0	0	0	0	0	0	0	0	0	0	0	0	0	0	0	0	0	0	0	0	0	0	0	0	1	0	0.7	0	0	0	0	0.4	0	0	0	0	0	0	0	0	0	0	0
0	ZINC04060372	-5.9	0	0	0	0	0	0	0	0	0	0	0	0	0	0	0	0	0	0	0	0	0	0	0	0	0	0	0	0	0.9	0.1	0.5	0	0	0	0	0.2	0	0	0	0	0	0	0	0	0	0	0
0	ZINC04064138	-7.3	0	0	0	0	0	0	0	0	0	0	0	0	0	0	0	0	0	0	0	0	0	0	0	0	0	0	0	0	0.9	0	0.8	0	0	0	0	0.7	0	0	0	0	0	0	0	0	0	0	0
0	ZINC04064139	-7.7	0	0	0	0	0	0	0	0	0	0	0	0	0	0	0	0	0	0	0	0	0	0	0	0	0	0	0	0	0.8	0.1	0.6	0	0	0	0	0.7	0	0	0	0	0	0	0	0	0	0	0
0	ZINC04067281	-7.8	0	0	0	0	0	0	0	0	0	0	0	0	0	0	0	0	0	0	0	0	0	0	0	0	0	0	0	0	1	0.3	0.7	0	0	0	0	0.7	0	0	0	0	0	0	0	0	0	0	0
0	ZINC04081954	-6.8	0	0	0	0	0	0	0	0	0	0	0	0	0	0	0	0	0	0	0	0	0	0	0	0	0	0	0	0	0.9	0.2	0.5	0	0	0	0	0.9	0	0	0	0.1	0	0	0	0	0	0	0
0	ZINC04083946	-7.6	0	0	0	0	0	0	0	0	0	0	0	0	0	0	0	0	0	0	0	0	0	0	0	0	0	0	0	0	0.9	0.2	0.8	0	0	0	0	0.7	0	0	0	0	0	0	0	0	0	0	0
0	ZINC04084010	-9	0	0	0	0	0	0	0	0	0	0	0	0	0	0	0	0	0	0	0	0	0	0	0	0	0	0	0	0	1	0	0.4	0	0	0	0	0.6	0	0	0	0	0	0	0	0	0	0	0
0	ZINC04084011	-8.9	0	0	0	0	0	0	0	0	0	0	0	0	0	0	0	0	0	0	0	0	0	0	0	0	0	0	0	0	0.9	0	0.6	0	0	0	0	0.9	0	0	0	0	0	0	0	0	0	0	0
0	ZINC04087134	-9.2	0	0	0	0	0	0	0	0	0	0	0	0	0	0	0	0	0	0	0	0	0	0	0	0	0	0	0	0	0.2	0	0.4	0	0	0	0	0.4	0	0	0	0	0	0	0	0	0	0	0
0	ZINC04087165	-6.4	0	0	0	0	0	0	0	0	0	0	0	0	0	0	0	0	0	0	0	0	0	0	0	0	0	0	0	0	0.4	0	0.3	0	0	0	0	0.4	0	0	0	0	0	0	0	0	0	0	0
0	ZINC04090694	-6.9	0.1	0	0	0	0	0	0	0	0	0	0	0	0	0	0	0	0	0	0	0	0	0	0	0	0	0	0	0	0.7	0.1	0.5	0	0	0	0	0.4	0	0	0	0.1	0	0	0	0	0	0	0
0	ZINC04097283	-6.4	0	0	0	0	0	0	0	0	0	0	0	0	0	0	0	0	0	0	0	0	0	0	0	0	0	0	0	0	0.8	0	0.6	0	0	0	0	0.8	0	0	0	0	0	0	0	0	0	0	0
0	ZINC04097459	-6.1	0	0	0	0	0	0	0	0	0	0	0	0	0	0	0	0	0	0	0	0	0	0	0	0	0	0	0	0	0.9	0	0.4	0	0	0	0	0.7	0	0	0	0	0	0	0	0	0	0	0
0	ZINC04098975	-8.8	0	0	0	0	0	0	0	0	0	0	0	0	0	0	0	0	0	0	0	0	0	0.2	0	0	0	0	0	0	0.9	0	0.5	0	0	0	0	0.6	0	0	0	0	0	0	0	0	0	0	0
0	ZINC04102185	-6.9	0	0	0	0	0	0	0	0	0	0	0	0	0	0	0	0	0	0	0	0	0	0	0	0	0	0	0	0	0.8	0	0.3	0	0	0	0	0.5	0	0	0	0	0	0	0	0	0	0	0
0	ZINC04102194	-8.1	0	0	0	0	0	0	0	0	0	0	0	0	0	0	0	0	0	0	0	0	0	0	0	0	0	0	0	0	1	0.4	0.1	0	0	0	0	0.8	0	0	0	0.1	0	0	0	0	0	0	0
0	ZINC04102491	-7.8	0	0	0	0	0	0	0	0	0	0	0	0	0	0	0	0	0	0	0	0	0	0	0	0	0	0	0	0	0.9	0	0.5	0	0	0	0	0.4	0	0	0	0	0	0	0	0	0	0	0
0	ZINC04102495	-7.8	0	0	0	0	0	0	0	0	0	0	0	0	0	0	0	0	0	0	0	0	0	0.3	0	0	0	0	0	0	0.9	0	0.7	0	0	0	0	0.5	0	0	0	0.1	0	0	0	0	0	0	0
0	ZINC04102496	-7.5	0	0	0	0	0	0	0	0	0	0	0	0	0	0	0	0	0	0	0	0	0	0	0	0	0	0	0	0	0.7	0	0.6	0	0	0	0	0.4	0	0	0	0.1	0	0	0	0	0	0	0
0	ZINC04118518	-7.9	0	0	0	0	0	0	0	0	0	0	0	0	0	0	0	0	0	0	0	0	0	0	0	0	0	0	0	0	0.9	0	0.2	0	0	0	0	0.6	0	0	0	0	0	0	0	0	0	0	0
0	ZINC04118526	-8.5	0	0	0	0	0	0	0	0	0	0	0	0	0	0	0	0	0	0	0	0	0	0	0	0	0	0	0	0	0.9	0	0	0	0	0	0	0.6	0	0	0	0	0	0	0	0	0	0	0
0	ZINC04119032	-9.3	0	0	0	0	0	0	0	0	0	0	0	0	0	0	0	0	0	0	0	0	0	0	0	0	0	0	0	0	0.8	0	0.6	0	0	0	0	0.3	0	0	0	0	0	0	0	0	0	0	0
0	ZINC04131242	-8.4	0	0	0	0	0	0	0	0	0	0	0	0	0	0	0	0	0	0	0	0	0	0	0	0	0	0	0	0	0.7	0	0.4	0	0	0	0	0.3	0	0	0	0	0	0	0	0	0	0	0
0	ZINC04131254	-8.2	0	0	0	0	0	0	0	0	0	0	0	0	0	0	0	0	0	0	0	0	0	0	0	0	0	0	0	0	0.6	0	0.4	0	0	0	0	0.3	0	0	0	0	0	0	0	0	0	0	0
0	ZINC04131400	-8.4	0	0	0	0	0	0	0	0	0	0	0	0	0	0	0	0	0	0	0	0	0	0	0	0	0	0	0	0	0.9	0	0.2	0	0	0	0	0.5	0	0	0	0	0	0	0	0	0	0	0
0	ZINC04131807	-8.2	0	0	0	0	0	0	0	0	0	0	0	0	0	0	0	0	0	0	0	0	0	0	0	0	0	0	0	0	1	0	0.8	0	0	0	0	0.6	0	0	0	0	0	0	0	0	0	0	0
0	ZINC04131908	-8.5	0	0	0	0	0	0	0	0	0	0	0	0	0	0	0	0	0	0	0	0	0	0	0	0	0	0	0	0	0.7	0	0.4	0	0	0	0	0.5	0	0	0	0.1	0	0	0	0	0	0	0
0	ZINC04132466	-7.4	0	0	0	0	0	0	0	0	0	0	0	0	0	0	0	0	0	0	0	0	0	0	0	0	0	0	0	0	1	0	0.4	0	0	0	0	0.6	0	0	0	0	0	0	0	0	0	0	0
0	ZINC04132938	-8.5	0	0	0	0	0	0	0	0	0	0	0	0	0	0	0	0	0	0	0	0	0	0	0	0	0	0	0	0	0.6	0	0.5	0	0	0	0	0.2	0	0	0	0.1	0	0	0	0	0	0	0
0	ZINC04133409	-7.4	0	0	0	0	0	0	0	0	0	0	0	0	0	0	0	0	0	0	0	0	0	0	0	0	0	0	0	0	1	0	0.4	0	0	0	0	0.2	0	0	0	0.2	0	0	0	0	0	0	0
0	ZINC04133413	-8.6	0	0	0	0	0	0	0	0	0	0	0	0	0	0	0	0	0	0	0	0	0	0	0	0	0	0	0	0	0.7	0	0.4	0	0	0	0	0.1	0	0	0	0.2	0	0	0	0	0	0	0
0	ZINC04133446	-7.1	0	0	0	0	0	0	0	0	0	0	0	0	0	0	0	0	0	0	0	0	0	0	0	0	0	0	0	0	0.9	0	0.2	0	0	0	0	0.2	0	0	0	0	0	0	0	0	0	0	0
0	ZINC04133501	-7.1	0	0	0	0	0	0	0	0	0	0	0	0	0	0	0	0	0	0	0	0	0	0	0	0	0	0	0	0	0.8	0	0.8	0	0	0	0	0.7	0	0	0	0	0	0	0	0	0	0	0
0	ZINC04133573	-6.8	0	0	0	0	0	0	0	0	0	0	0	0	0	0	0	0	0	0	0	0	0	0	0	0	0	0	0	0	0.6	0	0	0	0	0	0	0.3	0	0	0	0	0	0	0	0	0	0	0
0	ZINC04133589	-6.8	0	0	0	0	0	0	0	0	0	0	0	0	0	0	0	0	0	0	0	0	0	0	0	0	0	0	0	0	1	0	0.2	0	0	0	0	0.1	0	0	0	0	0	0	0	0	0	0	0
0	ZINC04133677	-7.5	0	0	0	0	0	0	0	0	0	0	0	0	0	0	0	0	0	0	0	0	0	0	0	0	0	0	0	0	1	0	0.2	0	0	0	0	0.3	0	0	0	0.1	0	0	0	0	0	0	0
0	ZINC04133680	-7.7	0	0	0	0	0	0	0	0	0	0	0	0	0	0	0	0	0	0	0	0	0	0	0	0	0	0	0	0	1	0	0.1	0	0	0	0	0.4	0	0	0	0	0	0	0	0	0	0	0
0	ZINC04133687	-7.1	0	0	0	0	0	0	0	0	0	0	0	0	0	0	0	0	0	0	0	0	0	0	0	0	0	0	0	0	1	0	0.3	0	0	0	0	0.1	0	0	0	0	0	0	0	0	0	0	0
0	ZINC04133777	-7.2	0	0	0	0	0	0	0	0	0	0	0	0	0	0	0	0	0	0	0	0	0	0	0	0	0	0	0	0	1	0	0	0	0	0	0	0.3	0	0	0	0	0	0	0	0	0	0	0
0	ZINC04133802	-6.8	0	0	0	0	0	0	0	0	0	0	0	0	0	0	0	0	0	0	0	0	0	0	0	0	0	0	0	0	1	0	0.4	0	0	0	0	0.8	0	0	0	0	0	0	0	0	0	0	0
0	ZINC04137925	-7.7	0	0	0	0	0	0	0	0	0	0	0	0	0	0	0	0	0	0	0	0	0	0	0	0	0	0	0	0	1	0	0.6	0	0	0	0	0	0	0	0	0	0	0	0	0	0	0	0
0	ZINC04147843	-9.1	0	0	0	0	0	0	0	0	0	0	0	0	0	0	0	0	0	0	0	0	0	0	0	0	0	0	0	0	0.7	0	0.3	0	0	0	0	0.2	0	0	0	0	0	0	0	0	0	0	0
0	ZINC04151652	-9.9	0	0	0	0	0	0	0	0	0	0	0	0	0	0	0	0	0	0	0	0	0	0	0	0	0	0	0	0	0.9	0.1	0.8	0	0	0	0	0.6	0	0	0	0.1	0	0	0	0	0	0	0
0	ZINC04151797	-8.8	0	0	0	0	0	0	0	0	0	0	0	0	0	0	0	0	0	0	0	0	0	0	0	0	0	0	0	0	0.8	0	0.6	0	0	0	0	0.6	0	0	0	0	0	0	0	0	0	0	0
0	ZINC04157158	-7.9	0	0	0	0	0	0	0	0	0	0	0	0	0	0	0	0	0	0	0	0	0	0	0	0	0	0	0	0	0.9	0	0.6	0	0	0	0	0.4	0	0	0	0	0	0	0	0	0	0	0
0	ZINC04157793	-9.8	0	0	0	0	0	0	0	0	0	0	0	0	0	0	0	0	0	0	0	0	0	0	0	0	0	0	0	0	0.7	0	0.4	0	0	0	0	0.2	0	0	0	0	0	0	0	0	0	0	0
0	ZINC04161167	-5.6	0	0	0	0	0	0	0	0	0	0	0	0	0	0	0	0	0	0	0	0	0	0	0	0	0	0	0	0	0.9	0.2	0.5	0	0	0	0	0.4	0	0	0	0	0	0	0	0	0	0	0
0	ZINC04161945	-7.5	0	0	0	0	0	0	0	0	0	0	0	0	0	0	0	0	0	0	0	0	0	0	0	0	0	0	0	0	1	0	0.2	0	0	0	0	0.2	0	0	0	0.1	0	0	0	0	0	0	0
0	ZINC04161946	-7.6	0	0	0	0	0	0	0	0	0	0	0	0	0	0	0	0	0	0	0	0	0	0	0	0	0	0	0	0	1	0	0.2	0	0	0	0	0.2	0	0	0	0	0	0	0	0	0	0	0
0	ZINC04161987	-8.4	0	0	0	0	0	0	0	0	0	0	0	0	0	0	0	0	0	0	0	0	0	0	0	0	0	0	0	0	0.8	0.1	0.5	0	0	0	0	0.2	0	0	0	0	0	0	0	0	0	0	0
0	ZINC04161990	-7.2	0	0	0	0	0	0	0	0	0	0	0	0	0	0	0	0	0	0	0	0	0	0	0	0	0	0	0	0	0.8	0	0.2	0	0	0	0	0.2	0	0	0	0	0	0	0	0	0	0	0
0	ZINC04162004	-7.8	0	0	0	0	0	0	0	0	0	0	0	0	0	0	0	0	0	0	0	0	0	0	0	0	0	0	0	0	0.9	0	0.4	0	0	0	0	0.2	0	0	0	0	0	0	0	0	0	0	0
0	ZINC04162025	-7.2	0	0	0	0	0	0	0	0	0	0	0	0	0	0	0	0	0	0	0	0	0	0	0	0	0	0	0	0	0.9	0	0.4	0	0	0	0	0.3	0	0	0	0	0	0	0	0	0	0	0
0	ZINC04164497	-7.4	0	0	0	0	0	0	0	0	0	0	0	0	0	0	0	0	0	0	0	0	0	0	0	0	0	0	0	0	0.8	0	0.5	0	0	0	0	0.8	0	0	0	0	0	0	0	0	0	0	0
0	ZINC04177488	-9.9	0	0	0	0	0	0	0	0	0	0	0	0	0	0	0	0	0	0	0	0	0	0	0	0	0	0	0	0	0.5	0	0.6	0	0	0	0	0	0	0	0	0	0	0	0	0	0	0	0
0	ZINC04177496	-8.7	0	0	0	0	0	0	0	0	0	0	0	0	0	0	0	0	0	0	0	0	0	0	0	0	0	0	0	0	0.4	0	0.2	0	0	0	0	0	0	0	0	0	0	0	0	0	0	0	0
0	ZINC04177621	-7.3	0	0	0	0	0	0	0	0	0	0	0	0	0	0	0	0	0	0	0	0	0	0	0	0	0	0	0	0	0.8	0	0.2	0	0	0	0	0.7	0	0	0	0	0	0	0	0	0	0	0
0	ZINC04177657	-8.4	0	0	0	0	0	0	0	0	0	0	0	0	0	0	0	0	0	0	0	0	0	0	0	0	0	0	0	0	0.8	0	0.2	0	0	0	0	1	0	0	0	0	0	0	0	0	0	0	0
0	ZINC04177665	-7.2	0	0	0	0	0	0	0	0	0	0	0	0	0	0	0	0	0	0	0	0	0	0	0	0	0	0	0	0	0.9	0	0.3	0	0	0	0	0.5	0	0	0	0	0	0	0	0	0	0	0
0	ZINC04180963	-9.5	0	0	0	0	0	0	0	0	0	0	0	0	0	0	0	0	0	0	0	0	0	0	0	0	0	0	0	0	0.6	0	0.6	0	0	0	0	0.6	0	0	0	0	0	0	0	0	0	0	0
0	ZINC04180969	-9.7	0	0	0	0	0	0	0	0	0	0	0	0	0	0	0	0	0	0	0	0	0	0	0	0	0	0	0	0	0.6	0	0.8	0	0	0	0	0.9	0	0	0	0	0	0	0	0	0	0	0
0	ZINC04191522	-7.6	0	0	0	0	0	0	0	0	0	0	0	0	0	0	0	0	0	0	0	0	0	0	0	0	0	0	0	0	0.6	0.2	0.4	0	0	0	0	0.5	0	0	0	0.1	0	0	0	0	0	0	0
0	ZINC04191610	-5.9	0	0	0	0	0	0	0	0	0	0	0	0	0	0	0	0	0	0	0	0	0	0	0	0	0	0	0	0	0.8	0.2	0.4	0	0	0	0	0.3	0	0	0	0	0	0	0	0	0	0	0
0	ZINC04192201	-6.9	0	0	0	0	0	0	0	0	0	0	0	0	0	0	0	0	0	0	0	0	0	0	0	0	0	0	0	0	0.4	0.1	0.4	0	0	0	0	0.3	0	0	0	0	0	0	0	0	0	0	0
0	ZINC04192202	-7.2	0	0	0	0	0	0	0	0	0	0	0	0	0	0	0	0	0	0	0	0	0	0	0	0	0	0	0	0	0.6	0	0.6	0	0	0	0	0.3	0	0	0	0.1	0	0	0	0	0	0	0
0	ZINC04192249	-6.6	0	0	0	0	0	0	0	0	0	0	0	0	0	0	0	0	0	0	0	0	0	0	0	0	0	0	0	0	0.9	0	0.5	0	0	0	0	0.3	0	0	0	0	0	0	0	0	0	0	0
0	ZINC04192251	-6.2	0	0	0	0	0	0	0	0	0	0	0	0	0	0	0	0	0	0	0	0	0	0	0	0	0	0	0	0	0.8	0.2	0.4	0	0	0	0	0.3	0	0	0	0.1	0	0	0	0	0	0	0
0	ZINC04192258	-6.8	0	0	0	0	0	0	0	0	0	0	0	0	0	0	0	0	0	0	0	0	0	0	0	0	0	0	0	0	0.8	0.3	0.6	0	0	0	0	0.3	0	0	0	0	0	0	0	0	0	0	0
0	ZINC04200755	-6.6	0	0	0	0	0	0	0	0	0	0	0	0	0	0	0	0	0	0	0	0	0	0.1	0	0	0	0	0	0	0.9	0	0.4	0	0	0	0	0.5	0	0	0	0.1	0	0	0	0	0	0	0
0	ZINC04200792	-6	0	0	0	0	0	0	0	0	0	0	0	0	0	0	0	0	0	0	0	0	0	0	0	0	0	0	0	0	1	0	0.5	0	0	0	0	0.8	0	0	0	0.1	0	0	0	0	0	0	0
0	ZINC04200901	-7.1	0	0	0	0	0	0	0	0	0	0	0	0	0	0	0	0	0	0	0	0	0	0	0	0	0	0	0	0	0.5	0.1	0.4	0	0	0	0	0.2	0	0	0	0	0	0	0	0	0	0	0
0	ZINC04200918	-7.1	0	0	0	0	0	0	0	0	0	0	0	0	0	0	0	0	0	0	0	0	0	0	0	0	0	0	0	0	0.8	0.1	0.5	0	0	0	0	0.3	0	0	0	0	0	0	0	0	0	0	0
0	ZINC04200999	-7.3	0	0	0	0	0	0	0	0	0	0	0	0	0	0	0	0	0	0	0	0	0	0	0	0	0	0	0	0	0.7	0	0.2	0	0	0	0	0.6	0	0	0	0	0	0	0	0	0	0	0
0	ZINC04208883	-2.7	0	0	0	0	0	0	0	0	0	0	0	0	0	0	0	0	0	0	0	0	0	0	0	0	0	0	0	0	0.9	0	0	0	0	0	0	0.1	0	0	0	0	0	0	0	0	0	0	0
0	ZINC04213691	-7.4	0	0	0	0	0	0	0	0	0	0	0	0	0	0	0	0	0	0	0	0	0	0	0	0	0	0	0	0	0.4	0.1	0.8	0	0	0	0	0.1	0	0	0	0	0	0	0	0	0	0	0
0	ZINC04217027	-8.1	0	0	0	0	0	0	0	0	0	0	0	0	0	0	0	0	0	0	0	0	0	0	0	0	0	0	0	0	1	0	0.7	0	0	0	0	0.5	0	0	0	0.1	0	0	0	0	0	0	0
0	ZINC04217043	-7.9	0	0	0	0	0	0	0	0	0	0	0	0	0	0	0	0	0	0	0	0	0	0	0	0	0	0	0	0	1	0	0.7	0	0	0	0	0.6	0	0	0	0	0	0	0	0	0	0	0
0	ZINC04217736	-7.1	0	0	0	0	0	0	0	0	0	0	0	0	0	0	0	0	0	0	0	0	0	0	0	0	0	0	0	0	0.9	0	0.6	0	0	0	0	0.7	0	0	0	0	0	0	0	0	0	0	0
0	ZINC04221720	-6.5	0	0	0	0	0	0	0	0	0	0	0	0	0	0	0	0	0	0	0	0	0	0	0	0	0	0	0	0	0.875	0.125	0.25	0	0	0	0	0.625	0	0	0	0	0	0	0	0	0	0	0
0	ZINC04221723	-7.4	0	0	0	0	0	0	0	0	0	0	0	0	0	0	0	0	0	0	0	0	0	0	0	0	0	0	0	0	0.9	0	0.3	0	0	0	0	0.5	0	0	0	0	0	0	0	0	0	0	0
0	ZINC04221992	-6.5	0	0	0	0	0	0	0	0	0	0	0	0	0	0	0	0	0	0	0	0	0	0	0	0	0	0	0	0	1	0.25	0.75	0	0	0	0	0.625	0	0	0	0	0	0	0	0	0	0	0
0	ZINC04221994	-7.1	0	0	0	0	0	0	0	0	0	0	0	0	0	0	0	0	0	0	0	0	0	0	0	0	0	0	0	0	0.9	0	0.8	0	0	0	0	0.5	0	0	0	0	0	0	0	0	0	0	0
0	ZINC04221995	-7.1	0	0	0	0	0	0	0	0	0	0	0	0	0	0	0	0	0	0	0	0	0	0	0	0	0	0	0	0	0.9	0.1	0.9	0	0	0	0	0.6	0	0	0	0	0	0	0	0	0	0	0
0	ZINC04222237	-7	0	0	0	0	0	0	0	0	0	0	0	0	0	0	0	0	0	0	0	0	0	0	0	0	0	0	0	0	0.285714	0	0.857143	0	0	0	0	0.428571	0	0	0	0.285714	0	0	0	0	0	0	0
0	ZINC04222256	-6.22222	0	0	0	0	0	0	0	0	0	0	0	0	0	0	0	0	0	0	0	0	0	0	0	0	0	0	0	0	1	0	0.555556	0	0	0	0	0.222222	0	0	0	0	0	0	0	0	0	0	0
0	ZINC04222303	-7.14286	0	0	0	0	0	0	0	0	0	0	0	0	0	0	0	0	0	0	0	0	0	0	0	0	0	0	0	0	0.571429	0	0.571429	0	0	0	0	0.142857	0	0	0	0	0	0	0	0	0	0	0
0	ZINC04222305	-7.1	0	0	0	0	0	0	0	0	0	0	0	0	0	0	0	0	0	0	0	0	0	0.2	0	0	0	0	0	0	0.8	0	0.5	0	0	0	0	0.5	0	0	0	0	0	0	0	0	0	0	0
0	ZINC04222321	-7.5	0	0	0	0	0	0	0	0	0	0	0	0	0	0	0	0	0	0	0	0	0	0	0	0	0	0	0	0	1	0	1	0	0	0	0	0.75	0	0	0	0	0	0	0	0	0	0	0
0	ZINC04222348	-8.25	0	0	0	0	0	0	0	0	0	0	0	0	0	0	0	0	0	0	0	0	0	0	0	0	0	0	0	0	0.75	0	0.25	0	0	0	0	0.5	0	0	0	0	0	0	0	0	0	0	0
0	ZINC04222360	-7	0	0	0	0	0	0	0	0	0	0	0	0	0	0	0.142857	0	0	0	0	0	0	0.285714	0	0	0	0	0	0	1	0	0.714286	0	0	0	0	0.428571	0	0	0	0	0	0	0	0	0	0	0
0	ZINC04222414	-6.25	0	0	0	0	0	0	0	0	0	0	0	0	0	0	0	0	0	0	0	0	0	0	0	0	0	0	0	0	0.5	0	0.5	0	0	0	0	0	0	0	0	0	0	0	0	0	0	0	0
0	ZINC04222418	-7.85714	0	0	0	0	0	0	0	0	0	0	0	0	0	0	0	0	0	0	0	0	0	0	0	0	0	0	0	0	0.857143	0	0.428571	0	0	0	0	0.285714	0	0	0	0	0	0	0	0	0	0	0
0	ZINC04222447	-6.83333	0	0	0	0	0	0	0	0	0	0	0	0	0	0	0	0	0	0	0	0	0	0	0	0	0	0	0	0	0.833333	0	0.833333	0	0	0	0	0.166667	0	0	0	0	0	0	0	0	0	0	0
0	ZINC04222472	-6.1	0	0	0	0	0	0	0	0	0	0	0	0	0	0	0	0	0	0	0	0	0	0	0	0	0	0	0	0	0.8	0	0.4	0	0	0	0	0.6	0	0	0	0	0	0	0	0	0	0	0
0	ZINC04222497	-3.8	0	0	0	0	0	0	0	0	0	0	0	0	0	0	0	0	0	0	0	0	0	0.1	0	0	0	0	0	0	0.7	0	0.2	0	0	0	0	0.5	0	0	0	0	0	0	0	0	0	0	0
0	ZINC04222527	-5.4	0	0	0	0	0	0	0	0	0	0	0	0	0	0	0	0	0	0	0	0	0	0	0	0	0	0	0	0	0.7	0	0.7	0	0	0	0	0.3	0	0	0	0	0	0	0	0	0	0	0
0	ZINC04222544	-6.4	0	0	0	0	0	0	0	0	0	0	0	0	0	0	0	0	0	0	0	0	0	0	0	0	0	0	0	0	0.8	0	0.6	0	0	0	0	0.2	0	0	0	0	0	0	0	0	0	0	0
0	ZINC04222550	-6.8	0	0	0	0	0	0	0	0	0	0	0	0	0	0	0	0	0	0	0	0	0	0	0	0	0	0	0	0	1	0	0.6	0	0	0	0	0.3	0	0	0	0	0	0	0	0	0	0	0
0	ZINC04222558	-6.1	0	0	0	0	0	0	0	0	0	0	0	0	0	0	0	0	0	0	0	0	0	0.1	0	0	0	0	0	0	0.9	0	0.5	0	0	0	0	0.5	0	0	0	0	0	0	0	0	0	0	0
0	ZINC04222877	-10.9	0	0	0	0	0	0	0	0	0	0	0	0	0	0	0	0	0	0	0	0	0	0	0	0	0	0	0	0	0.9	0	0.8	0	0	0	0	0.4	0	0	0	0	0	0	0	0	0	0	0
0	ZINC04236591	-8	0	0	0	0	0	0	0	0	0	0	0	0	0	0	0	0	0	0	0	0	0	0	0	0	0	0	0	0	0.9	0.3	0.4	0	0	0	0	0.6	0	0	0	0	0	0	0	0	0	0	0
0	ZINC04236701	-7.8	0	0	0	0	0	0	0	0	0	0	0	0	0	0	0	0	0	0	0	0	0	0	0	0	0	0	0	0	1	0	0.6	0	0	0	0	0.7	0	0	0	0	0	0	0	0	0	0	0
0	ZINC04236766	-7.9	0	0	0	0	0	0	0	0	0	0	0	0	0	0	0	0	0	0	0	0	0	0	0	0	0	0	0	0	0.7	0.1	0.3	0	0	0	0	0.5	0	0	0	0	0	0	0	0	0	0	0
0	ZINC04236771	-7.6	0	0	0	0	0	0	0	0	0	0	0	0	0	0	0	0	0	0	0	0	0	0	0	0	0	0	0	0	0.8	0.3	0.6	0	0	0	0	0.8	0	0	0	0	0	0	0	0	0	0	0
0	ZINC04236789	-6.8	0	0	0	0	0	0	0	0	0	0	0	0	0	0	0	0	0	0	0	0	0	0	0	0	0	0	0	0	1	0.2	0.8	0	0	0	0	0.6	0	0	0	0	0	0	0	0	0	0	0
0	ZINC04237012	-6.71429	0	0	0	0	0	0	0	0	0	0	0	0	0	0	0	0	0	0	0	0	0	0.142857	0	0	0	0	0	0	1	0	0.857143	0	0	0	0	0.285714	0	0	0	0	0	0	0	0	0	0	0
0	ZINC04237019	-6.88889	0	0	0	0	0	0	0	0	0	0	0	0	0	0	0	0	0	0	0	0	0	0	0	0	0	0	0	0	1	0	0.777778	0	0	0	0	0.333333	0	0	0	0.111111	0	0	0	0	0	0	0
0	ZINC04237028	-7	0	0	0	0	0	0	0	0	0	0	0	0	0	0	0	0	0	0	0	0	0	0	0	0	0	0	0	0	1	0	1	0	0	0	0	0.25	0	0	0	0	0	0	0	0	0	0	0
0	ZINC04237041	-6.28571	0	0	0	0	0	0	0	0	0	0	0	0	0	0	0	0	0	0	0	0	0	0	0	0	0	0	0	0	1	0	0.571429	0	0	0	0	0.428571	0	0	0	0	0	0	0	0	0	0	0
0	ZINC04240331	-7.8	0	0	0	0	0	0	0	0	0	0	0	0	0	0	0	0	0	0	0	0	0	0	0	0	0	0	0	0	0.4	0	0.7	0	0	0	0	0	0	0	0	0.1	0	0	0	0	0	0	0
0	ZINC04244549	-9	0	0	0	0	0	0	0	0	0	0	0	0	0	0	0	0	0	0	0	0	0	0	0	0	0	0	0	0	0.8	0	0.2	0	0	0	0	0.3	0	0	0	0	0	0	0	0	0	0	0
0	ZINC04251744	-9.6	0	0	0	0	0	0	0	0	0	0	0	0	0	0	0	0	0	0	0	0	0	0	0	0	0	0	0	0	0.3	0	0.6	0	0	0	0	0.3	0	0	0	0	0	0	0	0	0	0	0
0	ZINC04260508	-5.8	0	0	0	0	0	0	0	0	0	0	0	0	0	0	0	0	0	0	0	0	0	0	0	0	0	0	0	0	1	0.2	0.6	0	0	0	0	0.5	0	0	0	0	0	0	0	0	0	0	0
0	ZINC04260771	-5.85714	0.142857	0	0	0	0	0	0	0	0	0	0	0	0	0	0	0	0	0	0	0	0	0	0	0	0	0	0	0	0.857143	0	0.571429	0	0	0	0	0.714286	0	0	0	0	0	0	0	0	0	0	0
0	ZINC04260827	-8.7	0	0	0	0	0	0	0	0	0	0	0	0	0	0	0	0	0	0	0	0	0	0	0	0	0	0	0	0	0.2	0	0.5	0	0	0	0	0	0	0	0	0	0	0	0	0	0	0	0
0	ZINC04268355	-7.2	0	0	0	0	0	0	0	0	0	0	0	0	0	0	0	0	0	0	0	0	0	0	0	0	0	0	0	0	1	0	0.2	0	0	0	0	0.9	0	0	0	0	0	0	0	0	0	0	0
0	ZINC04269859	-7.5	0	0	0	0	0	0	0	0	0	0	0	0	0	0	0	0	0	0	0	0	0	0	0	0	0	0	0	0	1	0.1	0.6	0	0	0	0	0	0	0	0	0	0	0	0	0	0	0	0
0	ZINC04269861	-7	0	0	0	0	0	0	0	0	0	0	0	0	0	0	0	0	0	0	0	0	0	0	0	0	0	0	0	0	1	0	0.8	0	0	0	0	0.2	0	0	0	0	0	0	0	0	0	0	0
0	ZINC04276383	-6.8	0	0	0	0	0	0	0	0	0	0	0	0	0	0	0	0	0	0	0	0	0	0	0	0	0	0	0	0	0.3	0	0.8	0	0	0	0	0.1	0	0	0	0	0	0	0	0	0	0	0
0	ZINC04277891	-7.6	0	0	0	0	0	0	0	0	0	0	0	0	0	0	0	0	0	0	0	0	0	0	0	0	0	0	0	0	1	0	0.7	0	0	0	0	0.7	0	0	0	0.1	0	0	0	0	0	0	0
0	ZINC04277894	-7.3	0	0	0	0	0	0	0	0	0	0	0	0	0	0	0	0	0	0	0	0	0	0	0	0	0	0	0	0	0.7	0	0.6	0	0	0	0	0.5	0	0	0	0.1	0	0	0	0	0	0	0
0	ZINC04283046	-9.1	0	0	0	0	0	0	0	0	0	0	0	0	0	0	0	0	0	0	0	0	0	0	0	0	0	0	0	0	0.2	0	0.9	0	0	0	0	0.1	0	0	0	0	0	0	0	0	0	0	0
0	ZINC04283462	-8.5	0	0	0	0	0	0	0	0	0	0	0	0	0	0	0	0	0	0	0	0	0	0	0	0	0	0	0	0	0.6	0.1	0.5	0	0	0	0	0.2	0	0	0	0	0	0	0	0	0	0	0
0	ZINC04306072	-8.4	0	0	0	0	0	0	0	0	0	0	0	0	0	0	0	0	0	0	0	0	0	0	0	0	0	0	0	0	0.5	0	0.5	0	0	0	0	0.6	0	0	0	0	0	0	0	0	0	0	0
0	ZINC04318636	-9	0	0	0	0	0	0	0	0	0	0	0	0	0	0	0	0	0	0	0	0	0	0	0	0	0	0	0	0	0.9	0	0.4	0	0	0	0	0.7	0	0	0	0	0	0	0	0	0	0	0
0	ZINC04322543	-8.3	0	0	0	0	0	0	0	0	0	0	0	0	0	0	0	0	0	0	0	0	0	0	0	0	0	0	0	0	0.8	0.1	0.6	0	0	0	0	0.1	0	0	0	0.1	0	0	0	0	0	0	0
0	ZINC04327281	-9	0	0	0	0	0	0	0	0	0	0	0	0	0	0	0	0	0	0	0	0	0	0	0	0	0	0	0	0	0.9	0	0.5	0	0	0	0	0.3	0	0	0	0	0	0	0	0	0	0	0
0	ZINC04327378	-8.1	0	0	0	0	0	0	0	0	0	0	0	0	0	0	0	0	0	0	0	0	0	0	0	0	0	0	0	0	0.7	0	0.1	0	0	0	0	0.2	0	0	0	0	0	0	0	0	0	0	0
0	ZINC04335390	-7	0	0	0	0	0	0	0	0	0	0	0	0	0	0	0	0	0	0	0	0	0	0	0	0	0	0	0	0	0.142857	0	0.571429	0	0	0	0	0	0	0	0	0	0	0	0	0	0	0	0
0	ZINC04340339	-5.9	0	0	0	0	0	0	0	0	0	0	0	0	0	0	0	0	0	0	0	0	0	0	0	0	0	0	0	0	1	0.1	0.5	0	0	0	0	0.9	0	0	0	0	0	0	0	0	0	0	0
0	ZINC04343492	-6.1	0	0	0	0	0	0	0	0	0	0	0	0	0	0	0	0	0	0	0	0	0	0	0	0	0	0	0	0	0	0	0.4	0	0	0	0	0	0	0	0	0	0	0	0	0	0	0	0
0	ZINC04347069	-8.9	0	0	0	0	0	0	0	0	0	0	0	0	0	0	0	0	0	0	0	0	0	0	0	0	0	0	0	0	0.6	0	0.6	0	0	0	0	0.1	0	0	0	0	0	0	0	0	0	0	0
0	ZINC04352843	-8.9	0	0	0	0	0	0	0	0	0	0	0	0	0	0	0	0	0	0	0	0	0	0	0	0	0	0	0	0	0.4	0	0.9	0	0	0	0	0.1	0	0	0	0	0	0	0	0	0	0	0
0	ZINC04352845	-8.6	0	0	0	0	0	0	0	0	0	0	0	0	0	0	0	0	0	0	0	0	0	0	0	0	0	0	0	0	0.4	0.1	0.6	0	0	0	0	0.1	0	0	0	0	0	0	0	0	0	0	0
0	ZINC04353996	-7.9	0	0	0	0	0	0	0	0	0	0	0	0	0	0	0	0	0	0	0	0	0	0	0	0	0	0	0	0	0.7	0	0.4	0	0	0	0	0.5	0	0	0	0	0	0	0	0	0	0	0
0	ZINC04354006	-7.7	0	0	0	0	0	0	0	0	0	0	0	0	0	0	0	0	0	0	0	0	0	0	0	0	0	0	0	0	0.8	0	0.7	0	0	0	0	0.4	0	0	0	0	0	0	0	0	0	0	0
0	ZINC04354642	-8.1	0	0	0	0	0	0	0	0	0	0	0	0	0	0	0	0	0	0	0	0	0	0	0	0	0	0	0	0	0.7	0	0.1	0	0	0	0	0.1	0	0	0	0	0	0	0	0	0	0	0
0	ZINC04355506	-8.3	0	0	0	0	0	0	0	0	0	0	0	0	0	0	0	0	0	0	0	0	0	0	0	0	0	0	0	0	0.7	0	0.8	0	0	0	0	0.2	0	0	0	0	0	0	0	0	0	0	0
0	ZINC04356716	-7.7	0	0	0	0	0	0	0	0	0	0	0	0	0	0	0	0	0	0	0	0	0	0	0	0	0	0	0	0	0.3	0	0.7	0	0	0	0	0.5	0	0	0	0	0	0	0	0	0	0	0
0	ZINC04366855	-11	0	0	0	0	0	0	0	0	0	0	0	0	0	0	0	0	0	0	0	0	0	0	0	0	0	0	0	0	0.5	0	0.9	0	0	0	0	0.2	0	0	0	0	0	0	0	0	0	0	0
0	ZINC04368586	-8.3	0	0	0	0	0	0	0	0	0	0	0	0	0	0	0	0	0	0	0	0	0	0	0	0	0	0	0	0	0.7	0	0.7	0	0	0	0	0.1	0	0	0	0	0	0	0	0	0	0	0
0	ZINC04369794	-7.6	0	0	0	0	0	0	0	0	0	0	0	0	0	0	0	0	0	0	0	0	0	0	0	0	0	0	0	0	0.9	0	0.9	0	0	0	0	0.7	0	0	0	0	0	0	0	0	0	0	0
0	ZINC04370973	-7.6	0	0	0	0	0	0	0	0	0	0	0	0	0	0	0	0	0	0	0	0	0	0	0	0	0	0	0	0	0.3	0	0.8	0	0	0	0	0	0	0	0	0	0	0	0	0	0	0	0
0	ZINC04383612	-5.11111	0	0	0	0	0	0	0	0	0	0	0	0	0	0	0	0	0	0	0	0	0	0	0	0	0	0	0	0	0.555556	0	1	0	0	0	0	0.222222	0	0	0	0	0	0	0	0	0	0	0
0	ZINC04387916	-6.7	0	0	0	0	0	0	0	0	0	0	0	0	0	0	0	0	0	0	0	0	0	0	0	0	0	0	0	0	0.7	0.1	0.6	0	0	0	0	0.1	0	0	0	0	0	0	0	0	0	0	0
0	ZINC04398276	-8.5	0	0	0	0	0	0	0	0	0	0	0	0	0	0	0	0	0	0	0	0	0	0	0	0	0	0	0	0	0.9	0	0.8	0	0	0	0	0.9	0	0	0	0	0	0	0	0	0	0	0
0	ZINC04399786	-6	0	0	0	0	0	0	0	0	0	0	0	0	0	0	0	0	0	0	0	0	0	0	0	0	0	0	0	0	0.9	0	0.9	0	0	0	0	0.4	0	0	0	0	0	0	0	0	0	0	0
0	ZINC04401989	-8.7	0	0	0	0	0	0	0	0	0	0	0	0	0	0	0	0	0	0	0	0	0	0	0	0	0	0	0	0	0.8	0.1	0.2	0	0	0	0	0.2	0	0	0	0	0	0	0	0	0	0	0
0	ZINC04406810	-8.1	0	0	0	0	0	0	0	0	0	0	0	0	0	0	0	0	0	0	0	0	0	0	0	0	0	0	0	0	0.9	0	0.4	0	0	0	0	0.5	0	0	0	0	0	0	0	0	0	0	0
0	ZINC04417635	-8.2	0	0	0	0	0	0	0	0	0	0	0	0	0	0	0	0	0	0	0	0	0	0.1	0	0	0	0	0	0	0.7	0.1	0.8	0	0	0	0	0.2	0	0	0	0	0	0	0	0	0	0	0
0	ZINC04421737	-10.3	0	0	0	0	0	0	0	0	0	0	0	0	0	0	0	0	0	0	0	0	0	0	0	0	0	0	0	0	0.8	0	0.6	0	0	0	0	0	0	0	0	0	0	0	0	0	0	0	0
0	ZINC04423120	-6.6	0	0	0	0	0	0	0	0	0	0	0	0	0	0	0	0	0	0	0	0	0	0	0	0	0	0	0	0	0.9	0	0.6	0	0	0	0	0.7	0	0	0	0	0	0	0	0	0	0	0
0	ZINC04427500	-7.1	0	0	0	0	0	0	0	0	0	0	0	0	0	0	0	0	0	0	0	0	0	0	0	0	0	0	0	0	1	0	0.1	0	0	0	0	0.8	0	0	0	0	0	0	0	0	0	0	0
0	ZINC04458908	-7.2	0	0	0	0	0	0	0	0	0	0	0	0	0	0	0	0	0	0	0	0	0	0	0	0	0	0	0	0	0.9	0	0	0	0	0	0	0.8	0	0	0	0	0	0	0	0	0	0	0
0	ZINC04458931	-7.7	0	0	0	0	0	0	0	0	0	0	0	0	0	0	0	0	0	0	0	0	0	0	0	0	0	0	0	0	1	0	0	0	0	0	0	0.9	0	0	0	0	0	0	0	0	0	0	0
0	ZINC04466155	-8.5	0	0	0	0	0	0	0	0	0	0	0	0	0	0	0	0	0	0	0	0	0	0	0	0	0	0	0	0	0.9	0.2	0.7	0	0	0	0	0.1	0	0	0	0	0	0	0	0	0	0	0
0	ZINC04467716	-9	0	0	0	0	0	0	0	0	0	0	0	0	0	0	0	0	0	0	0	0	0	0	0	0	0	0	0	0	0.4	0.1	0.7	0	0	0	0	0.3	0	0	0	0	0	0	0	0	0	0	0
0	ZINC04475249	-6.3	0.1	0	0	0	0	0	0	0	0	0	0	0	0	0	0	0	0	0	0	0	0	0	0	0	0	0	0	0	0.6	0	0.4	0	0	0	0	0.1	0	0	0	0	0	0	0	0	0	0	0
0	ZINC04482384	-5.33333	0	0	0	0	0	0	0	0	0	0	0	0	0	0	0	0	0	0	0	0	0	0	0	0	0	0	0	0	0.5	0	0.833333	0	0	0	0	0.166667	0	0	0	0	0	0	0	0	0	0	0
0	ZINC04494698	-6.7	0	0	0	0	0	0	0	0	0	0	0	0	0	0	0	0	0	0	0	0	0	0	0	0	0	0	0	0	0.9	0	0.3	0	0	0	0	0.7	0	0	0	0	0	0	0	0	0	0	0
0	ZINC04521394	-6.44444	0	0	0	0	0	0	0	0	0	0	0	0	0	0	0	0	0	0	0	0	0	0	0	0	0	0	0	0	0.333333	0.222222	0.555556	0	0	0	0	0	0	0	0	0.111111	0	0	0	0	0	0	0
0	ZINC04523440	-7.4	0	0	0	0	0	0	0	0	0	0	0	0	0	0	0	0	0	0	0	0	0	0	0	0	0	0	0	0	0.9	0	0	0	0	0	0	0.6	0	0	0	0	0	0	0	0	0	0	0
0	ZINC04523441	-7.4	0	0	0	0	0	0	0	0	0	0	0	0	0	0	0	0	0	0	0	0	0	0	0	0	0	0	0	0	0.9	0	0	0	0	0	0	0.4	0	0	0	0	0	0	0	0	0	0	0
0	ZINC04523444	-7.7	0	0	0	0	0	0	0	0	0	0	0	0	0	0	0	0	0	0	0	0	0	0	0	0	0	0	0	0	0.9	0	0	0	0	0	0	0.7	0	0	0	0.1	0	0	0	0	0	0	0
0	ZINC04525858	-10.2	0	0	0	0	0	0	0	0	0	0	0	0	0	0	0	0	0	0	0	0	0	0	0	0	0	0	0	0	0.5	0	0.6	0	0	0	0	0	0	0	0	0	0	0	0	0	0	0	0
0	ZINC04527619	-8.3	0	0	0	0	0	0	0	0	0	0	0	0	0	0	0	0	0	0	0	0	0	0	0	0	0	0	0	0	1	0	0.1	0	0	0	0	0.3	0	0	0	0	0	0	0	0	0	0	0
0	ZINC04527822	-8.2	0	0	0	0	0	0	0	0	0	0	0	0	0	0	0	0	0	0	0	0	0	0	0	0	0	0	0	0	0.9	0	0.4	0	0	0	0	0.2	0	0	0	0	0	0	0	0	0	0	0
0	ZINC04533867	-7.3	0	0	0	0	0	0	0	0	0	0	0	0	0	0	0	0	0	0	0	0	0	0	0	0	0	0	0	0	1	0	0	0	0	0	0	0.4	0	0	0	0	0	0	0	0	0	0	0
0	ZINC04533868	-7.4	0	0	0	0	0	0	0	0	0	0	0	0	0	0	0	0	0	0	0	0	0	0	0	0	0	0	0	0	1	0	0	0	0	0	0	0.6	0	0	0	0	0	0	0	0	0	0	0
0	ZINC04535328	-9.5	0	0	0	0	0	0	0	0	0	0	0	0	0	0	0	0	0	0	0	0	0	0	0	0	0	0	0	0	0.5	0	0.5	0	0	0	0	0.5	0	0	0	0	0	0	0	0	0	0	0
0	ZINC04535971	-6.5	0	0	0	0	0	0	0	0	0	0	0	0	0	0	0	0	0	0	0	0	0	0	0	0	0	0	0	0	1	0	0.3	0	0	0	0	0.3	0	0	0	0	0	0	0	0	0	0	0
0	ZINC04535972	-6.7	0	0	0	0	0	0	0	0	0	0	0	0	0	0	0	0	0	0	0	0	0	0	0	0	0	0	0	0	0.9	0	0.1	0	0	0	0	0.7	0	0	0	0	0	0	0	0	0	0	0
0	ZINC04535974	-6.9	0	0	0	0	0	0	0	0	0	0	0	0	0	0	0	0	0	0	0	0	0	0	0	0	0	0	0	0	1	0	0.5	0	0	0	0	0.3	0	0	0	0.2	0	0	0	0	0	0	0
0	ZINC04536183	-5.2	0	0	0	0	0	0	0	0	0	0	0	0	0	0	0	0	0	0	0	0	0	0	0	0	0	0	0	0	1	0.1	0.3	0	0	0	0	0.3	0	0	0	0	0	0	0	0	0	0	0
0	ZINC04536189	-5.9	0	0	0	0	0	0	0	0	0	0	0	0	0	0	0	0	0	0	0	0	0	0	0	0	0	0	0	0	1	0	0.4	0	0	0	0	0.3	0	0	0	0	0	0	0	0	0	0	0
0	ZINC04536193	-5.8	0	0	0	0	0	0	0	0	0	0	0	0	0	0	0	0	0	0	0	0	0	0	0	0	0	0	0	0	1	0	0.4	0	0	0	0	0.4	0	0	0	0	0	0	0	0	0	0	0
0	ZINC04536296	-5.8	0	0	0	0	0	0	0	0	0	0	0	0	0	0	0	0	0	0	0	0	0	0	0	0	0	0	0	0	1	0	0.6	0	0	0	0	0.6	0	0	0	0.1	0	0	0	0	0	0	0
0	ZINC04537010	-6.2	0	0	0	0	0	0	0	0	0	0	0	0	0	0	0	0	0	0	0	0	0	0	0	0	0	0	0	0	1	0	0.8	0	0	0	0	0.8	0	0	0	0	0	0	0	0	0	0	0
0	ZINC04537016	-6.3	0	0	0	0	0	0	0	0	0	0	0	0	0	0	0	0	0	0	0	0	0	0	0	0	0	0	0	0	1	0	0.8	0	0	0	0	1	0	0	0	0.1	0	0	0	0	0	0	0
0	ZINC04537020	-5.7	0	0	0	0	0	0	0	0	0	0	0	0	0	0	0	0	0	0	0	0	0	0	0	0	0	0	0	0	1	0.1	0.6	0	0	0	0	0.6	0	0	0	0	0	0	0	0	0	0	0
0	ZINC04537028	-5.5	0	0	0	0	0	0	0	0	0	0	0	0	0	0	0	0	0	0	0	0	0	0	0	0	0	0	0	0	1	0	0.4	0	0	0	0	0.9	0	0	0	0	0	0	0	0	0	0	0
0	ZINC04545909	-7	0	0	0	0	0	0	0	0	0	0	0	0	0	0	0	0	0	0	0	0	0	0	0	0	0	0	0	0	0.9	0.1	0.3	0	0	0	0	0.6	0	0	0	0.1	0	0	0	0	0	0	0
0	ZINC04552442	-9.4	0	0	0	0	0	0	0	0	0	0	0	0	0	0	0	0	0	0	0	0	0	0	0	0	0	0	0	0	1	0	0.3	0	0	0	0	0.8	0	0	0	0	0	0	0	0	0	0	0
0	ZINC04554264	-9.1	0	0	0	0	0	0	0	0	0	0	0	0	0	0	0	0	0	0	0	0	0	0	0	0	0	0	0	0	0.8	0	0.7	0	0	0	0	0.4	0	0	0	0	0	0	0	0	0	0	0
0	ZINC04554285	-9.1	0	0	0	0	0	0	0	0	0	0	0	0	0	0	0	0	0	0	0	0	0	0	0	0	0	0	0	0	0.9	0	0.7	0	0	0	0	0.4	0	0	0	0	0	0	0	0	0	0	0
0	ZINC04556171	-8.6	0	0	0	0	0	0	0	0	0	0	0	0	0	0	0	0	0	0	0	0	0	0	0	0	0	0	0	0	0.8	0.1	0.9	0	0	0	0	0.5	0	0	0	0	0	0	0	0	0	0	0
0	ZINC04562038	-7.9	0	0	0	0	0	0	0	0	0	0	0	0	0	0	0	0	0	0	0	0	0	0	0	0	0	0	0	0	0.2	0	0.8	0	0	0	0	0.1	0	0	0	0	0	0	0	0	0	0	0
0	ZINC04567994	-8.1	0	0	0	0	0	0	0	0	0	0	0	0	0	0	0	0	0	0	0	0	0	0	0	0	0	0	0	0	0.1	0.1	0.8	0	0	0	0	0	0	0	0	0	0	0	0	0	0	0	0
0	ZINC04575595	-6.1	0	0	0	0	0	0	0	0	0	0	0	0	0	0	0	0	0	0	0	0	0	0	0	0	0	0	0	0	0.7	0	0.7	0	0	0	0	0.4	0	0	0	0	0	0	0	0	0	0	0
0	ZINC04581043	-7.7	0	0	0	0	0	0	0	0	0	0	0	0	0	0	0	0	0	0	0	0	0	0	0	0	0	0	0	0	1	0.1	0.5	0	0	0	0	0.7	0	0	0	0	0	0	0	0	0	0	0
0	ZINC04584792	-6.83333	0	0	0	0	0	0	0	0	0	0	0	0	0	0	0	0	0	0	0	0	0	0	0	0	0	0	0	0	0.666667	0	0.666667	0	0	0	0	0.5	0	0	0	0	0	0	0	0	0	0	0
0	ZINC04588177	-8.3	0	0	0	0	0	0	0	0	0	0	0	0	0	0	0	0	0	0	0	0	0	0	0	0	0	0	0	0	0.6	0	0.8	0	0	0	0	0.5	0	0	0	0.1	0	0	0	0	0	0	0
0	ZINC04588632	-7.4	0	0	0	0	0	0	0	0	0	0	0	0	0	0	0	0	0	0	0	0	0	0	0	0	0	0	0	0	0.6	0	0.4	0	0	0	0	0.4	0	0	0	0	0	0	0	0	0	0	0
0	ZINC04613398	-7.1	0	0	0	0	0	0	0	0	0	0	0	0	0	0	0	0	0	0	0	0	0	0	0	0	0	0	0	0	0.3	0	1	0	0	0	0	0	0	0	0	0	0	0	0	0	0	0	0
0	ZINC04617911	-8.44444	0	0	0	0	0	0	0	0	0	0	0	0	0	0	0	0	0	0	0	0	0	0	0	0	0	0	0	0	0.111111	0.222222	0.555556	0	0	0	0	0	0	0	0	0	0	0	0	0	0	0	0
0	ZINC04630605	-8.2	0	0	0	0	0	0	0	0	0	0	0	0	0	0	0	0	0	0	0	0	0	0	0	0	0	0	0	0	0.7	0	0.9	0	0	0	0	0	0	0	0	0	0	0	0	0	0	0	0
0	ZINC04646201	-6.44444	0	0	0	0	0	0	0	0	0	0	0	0	0	0	0	0	0	0	0	0	0	0	0	0	0	0	0	0	0.444444	0.111111	0.555556	0	0	0	0	0.222222	0	0	0	0	0	0	0	0	0	0	0
0	ZINC04651766	-7.4	0	0	0	0	0	0	0	0	0	0	0	0	0	0	0	0	0	0	0	0	0	0	0	0	0	0	0	0	0.9	0.1	0.6	0	0	0	0	0	0	0	0	0	0	0	0	0	0	0	0
0	ZINC04658068	-9	0	0	0	0	0	0	0	0	0	0	0	0	0	0	0	0	0	0	0	0	0	0	0	0	0	0	0	0	0.7	0.1	0.5	0	0	0	0	0.6	0	0	0	0.1	0	0	0	0	0	0	0
0	ZINC04661860	-6.7	0	0	0	0	0	0	0	0	0	0	0	0	0	0	0	0	0	0	0	0	0	0	0	0	0	0	0	0	0.9	0.1	0.5	0	0	0	0	0.5	0	0	0	0	0	0	0	0	0	0	0
0	ZINC04663004	-7.3	0	0	0	0	0	0	0	0	0	0	0	0	0	0	0	0	0	0	0	0	0	0	0	0	0	0	0	0	0.7	0.1	0.7	0	0	0	0	0	0	0	0	0	0	0	0	0	0	0	0
0	ZINC04668816	-8.4	0	0	0	0	0	0	0	0	0	0	0	0	0	0	0	0	0	0	0	0	0	0	0	0	0	0	0	0	0.2	0	0.7	0	0	0	0	0	0	0	0	0	0	0	0	0	0	0	0
0	ZINC04670801	-5.8	0	0	0	0	0	0	0	0	0	0	0	0	0	0	0	0	0	0	0	0	0	0	0	0	0	0	0	0	0.8	0	0.5	0	0	0	0	0.3	0	0	0	0	0	0	0	0	0	0	0
0	ZINC04673441	-8	0	0	0	0	0	0	0	0	0	0	0	0	0	0	0	0	0	0	0	0	0	0	0	0	0	0	0	0	1	0	0.6	0	0	0	0	0.1	0	0	0	0	0	0	0	0	0	0	0
0	ZINC04682436	-9.4	0	0	0	0	0	0	0	0	0	0	0	0	0	0	0	0	0	0	0	0	0	0	0	0	0	0	0	0	0.5	0	0.9	0	0	0	0	0.5	0	0	0	0	0	0	0	0	0	0	0
0	ZINC04683333	-8.4	0	0	0	0	0	0	0	0	0	0	0	0	0	0	0	0	0	0	0	0	0	0	0	0	0	0	0	0	0.7	0	0.3	0	0	0	0	0.1	0	0	0	0	0	0	0	0	0	0	0
0	ZINC04683349	-8.5	0	0	0	0	0	0	0	0	0	0	0	0	0	0	0	0	0	0	0	0	0	0	0	0	0	0	0	0	0.6	0	0.8	0	0	0	0	0	0	0	0	0	0	0	0	0	0	0	0
0	ZINC04683350	-8.7	0	0	0	0	0	0	0	0	0	0	0	0	0	0	0	0	0	0	0	0	0	0	0	0	0	0	0	0	0.8	0	0.7	0	0	0	0	0	0	0	0	0	0	0	0	0	0	0	0
0	ZINC04686181	-7.5	0	0	0	0	0	0	0	0	0	0	0	0	0	0	0	0	0	0	0	0	0	0	0	0	0	0	0	0	0.9	0.2	0.2	0	0	0	0	0.5	0	0	0	0	0	0	0	0	0	0	0
0	ZINC04694964	-9.8	0	0	0	0	0	0	0	0	0	0	0	0	0	0	0	0	0	0	0	0	0	0	0	0	0	0	0	0	0.4	0	0.5	0	0	0	0	0	0	0	0	0	0	0	0	0	0	0	0
0	ZINC04696688	-7.2	0	0	0	0	0	0	0	0	0	0	0	0	0	0	0	0	0	0	0	0	0	0	0	0	0	0	0	0	1	0	0	0	0	0	0	0.2	0	0	0	0	0	0	0	0	0	0	0
0	ZINC04696910	-6.6	0	0	0	0	0	0	0	0	0	0	0	0	0	0	0	0	0	0	0	0	0	0	0	0	0	0	0	0	0.9	0	0.5	0	0	0	0	0.3	0	0	0	0	0	0	0	0	0	0	0
0	ZINC04700318	-9.6	0	0	0	0	0	0	0	0	0	0	0	0	0	0	0	0	0	0	0	0	0	0	0	0	0	0	0	0	1	0	0.3	0	0	0	0	0	0	0	0	0	0	0	0	0	0	0	0
0	ZINC04704917	-8.6	0	0	0	0	0	0	0	0	0	0	0	0	0	0	0	0	0	0	0	0	0	0	0	0	0	0	0	0	0.8	0.1	0.9	0	0	0	0	0.1	0	0	0	0	0	0	0	0	0	0	0
0	ZINC04707337	-8.1	0	0	0	0	0	0	0	0	0	0	0	0	0	0	0	0	0	0	0	0	0	0	0	0	0	0	0	0	0.7	0	0.6	0	0	0	0	0.6	0	0	0	0	0	0	0	0	0	0	0
0	ZINC04708547	-9	0	0	0	0	0	0	0	0	0	0	0	0	0	0	0	0	0	0	0	0	0	0	0	0	0	0	0	0	0.9	0	0.7	0	0	0	0	0.7	0	0	0	0	0	0	0	0	0	0	0
0	ZINC04719929	-7.8	0	0	0	0	0	0	0	0	0	0	0	0	0	0	0	0	0	0	0	0	0	0	0	0	0	0	0	0	0.7	0	0.8	0	0	0	0	0.2	0	0	0	0	0	0	0	0	0	0	0
0	ZINC04731173	-5.7	0	0	0	0	0	0	0	0	0	0	0	0	0	0	0	0	0	0	0	0	0	0	0	0	0	0	0	0	0.8	0	0.6	0	0	0	0	0.5	0	0	0	0.1	0	0	0	0	0	0	0
0	ZINC04740294	-9.5	0	0	0	0	0	0	0	0	0	0	0	0	0	0	0	0	0	0	0	0	0	0	0	0	0	0	0	0	0.9	0.1	0.7	0	0	0	0	0.6	0	0	0	0.1	0	0	0	0	0	0	0
0	ZINC04740310	-9.4	0	0	0	0	0	0	0	0	0	0	0	0	0	0	0	0	0	0	0	0	0	0	0	0	0	0	0	0	0.5	0	0.7	0	0	0	0	0.4	0	0	0	0	0	0	0	0	0	0	0
0	ZINC04742448	-9.1	0	0	0	0	0	0	0	0	0	0	0	0	0	0	0	0	0	0	0	0	0	0	0	0	0	0	0	0	0.8	0.1	0.7	0	0	0	0	0.2	0	0	0	0	0	0	0	0	0	0	0
0	ZINC04750058	-8.5	0	0	0	0	0	0	0	0	0	0	0	0	0	0	0	0	0	0	0	0	0	0	0	0	0	0	0	0	0.9	0.3	0.4	0	0	0	0	0.1	0	0	0	0	0	0	0	0	0	0	0
0	ZINC04760943	-8.4	0	0	0	0	0	0	0	0	0	0	0	0	0	0	0	0	0	0	0	0	0	0	0	0	0	0	0	0	0.4	0	1	0	0	0	0	0.2	0	0	0	0	0	0	0	0	0	0	0
0	ZINC04761887	-6.8	0	0	0	0	0	0	0	0	0	0	0	0	0	0	0	0	0	0	0	0	0	0	0	0	0	0	0	0	1	0.1	0.2	0	0	0	0	0.6	0	0	0	0	0	0	0	0	0	0	0
0	ZINC04773781	-7.8	0	0	0	0	0	0	0	0	0	0	0	0	0	0	0	0	0	0	0	0	0	0	0	0	0	0	0	0	0.4	0	0.7	0	0	0	0	0.1	0	0	0	0.1	0	0	0	0	0	0	0
0	ZINC04776053	-7.5	0	0	0	0	0	0	0	0	0	0	0	0	0	0	0	0	0	0	0	0	0	0	0	0	0	0	0	0	0.9	0	0.1	0	0	0	0	0.4	0	0	0	0	0	0	0	0	0	0	0
0	ZINC04776054	-7.5	0	0	0	0	0	0	0	0	0	0	0	0	0	0	0	0	0	0	0	0	0	0	0	0	0	0	0	0	0.8	0	0.1	0	0	0	0	0.3	0	0	0	0	0	0	0	0	0	0	0
0	ZINC04776055	-7.4	0	0	0	0	0	0	0	0	0	0	0	0	0	0	0	0	0	0	0	0	0	0	0	0	0	0	0	0	0.6	0	0.2	0	0	0	0	0.1	0	0	0	0	0	0	0	0	0	0	0
0	ZINC04776056	-7.8	0	0	0	0	0	0	0	0	0	0	0	0	0	0	0	0	0	0	0	0	0	0	0	0	0	0	0	0	0.8	0	0.1	0	0	0	0	0.2	0	0	0	0	0	0	0	0	0	0	0
0	ZINC04786936	-8.8	0	0	0	0	0	0	0	0	0	0	0	0	0	0	0	0	0	0	0	0	0	0	0	0	0	0	0	0	0.9	0	0.6	0	0	0	0	0.5	0	0	0	0	0	0	0	0	0	0	0
0	ZINC04788230	-6.42857	0	0	0	0	0	0	0	0	0	0	0	0	0	0	0	0	0	0	0	0	0	0	0	0	0	0	0	0	1	0	0.714286	0	0	0	0	0.857143	0	0	0	0.285714	0	0	0	0	0	0	0
0	ZINC04799665	-7	0	0	0	0	0	0	0	0	0	0	0	0	0	0	0	0	0	0	0	0	0	0	0	0	0	0	0	0	0.666667	0	0.888889	0	0	0	0	0.666667	0	0	0	0	0	0	0	0	0	0	0
0	ZINC04813760	-6.4	0	0	0	0	0	0	0	0	0	0	0	0	0	0	0	0	0	0	0	0	0	0	0	0	0	0	0	0	0.8	0	0.1	0	0	0	0	0.5	0	0	0	0	0	0	0	0	0	0	0
0	ZINC04814413	-8.2	0	0	0	0	0	0	0	0	0	0	0	0	0	0	0	0	0	0	0	0	0	0	0	0	0	0	0	0	0.7	0.2	0.6	0	0	0	0	0.3	0	0	0	0	0	0	0	0	0	0	0
0	ZINC04818067	-6.8	0	0	0	0	0	0	0	0	0	0	0	0	0	0	0	0	0	0	0	0	0	0	0	0	0	0	0	0	0.8	0.1	0.7	0	0	0	0	0.1	0	0	0	0	0	0	0	0	0	0	0
0	ZINC04825086	-7.1	0	0	0	0	0	0	0	0	0	0	0	0	0	0	0	0	0	0	0	0	0	0	0	0	0	0	0	0	0.6	0	0.4	0	0	0	0	0.4	0	0	0	0	0	0	0	0	0	0	0
0	ZINC04851733	-8.2	0	0	0	0	0	0	0	0	0	0	0	0	0	0	0	0	0	0	0	0	0	0	0	0	0	0	0	0	0.6	0	0.9	0	0	0	0	0.3	0	0	0	0	0	0	0	0	0	0	0
0	ZINC04852559	-8.2	0	0	0	0	0	0	0	0	0	0	0	0	0	0	0	0	0	0	0	0	0	0	0	0	0	0	0	0	0.5	0.1	0.4	0	0	0	0	0.3	0	0	0	0	0	0	0	0	0	0	0
0	ZINC04860015	-7.5	0	0	0	0	0	0	0	0	0	0	0	0	0	0	0	0	0	0	0	0	0	0	0	0	0	0	0	0	0.8	0	1	0	0	0	0	0.4	0	0	0	0	0	0	0	0	0	0	0
0	ZINC04873006	-7.3	0	0	0	0	0	0	0	0	0	0	0	0	0	0	0	0	0	0	0	0	0	0	0	0	0	0	0	0	0.9	0	0.2	0	0	0	0	0.8	0	0	0	0	0	0	0	0	0	0	0
0	ZINC04880068	-7.6	0	0	0	0	0	0	0	0	0	0	0	0	0	0	0	0	0	0	0	0	0	0	0	0	0	0	0	0	0.5	0.2	0.4	0	0	0	0	0.2	0	0	0	0.1	0	0	0	0	0	0	0
0	ZINC04885602	-4.5	0	0	0	0	0	0	0	0	0	0	0	0	0	0	0	0	0	0	0	0	0	0	0	0	0	0	0	0	0.625	0.125	0.375	0	0	0	0	0.625	0	0	0	0	0	0	0	0	0	0	0
0	ZINC04887311	-6.5	0	0	0	0	0	0	0	0	0	0	0	0	0	0	0	0	0	0	0	0	0	0	0	0	0	0	0	0	1	0	0	0	0	0	0	1	0	0	0	0	0	0	0	0	0	0	0
0	ZINC04888066	-9.4	0	0	0	0	0	0	0	0	0	0	0	0	0	0	0	0	0	0	0	0	0	0	0	0	0	0	0	0	0.7	0	0.5	0	0	0	0	0.2	0	0	0	0	0	0	0	0	0	0	0
0	ZINC04898588	-7.7	0	0	0	0	0	0	0	0	0	0	0	0	0	0	0	0	0	0	0	0	0	0	0	0	0	0	0	0	0.5	0.2	0.6	0	0	0	0	0.2	0	0	0	0	0	0	0	0	0	0	0
0	ZINC04899505	-8	0	0	0	0	0	0	0	0	0	0	0	0	0	0	0	0	0	0	0	0	0	0	0	0	0	0	0	0	0.9	0	0.1	0	0	0	0	0.4	0	0	0	0	0	0	0	0	0	0	0
0	ZINC04923827	-7	0	0	0	0	0	0	0	0	0	0	0	0	0	0	0	0	0	0	0	0	0	0	0	0	0	0	0	0	1	0	0.5	0	0	0	0	0.3	0	0	0	0	0	0	0	0	0	0	0
0	ZINC04937088	-7.8	0	0	0	0	0	0	0	0	0	0	0	0	0	0	0	0	0	0	0	0	0	0	0	0	0	0	0	0	1	0	0.4	0	0	0	0	0.4	0	0	0	0	0	0	0	0	0	0	0
0	ZINC04937097	-7.6	0	0	0	0	0	0	0	0	0	0	0	0	0	0	0	0	0	0	0	0	0	0	0	0	0	0	0	0	0.8	0	0.4	0	0	0	0	0.5	0	0	0	0	0	0	0	0	0	0	0
0	ZINC04937116	-8	0	0	0	0	0	0	0	0	0	0	0	0	0	0	0	0	0	0	0	0	0	0	0	0	0	0	0	0	1	0	0.2	0	0	0	0	0.5	0	0	0	0	0	0	0	0	0	0	0
0	ZINC04937123	-7.9	0	0	0	0	0	0	0	0	0	0	0	0	0	0	0	0	0	0	0	0	0	0	0	0	0	0	0	0	1	0	0.2	0	0	0	0	0.6	0	0	0	0	0	0	0	0	0	0	0
0	ZINC04937143	-7.4	0	0	0	0	0	0	0	0	0	0	0	0	0	0	0	0	0	0	0	0	0	0	0	0	0	0	0	0	0.9	0	0	0	0	0	0	0.6	0	0	0	0	0	0	0	0	0	0	0
0	ZINC04937147	-7.8	0	0	0	0	0	0	0	0	0	0	0	0	0	0	0	0	0	0	0	0	0	0	0	0	0	0	0	0	1	0	0.1	0	0	0	0	0.7	0	0	0	0.1	0	0	0	0	0	0	0
0	ZINC04962170	-7.5	0	0	0	0	0	0	0	0	0	0	0	0	0	0	0	0	0	0	0	0	0	0	0	0	0	0	0	0	0.5	0.1	0.5	0	0	0	0	0	0	0	0	0.1	0	0	0	0	0	0	0
0	ZINC04964298	-7.8	0	0	0	0	0	0	0	0	0	0	0	0	0	0	0	0	0	0	0	0	0	0	0	0	0	0	0	0	1	0	0	0	0	0	0	0.3	0	0	0	0	0	0	0	0	0	0	0
0	ZINC04964305	-7.7	0	0	0	0	0	0	0	0	0	0	0	0	0	0	0	0	0	0	0	0	0	0	0	0	0	0	0	0	1	0	0.3	0	0	0	0	0.7	0	0	0	0	0	0	0	0	0	0	0
0	ZINC04964306	-7.9	0	0	0	0	0	0	0	0	0	0	0	0	0	0	0	0	0	0	0	0	0	0	0	0	0	0	0	0	1	0	0.2	0	0	0	0	0.7	0	0	0	0	0	0	0	0	0	0	0
0	ZINC04964307	-8.1	0	0	0	0	0	0	0	0	0	0	0	0	0	0	0	0	0	0	0	0	0	0	0	0	0	0	0	0	0.9	0	0	0	0	0	0	0.1	0	0	0	0	0	0	0	0	0	0	0
0	ZINC04978249	-5.9	0	0	0	0	0	0	0	0	0	0	0	0	0	0	0	0	0	0	0	0	0	0	0	0	0	0	0	0	1	0	0	0	0	0	0	0.6	0	0	0	0	0	0	0	0	0	0	0
0	ZINC04982031	-8.4	0	0	0	0	0	0	0	0	0	0	0	0	0	0	0	0	0	0	0	0	0	0	0	0	0	0	0	0	1	0.1	0.8	0	0	0	0	0.6	0	0	0	0	0	0	0	0	0	0	0
0	ZINC04987725	-9	0	0	0	0	0	0	0	0	0	0	0	0	0	0	0	0	0	0	0	0	0	0	0	0	0	0	0	0	0.2	0	0.9	0	0	0	0	0.1	0	0	0	0	0	0	0	0	0	0	0
0	ZINC04987739	-9.2	0	0	0	0	0	0	0	0	0	0	0	0	0	0	0	0	0	0	0	0	0	0	0	0	0	0	0	0	0.5	0	0.7	0	0	0	0	0	0	0	0	0	0	0	0	0	0	0	0
0	ZINC04989949	-8.6	0	0	0	0	0	0	0	0	0	0	0	0	0	0	0	0	0	0	0	0	0	0	0	0	0	0	0	0	1	0	0.6	0	0	0	0	0.6	0	0	0	0	0	0	0	0	0	0	0
0	ZINC05004813	-8.1	0	0	0	0	0	0	0	0	0	0	0	0	0	0	0	0	0	0	0	0	0	0	0	0	0	0	0	0	1	0	0.9	0	0	0	0	0.7	0	0	0	0	0	0	0	0	0	0	0
0	ZINC05010477	-7	0	0	0	0	0	0	0	0	0	0	0	0	0	0	0	0	0	0	0	0	0	0	0	0	0	0	0	0	0.5	0	0.6	0	0	0	0	0.1	0	0	0	0	0	0	0	0	0	0	0
0	ZINC05024726	-8	0	0	0	0	0	0	0	0	0	0	0	0	0	0	0	0	0	0	0	0	0	0	0	0	0	0	0	0	1	0	0.6	0	0	0	0	0.5	0	0	0	0	0	0	0	0	0	0	0
0	ZINC05044303	-9	0	0	0	0	0	0	0	0	0	0	0	0	0	0	0	0	0	0	0	0	0	0	0	0	0	0	0	0	1	0	0.7	0	0	0	0	0.9	0	0	0	0	0	0	0	0	0	0	0
0	ZINC05045870	-8.9	0	0	0	0	0	0	0	0	0	0	0	0	0	0	0	0	0	0	0	0	0	0	0	0	0	0	0	0	0	0	1	0	0	0	0	0	0	0	0	0	0	0	0	0	0	0	0
0	ZINC05052194	-8.1	0	0	0	0	0	0	0	0	0	0	0	0	0	0	0	0	0	0	0	0	0	0	0	0	0	0	0	0	1	0.1	0	0	0	0	0	0.8	0	0	0	0	0	0	0	0	0	0	0
0	ZINC05078399	-8.1	0	0	0	0	0	0	0	0	0	0	0	0	0	0	0	0	0	0	0	0	0	0	0	0	0	0	0	0	0.4	0	0.8	0	0	0	0	0	0	0	0	0	0	0	0	0	0	0	0
0	ZINC05078407	-8.9	0	0	0	0	0	0	0	0	0	0	0	0	0	0	0	0	0	0	0	0	0	0	0	0	0	0	0	0	0.4	0	1	0	0	0	0	0.2	0	0	0	0	0	0	0	0	0	0	0
0	ZINC05081693	-8.2	0	0	0	0	0	0	0	0	0	0	0	0	0	0	0	0	0	0	0	0	0	0	0	0	0	0	0	0	0.6	0	0.8	0	0	0	0	0	0	0	0	0	0	0	0	0	0	0	0
0	ZINC05081760	-8.9	0	0	0	0	0	0	0	0	0	0	0	0	0	0	0	0	0	0	0	0	0	0	0	0	0	0	0	0	0.5	0	0.8	0	0	0	0	0.2	0	0	0	0	0	0	0	0	0	0	0
0	ZINC05081876	-7.2	0	0	0	0	0	0	0	0	0	0	0	0	0	0	0	0	0	0	0	0	0	0	0	0	0	0	0	0	0.4	0	0.8	0	0	0	0	0.2	0	0	0	0	0	0	0	0	0	0	0
0	ZINC05081941	-9.7	0	0	0	0	0	0	0	0	0	0	0	0	0	0	0	0	0	0	0	0	0	0	0	0	0	0	0	0	0.6	0	0.9	0	0	0	0	0	0	0	0	0	0	0	0	0	0	0	0
0	ZINC05082037	-8.8	0	0	0	0	0	0	0	0	0	0	0	0	0	0	0	0	0	0	0	0	0	0	0	0	0	0	0	0	0.5	0	0.8	0	0	0	0	0.2	0	0	0	0	0	0	0	0	0	0	0
0	ZINC05082425	-8	0	0	0	0	0	0	0	0	0	0	0	0	0	0	0	0	0	0	0	0	0	0	0	0	0	0	0	0	0.5	0.3	0.2	0	0	0	0	0.5	0	0	0	0	0	0	0	0	0	0	0
0	ZINC05090248	-7.4	0	0	0	0	0	0	0	0	0	0	0	0	0	0	0	0	0	0	0	0	0	0	0	0	0	0	0	0	0.7	0.2	0.3	0	0	0	0	0.5	0	0	0	0	0	0	0	0	0	0	0
0	ZINC05092759	-6.8	0	0	0	0	0	0	0	0	0	0	0	0	0	0	0	0	0	0	0	0	0	0	0	0	0	0	0	0	0.4	0.2	0.2	0	0	0	0	0.2	0	0	0	0	0	0	0	0	0	0	0
0	ZINC05092802	-6.8	0	0	0	0	0	0	0	0	0	0	0	0	0	0	0	0	0	0	0	0	0	0	0	0	0	0	0	0	0.5	0	0.5	0	0	0	0	0.4	0	0	0	0.1	0	0	0	0	0	0	0
0	ZINC05129145	-8.1	0	0	0	0	0	0	0	0	0	0	0	0	0	0	0	0	0	0	0	0	0	0	0	0	0	0	0	0	0.5	0	0.6	0	0	0	0	0.2	0	0	0	0	0	0	0	0	0	0	0
0	ZINC05135779	-7.8	0	0	0	0	0	0	0	0	0	0	0	0	0	0	0	0	0	0	0	0	0	0	0	0	0	0	0	0	1	0	0.5	0	0	0	0	0.7	0	0	0	0	0	0	0	0	0	0	0
0	ZINC05151977	-8	0	0	0	0	0	0	0	0	0	0	0	0	0	0	0	0	0	0	0	0	0	0	0	0	0	0	0	0	1	0	0.3	0	0	0	0	0.4	0	0	0	0	0	0	0	0	0	0	0
0	ZINC05156751	-7.7	0	0	0	0	0	0	0	0	0	0	0	0	0	0	0	0	0	0	0	0	0	0.2	0	0	0	0	0	0	0.4	0	0.8	0	0	0	0	0.6	0	0	0	0.1	0	0	0	0	0	0	0
0	ZINC05158714	-6.7	0	0	0	0	0	0	0	0	0	0	0	0	0	0	0	0	0	0	0	0	0	0	0	0	0	0	0	0	0.9	0.2	0.2	0	0	0	0	0.3	0	0	0	0	0	0	0	0	0	0	0
0	ZINC05160649	-7.5	0	0	0	0	0	0	0	0	0	0	0	0	0	0	0	0	0	0	0	0	0	0	0	0	0	0	0	0	0.7	0	0.3	0	0	0	0	0.3	0	0	0	0	0	0	0	0	0	0	0
0	ZINC05188697	-8.8	0	0	0	0	0	0	0	0	0	0	0	0	0	0	0	0	0	0	0	0	0	0	0	0	0	0	0	0	0.6	0	0.4	0	0	0	0	0.3	0	0	0	0.1	0	0	0	0	0	0	0
0	ZINC05192823	-8.5	0	0	0	0	0	0	0	0	0	0	0	0	0	0	0	0	0	0	0	0	0	0	0	0	0	0	0	0	0.8	0.1	0.7	0	0	0	0	0.4	0	0	0	0.2	0	0	0	0	0	0	0
0	ZINC05193645	-8	0	0	0	0	0	0	0	0	0	0	0	0	0	0	0	0	0	0	0	0	0	0	0	0	0	0	0	0	1	0	0.5	0	0	0	0	0.4	0	0	0	0	0	0	0	0	0	0	0
0	ZINC05202696	-6.7	0	0	0	0	0	0	0	0	0	0	0	0	0	0	0	0	0	0	0	0	0	0	0	0	0	0	0	0	1	0	0.5	0	0	0	0	0.4	0	0	0	0	0	0	0	0	0	0	0
0	ZINC05206035	-7.9	0	0	0	0	0	0	0	0	0	0	0	0	0	0	0	0	0	0	0	0	0	0	0	0	0	0	0	0	1	0	0.2	0	0	0	0	0.8	0	0	0	0	0	0	0	0	0	0	0
0	ZINC05226650	-5.66667	0	0	0	0	0	0	0	0	0	0	0	0	0	0	0	0	0	0	0	0	0	0	0	0	0	0	0	0	1	0.166667	0.5	0	0	0	0	0.833333	0	0	0	0	0	0	0	0	0	0	0
0	ZINC05229290	-7.4	0	0	0	0	0	0	0	0	0	0	0	0	0	0	0	0	0	0	0	0	0	0	0	0	0	0	0	0	0.5	0	1	0	0	0	0	0.8	0	0	0	0.2	0	0	0	0	0	0	0
0	ZINC05229295	-7.5	0	0	0	0	0	0	0	0	0	0	0	0	0	0	0	0	0	0	0	0	0	0	0	0	0	0	0	0	0.8	0	1	0	0	0	0	1	0	0	0	0	0	0	0	0	0	0	0
0	ZINC05231356	-7.7	0	0	0	0	0	0	0	0	0	0	0	0	0	0	0	0	0	0	0	0	0	0	0	0	0	0	0	0	0.8	0	0.6	0	0	0	0	0.1	0	0	0	0	0	0	0	0	0	0	0
0	ZINC05237663	-9.4	0	0	0	0	0	0	0	0	0	0	0	0	0	0	0	0	0	0	0	0	0	0	0	0	0	0	0	0	0.6	0	0.6	0	0	0	0	0.7	0	0	0	0	0	0	0	0	0	0	0
0	ZINC05237894	-8.6	0	0	0	0	0	0	0	0	0	0	0	0	0	0	0	0	0	0	0	0	0	0	0	0	0	0	0	0	0.5	0	1	0	0	0	0	0.3	0	0	0	0	0	0	0	0	0	0	0
0	ZINC05237923	-8.6	0	0	0	0	0	0	0	0	0	0	0	0	0	0	0	0	0	0	0	0	0	0	0	0	0	0	0	0	0.6	0	0.8	0	0	0	0	0.9	0	0	0	0	0	0	0	0	0	0	0
0	ZINC05241617	-7.5	0	0	0	0	0	0	0	0	0	0	0	0	0	0	0	0	0	0	0	0	0	0	0	0	0	0	0	0	0.4	0	0.4	0	0	0	0	0.2	0	0	0	0.1	0	0	0	0	0	0	0
0	ZINC05243725	-8.9	0	0	0	0	0	0	0	0	0	0	0	0	0	0	0	0	0	0	0	0	0	0	0	0	0	0	0	0	1	0	0.4	0	0	0	0	0.5	0	0	0	0	0	0	0	0	0	0	0
0	ZINC05255642	-7.4	0	0	0	0	0	0	0	0	0	0	0	0	0	0	0	0	0	0	0	0	0	0	0	0	0	0	0	0	0.2	0	0.7	0	0	0	0	0.3	0	0	0	0	0	0	0	0	0	0	0
0	ZINC05260305	-9.1	0	0	0	0	0	0	0	0	0	0	0	0	0	0	0	0	0	0	0	0	0	0	0	0	0	0	0	0	0.4	0	0.7	0	0	0	0	0.7	0	0	0	0	0	0	0	0	0	0	0
0	ZINC05268696	-9.1	0	0	0	0	0	0	0	0	0	0	0	0	0	0	0	0	0	0	0	0	0	0	0	0	0	0	0	0	0.5	0	0.8	0	0	0	0	0.2	0	0	0	0	0	0	0	0	0	0	0
0	ZINC05274512	-8.6	0	0	0	0	0	0	0	0	0	0	0	0	0	0	0	0	0	0	0	0	0	0	0	0	0	0	0	0	0.6	0	0.9	0	0	0	0	0.1	0	0	0	0	0	0	0	0	0	0	0
0	ZINC05283213	-7.4	0	0	0	0	0	0	0	0	0	0	0	0	0	0	0	0	0	0	0	0	0	0	0	0	0	0	0	0	0.7	0.1	0.2	0	0	0	0	0.1	0	0	0	0	0	0	0	0	0	0	0
0	ZINC05283215	-7.4	0	0	0	0	0	0	0	0	0	0	0	0	0	0	0	0	0	0	0	0	0	0	0	0	0	0	0	0	0.9	0	0.4	0	0	0	0	0.2	0	0	0	0	0	0	0	0	0	0	0
0	ZINC05296286	-7.6	0	0	0	0	0	0	0	0	0	0	0	0	0	0	0	0	0	0	0	0	0	0	0	0	0	0	0	0	1	0.2	0.4	0	0	0	0	0.8	0	0	0	0	0	0	0	0	0	0	0
0	ZINC05296377	-8.2	0	0	0	0	0	0	0	0	0	0	0	0	0	0	0	0	0	0	0	0	0	0	0	0	0	0	0	0	1	0.1	0.6	0	0	0	0	0.8	0	0	0	0	0	0	0	0	0	0	0
0	ZINC05316813	-8.7	0	0	0	0	0	0	0	0	0	0	0	0	0	0	0	0	0	0	0	0	0	0	0	0	0	0	0	0	0.9	0	0.4	0	0	0	0	0.6	0	0	0	0	0	0	0	0	0	0	0
0	ZINC05317683	-10.2	0	0	0	0	0	0	0	0	0	0	0	0	0	0	0	0	0	0	0	0	0	0	0	0	0	0	0	0	0.5	0.2	0.4	0	0	0	0	0.1	0	0	0	0	0	0	0	0	0	0	0
0	ZINC05322919	-7.6	0	0	0	0	0	0	0	0	0	0	0	0	0	0	0	0	0	0	0	0	0	0	0	0	0	0	0	0	0.7	0.1	0.1	0	0	0	0	0.4	0	0	0	0	0	0	0	0	0	0	0
0	ZINC05340340	-8.1	0	0	0	0	0	0	0	0	0	0	0	0	0	0	0	0	0	0	0	0	0	0	0	0	0	0	0	0	0.8	0.1	0.3	0	0	0	0	0.6	0	0	0	0	0	0	0	0	0	0	0
0	ZINC05346367	-6.55556	0	0	0	0	0	0	0	0	0	0	0	0	0	0	0	0	0	0	0	0	0	0	0	0	0	0	0	0	0.888889	0	1	0	0	0	0	0.444444	0	0	0	0	0	0	0	0	0	0	0
0	ZINC05349666	-7.7	0	0	0	0	0	0	0	0	0	0	0	0	0	0	0	0	0	0	0	0	0	0	0	0	0	0	0	0	1	0	1	0	0	0	0	0.7	0	0	0	0	0	0	0	0	0	0	0
0	ZINC05359728	-9.7	0	0	0	0	0	0	0	0	0	0	0	0	0	0	0	0	0	0	0	0	0	0	0	0	0	0	0	0	0.6	0.2	0.3	0	0	0	0	0.3	0	0	0	0	0	0	0	0	0	0	0
0	ZINC05362694	-7.8	0	0	0	0	0	0	0	0	0	0	0	0	0	0	0	0	0	0	0	0	0	0	0	0	0	0	0	0	1	0	0.6	0	0	0	0	0	0	0	0	0	0	0	0	0	0	0	0
0	ZINC05371096	-5.8	0	0	0	0	0	0	0	0	0	0	0	0	0	0	0	0	0	0	0	0	0	0	0	0	0	0	0	0	0.3	0	0.4	0	0	0	0	0.1	0	0	0	0	0	0	0	0	0	0	0
0	ZINC05385655	-5.1	0	0	0	0	0	0	0	0	0	0	0	0	0	0	0	0	0	0	0	0	0	0	0	0	0	0	0	0	0.2	0	0.1	0	0	0	0	0.2	0	0	0	0	0	0	0	0	0	0	0
0	ZINC05413428	-6.9	0	0	0	0	0	0	0	0	0	0	0	0	0	0	0	0	0	0	0	0	0	0	0	0	0	0	0	0	1	0.2	0.4	0	0	0	0	0.6	0	0	0	0.2	0	0	0	0	0	0	0
0	ZINC05414849	-9.1	0	0	0	0	0	0	0	0	0	0	0	0	0	0	0	0	0	0	0	0	0	0	0	0	0	0	0	0	0.7	0	0.7	0	0	0	0	0.5	0	0	0	0	0	0	0	0	0	0	0
0	ZINC05415583	-6.3	0	0	0	0	0	0	0	0	0	0	0	0	0	0	0	0	0	0	0	0	0	0	0	0	0	0	0	0	0.8	0.1	0.6	0	0	0	0	0.2	0	0	0	0	0	0	0	0	0	0	0
0	ZINC05415594	-7.1	0	0	0	0	0	0	0	0	0	0	0	0	0	0	0	0	0	0	0	0	0	0	0	0	0	0	0	0	0.8	0	0.3	0	0	0	0	0.5	0	0	0	0	0	0	0	0	0	0	0
0	ZINC05452941	-6	0	0	0	0	0	0	0	0	0	0	0	0	0	0	0	0	0	0	0	0	0	0	0	0	0	0	0	0	1	0	0	0	0	0	0	0	0	0	0	0	0	0	0	0	0	0	0
0	ZINC05454250	-8.28571	0	0	0	0	0	0	0	0	0	0	0	0	0	0	0	0	0	0	0	0	0	0	0	0	0	0	0	0	0.571429	0	0	0	0	0	0	0.571429	0	0	0	0	0	0	0	0	0	0	0
0	ZINC05454861	-6.85714	0	0	0	0	0	0	0	0	0	0	0	0	0	0	0	0	0	0	0	0	0	0	0	0	0	0	0	0	0.714286	0.142857	0.714286	0	0	0	0	0.571429	0	0	0	0	0	0	0	0	0	0	0
0	ZINC05459920	-7.7	0	0	0	0	0	0	0	0	0	0	0	0	0	0	0	0	0	0	0	0	0	0	0	0	0	0	0	0	1	0	0	0	0	0	0	0.6	0	0	0	0	0	0	0	0	0	0	0
0	ZINC05461732	-7.1	0	0	0	0	0	0	0	0	0	0	0	0	0	0	0	0	0	0	0	0	0	0	0	0	0	0	0	0	0.9	0.1	0.5	0	0	0	0	0.4	0	0	0	0	0	0	0	0	0	0	0
0	ZINC05461739	-7.4	0	0	0	0	0	0	0	0	0	0	0	0	0	0	0	0	0	0	0	0	0	0	0	0	0	0	0	0	0.9	0.1	0.2	0	0	0	0	0.6	0	0	0	0	0	0	0	0	0	0	0
0	ZINC05462422	-5.77778	0	0	0	0	0	0	0	0	0	0	0	0	0	0	0	0	0	0	0	0	0	0	0	0	0	0	0	0	0.555556	0	0.333333	0	0	0	0	0.555556	0	0	0	0.111111	0	0	0	0	0	0	0
0	ZINC05469942	-6.6	0	0	0	0	0	0	0	0	0	0	0	0	0	0	0	0	0	0	0	0	0	0	0	0	0	0	0	0	0.8	0.2	0.4	0	0	0	0	0.7	0	0	0	0	0	0	0	0	0	0	0
0	ZINC05487192	-7.8	0	0	0	0	0	0	0	0	0	0	0	0	0	0	0	0	0	0	0	0	0	0.1	0	0	0	0	0	0	0.9	0	0.6	0	0	0	0	0.7	0	0	0	0	0	0	0	0	0	0	0
0	ZINC05487393	-6.5	0	0	0	0	0	0	0	0	0	0	0	0	0	0	0	0	0	0	0	0	0	0	0	0	0	0	0	0	0.2	0.1	0.5	0	0	0	0	0.1	0	0	0	0	0	0	0	0	0	0	0
0	ZINC05499798	-7.8	0	0	0	0	0	0	0	0	0	0	0	0	0	0	0	0	0	0	0	0	0	0	0	0	0	0	0	0	0.6	0.3	0.5	0	0	0	0	0.7	0	0	0	0	0	0	0	0	0	0	0
0	ZINC05500003	-6.4	0	0	0	0	0	0	0	0	0	0	0	0	0	0	0	0	0	0	0	0	0	0	0	0	0	0	0	0	0.8	0.1	0.4	0	0	0	0	0.2	0	0	0	0	0	0	0	0	0	0	0
0	ZINC05517239	-8.2	0	0	0	0	0	0	0	0	0	0	0	0	0	0	0	0	0	0	0	0	0	0	0	0	0	0	0	0	0.7	0	0.8	0	0	0	0	0.4	0	0	0	0	0	0	0	0	0	0	0
0	ZINC05519541	-7.3	0	0	0	0	0	0	0	0	0	0	0	0	0	0	0	0	0	0	0	0	0	0	0	0	0	0	0	0	0.7	0	0.5	0	0	0	0	0.4	0	0	0	0	0	0	0	0	0	0	0
0	ZINC05543810	-5.9	0	0	0	0	0	0	0	0	0	0	0	0	0	0	0	0	0	0	0	0	0	0	0	0	0	0	0	0	0.9	0	0.7	0	0	0	0	0.7	0	0	0	0.1	0	0	0	0	0	0	0
0	ZINC05555220	-7.7	0	0	0	0	0	0	0	0	0	0	0	0	0	0	0	0	0	0	0	0	0	0	0	0	0	0	0	0	0.8	0	0.5	0	0	0	0	0.2	0	0	0	0	0	0	0	0	0	0	0
0	ZINC05564225	-6.1	0	0	0	0	0	0	0	0	0	0	0	0	0	0	0	0	0	0	0	0	0	0	0	0	0	0	0	0	0.5	0.1	0.8	0	0	0	0	0.3	0	0	0	0	0	0	0	0	0	0	0
0	ZINC05564322	-3	0	0	0	0	0	0	0	0	0	0	0	0	0	0	0	0	0	0	0	0	0	0	0	0	0	0	0	0	0.8	0.2	0.2	0	0	0	0	1	0	0	0	0	0	0	0	0	0	0	0
0	ZINC05564324	-7.33333	0	0	0	0	0	0	0	0	0	0	0	0	0	0	0	0	0	0	0	0	0	0	0	0	0	0	0	0	1	0.333333	0.666667	0	0	0	0	0	0	0	0	0	0	0	0	0	0	0	0
0	ZINC05570125	-6.8	0	0	0	0	0	0	0	0	0	0	0	0	0	0	0	0	0	0	0	0	0	0	0	0	0	0	0	0	0.6	0	0.5	0	0	0	0	0	0	0	0	0.1	0	0	0	0	0	0	0
0	ZINC05574324	-8.6	0	0	0	0	0	0	0	0	0	0	0	0	0	0	0	0	0	0	0	0	0	0	0	0	0	0	0	0	0.9	0.2	0.3	0	0	0	0	0.1	0	0	0	0.1	0	0	0	0	0	0	0
0	ZINC05614197	-8.3	0	0	0	0	0	0	0	0	0	0	0	0	0	0	0	0	0	0	0	0	0	0	0	0	0	0	0	0	0.8	0.1	0.3	0	0	0	0	0	0	0	0	0	0	0	0	0	0	0	0
0	ZINC05616068	-4.6	0	0	0	0	0	0	0	0	0	0	0	0	0	0	0	0	0	0	0	0	0	0	0	0	0	0	0	0	0.5	0	0.7	0	0	0	0	0.1	0	0	0	0	0	0	0	0	0	0	0
0	ZINC05621248	-6.5	0	0	0	0	0	0	0	0	0	0	0	0	0	0	0	0	0	0	0	0	0	0	0	0	0	0	0	0	1	0.1	0.3	0	0	0	0	0.4	0	0	0	0	0	0	0	0	0	0	0
0	ZINC05638194	-8.6	0	0	0	0	0	0	0	0	0	0	0	0	0	0	0	0	0	0	0	0	0	0	0	0	0	0	0	0	1	0	0.5	0	0	0	0	0.2	0	0	0	0	0	0	0	0	0	0	0
0	ZINC05686988	-6.1	0	0	0	0	0	0	0	0	0	0	0	0	0	0	0	0	0	0	0	0	0	0	0	0	0	0	0	0	0.8	0	0.8	0	0	0	0	0.6	0	0	0	0	0	0	0	0	0	0	0
0	ZINC05699728	-8.1	0	0	0	0	0	0	0	0	0	0	0	0	0	0	0	0	0	0	0	0	0	0	0	0	0	0	0	0	0.3	0.1	0.4	0	0	0	0	0.2	0	0	0	0	0	0	0	0	0	0	0
0	ZINC05700395	-8.2	0	0	0	0	0	0	0	0	0	0	0	0	0	0	0	0	0	0	0	0	0	0	0	0	0	0	0	0	0.9	0	0	0	0	0	0	0.2	0	0	0	0	0	0	0	0	0	0	0
0	ZINC05729310	-6.7	0	0	0	0	0	0	0	0	0	0	0	0	0	0	0	0	0	0	0	0	0	0	0	0	0	0	0	0	0.6	0	0	0	0	0	0	0.4	0	0	0	0	0	0	0	0	0	0	0
0	ZINC05729311	-6.6	0	0	0	0	0	0	0	0	0	0	0	0	0	0	0	0	0	0	0	0	0	0	0	0	0	0	0	0	0.8	0	0	0	0	0	0	0.1	0	0	0	0	0	0	0	0	0	0	0
0	ZINC05777065	-8.5	0	0	0	0	0	0	0	0	0	0	0	0	0	0	0	0	0	0	0	0	0	0	0	0	0	0	0	0	0.4	0	0.7	0	0	0	0	0.1	0	0	0	0.1	0	0	0	0	0	0	0
0	ZINC05784907	-8	0	0	0	0	0	0	0	0	0	0	0	0	0	0	0	0	0	0	0	0	0	0	0	0	0	0	0	0	0.9	0	0.4	0	0	0	0	0.8	0	0	0	0.2	0	0	0	0	0	0	0
0	ZINC05797798	-6.8	0	0	0	0	0	0	0	0	0	0	0	0	0	0	0	0	0	0	0	0	0	0	0	0	0	0	0	0	0.7	0	0.3	0	0	0	0	0.4	0	0	0	0	0	0	0	0	0	0	0
0	ZINC05805630	-8.8	0	0	0	0	0	0	0	0	0	0	0	0	0	0	0	0	0	0	0	0	0	0	0	0	0	0	0	0	0.5	0	0.3	0	0	0	0	0.3	0	0	0	0	0	0	0	0	0	0	0
0	ZINC05811896	-6.4	0	0	0	0	0	0	0	0	0	0	0	0	0	0	0	0	0	0	0	0	0	0	0	0	0	0	0	0	0.9	0.1	0.3	0	0	0	0	0.4	0	0	0	0	0	0	0	0	0	0	0
0	ZINC05825056	-6.9	0	0	0	0	0	0	0	0	0	0	0	0	0	0	0	0	0	0	0	0	0	0	0	0	0	0	0	0	0.9	0	0.2	0	0	0	0	0.5	0	0	0	0	0	0	0	0	0	0	0
0	ZINC05834671	-7.7	0	0	0	0	0	0	0	0	0	0	0	0	0	0	0	0	0	0	0	0	0	0	0	0	0	0	0	0	0.7	0	0	0	0	0	0	0.2	0	0	0	0	0	0	0	0	0	0	0
0	ZINC05839613	-6.9	0	0	0	0	0	0	0	0	0	0	0	0	0	0	0	0	0	0	0	0	0	0	0	0	0	0	0	0	0.6	0	1	0	0	0	0	0.4	0	0	0	0	0	0	0	0	0	0	0
0	ZINC05861264	-6.8	0	0	0	0	0	0	0	0	0	0	0	0	0	0	0	0	0	0	0	0	0	0	0	0	0	0	0	0	0.9	0.2	0.4	0	0	0	0	0.1	0	0	0	0	0	0	0	0	0	0	0
0	ZINC05872620	-6.9	0	0	0	0	0	0	0	0	0	0	0	0	0	0	0	0	0	0	0	0	0	0	0	0	0	0	0	0	0.7	0	0.9	0	0	0	0	0.3	0	0	0	0	0	0	0	0	0	0	0
0	ZINC05878393	-7.7	0	0	0	0	0	0	0	0	0	0	0	0	0	0	0	0	0	0	0	0	0	0	0	0	0	0	0	0	0.7	0	0.6	0	0	0	0	0.3	0	0	0	0	0	0	0	0	0	0	0
0	ZINC05884814	-9.4	0	0	0	0	0	0	0	0	0	0	0	0	0	0	0	0	0	0	0	0	0	0	0	0	0	0	0	0	0.7	0	0.7	0	0	0	0	0	0	0	0	0	0	0	0	0	0	0	0
0	ZINC05901138	-9.9	0	0	0	0	0	0	0	0	0	0	0	0	0	0	0	0	0	0	0	0	0	0	0	0	0	0	0	0	0.9	0	0.3	0	0	0	0	0.6	0	0	0	0	0	0	0	0	0	0	0
0	ZINC05905964	-6.9	0	0	0	0	0	0	0	0	0	0	0	0	0	0	0	0	0	0	0	0	0	0	0	0	0	0	0	0	0.7	0	0.6	0	0	0	0	0.4	0	0	0	0.1	0	0	0	0	0	0	0
0	ZINC05909436	-9.8	0	0	0	0	0	0	0	0	0	0	0	0	0	0	0	0	0	0	0	0	0	0	0	0	0	0	0	0	1	0	0.8	0	0	0	0	0.5	0	0	0	0	0	0	0	0	0	0	0
0	ZINC05920000	-8.8	0	0	0	0	0	0	0	0	0	0	0	0	0	0	0	0	0	0	0	0	0	0	0	0	0	0	0	0	0.6	0	0.4	0	0	0	0	0.4	0	0	0	0	0	0	0	0	0	0	0
0	ZINC05927967	-7.8	0	0	0	0	0	0	0	0	0	0	0	0	0	0	0	0	0	0	0	0	0	0	0	0	0	0	0	0	0.6	0.1	0.6	0	0	0	0	0.1	0	0	0	0	0	0	0	0	0	0	0
0	ZINC05929037	-8.1	0	0	0	0	0	0	0	0	0	0	0	0	0	0	0	0	0	0	0	0	0	0	0	0	0	0	0	0	0.9	0	0.7	0	0	0	0	0.3	0	0	0	0	0	0	0	0	0	0	0
0	ZINC05938526	-6.5	0	0	0	0	0	0	0	0	0	0	0	0	0	0	0	0	0	0	0	0	0	0	0	0	0	0	0	0	1	0	0	0	0	0	0	0.5	0	0	0	0	0	0	0	0	0	0	0
0	ZINC05946113	-8.8	0	0	0	0	0	0	0	0	0	0	0	0	0	0	0	0	0	0	0	0	0	0	0	0	0	0	0	0	0.9	0	0.4	0	0	0	0	0.5	0	0	0	0	0	0	0	0	0	0	0
0	ZINC05952618	-7.4	0	0	0	0	0	0	0	0	0	0	0	0	0	0	0	0	0	0	0	0	0	0	0	0	0	0	0	0	0.9	0	0.3	0	0	0	0	0.2	0	0	0	0	0	0	0	0	0	0	0
0	ZINC05954759	-7.9	0	0	0	0	0	0	0	0	0	0	0	0	0	0	0	0	0	0	0	0	0	0	0	0	0	0	0	0	0.9	0.3	0.4	0	0	0	0	1	0	0	0	0	0	0	0	0	0	0	0
0	ZINC05957531	-8.3	0	0	0	0	0	0	0	0	0	0	0	0	0	0	0	0	0	0	0	0	0	0	0	0	0	0	0	0	0.6	0.1	0.2	0	0	0	0	0.6	0	0	0	0	0	0	0	0	0	0	0
0	ZINC05957548	-9	0	0	0	0	0	0	0	0	0	0	0	0	0	0	0	0	0	0	0	0	0	0	0	0	0	0	0	0	0.9	0	0.6	0	0	0	0	0.6	0	0	0	0	0	0	0	0	0	0	0
0	ZINC05957550	-8.4	0	0	0	0	0	0	0	0	0	0	0	0	0	0	0	0	0	0	0	0	0	0	0	0	0	0	0	0	0.9	0	0.6	0	0	0	0	0.4	0	0	0	0	0	0	0	0	0	0	0
0	ZINC05972599	-7.9	0	0	0	0	0	0	0	0	0	0	0	0	0	0	0	0	0	0	0	0	0	0.1	0	0	0	0	0	0	1	0	0.9	0	0	0	0	0.1	0	0	0	0	0	0	0	0	0	0	0
0	ZINC05978506	-8	0	0	0	0	0	0	0	0	0	0	0	0	0	0	0	0	0	0	0	0	0	0	0	0	0	0	0	0	0.5	0	0.8	0	0	0	0	0	0	0	0	0	0	0	0	0	0	0	0
0	ZINC05979591	-7.2	0	0	0	0	0	0	0	0	0	0	0	0	0	0	0	0	0	0	0	0	0	0	0	0	0	0	0	0	0.9	0	0.4	0	0	0	0	0.5	0	0	0	0	0	0	0	0	0	0	0
0	ZINC05997547	-7.6	0	0	0	0	0	0	0	0	0	0	0	0	0	0	0	0	0	0	0	0	0	0	0	0	0	0	0	0	0.2	0	0.5	0	0	0	0	0.1	0	0	0	0	0	0	0	0	0	0	0
0	ZINC06006478	-7.3	0	0	0	0	0	0	0	0	0	0	0	0	0	0	0	0	0	0	0	0	0	0	0	0	0	0	0	0	0.8	0	0.4	0	0	0	0	0.3	0	0	0	0	0	0	0	0	0	0	0
0	ZINC06044030	-9.1	0	0	0	0	0	0	0	0	0	0	0	0	0	0	0	0	0	0	0	0	0	0	0	0	0	0	0	0	0.4	0	0.1	0	0	0	0	0.3	0	0	0	0	0	0	0	0	0	0	0
0	ZINC06051063	-6.9	0	0	0	0	0	0	0	0	0	0	0	0	0	0	0	0	0	0	0	0	0	0	0	0	0	0	0	0	0.8	0	0.3	0	0	0	0	0.6	0	0	0	0	0	0	0	0	0	0	0
0	ZINC06053280	-8.7	0	0	0	0	0	0	0	0	0	0	0	0	0	0	0	0	0	0	0	0	0	0	0	0	0	0	0	0	0.4	0	1	0	0	0	0	0.6	0	0	0	0	0	0	0	0	0	0	0
0	ZINC06053496	-7.6	0	0	0	0	0	0	0	0	0	0	0	0	0	0	0	0	0	0	0	0	0	0	0	0	0	0	0	0	0.6	0	0.7	0	0	0	0	0.2	0	0	0	0	0	0	0	0	0	0	0
0	ZINC06053498	-7.7	0	0	0	0	0	0	0	0	0	0	0	0	0	0	0	0	0	0	0	0	0	0	0	0	0	0	0	0	0.8	0	0.5	0	0	0	0	0.3	0	0	0	0	0	0	0	0	0	0	0
0	ZINC06062249	-8.8	0	0	0	0	0	0	0	0	0	0	0	0	0	0	0	0	0	0	0	0	0	0	0	0	0	0	0	0	0.1	0.1	0.6	0	0	0	0	0	0	0	0	0	0	0	0	0	0	0	0
0	ZINC06074462	-5.1	0	0	0	0	0	0	0	0	0	0	0	0	0	0	0	0	0	0	0	0	0	0	0	0	0	0	0	0	0.6	0.1	0.7	0	0	0	0	0.4	0	0	0	0.1	0	0	0	0	0	0	0
0	ZINC06074710	-5.8	0	0	0	0	0	0	0	0	0	0	0	0	0	0	0	0	0	0	0	0	0	0	0	0	0	0	0	0	0.4	0.1	0.8	0	0	0	0	0	0	0	0	0.1	0	0	0	0	0	0	0
0	ZINC06074762	-4.7	0	0	0	0	0	0	0	0	0	0	0	0	0	0	0	0	0	0	0	0	0	0	0	0	0	0	0	0	0.5	0	0.9	0	0	0	0	0.3	0	0	0	0	0	0	0	0	0	0	0
0	ZINC06074868	-6.75	0	0	0	0	0	0	0	0	0	0	0	0	0	0	0	0	0	0	0	0	0	0	0	0	0	0	0	0	0.125	0	0.625	0	0	0	0	0	0	0	0	0	0	0	0	0	0	0	0
0	ZINC06075111	-6.7	0	0	0	0	0	0	0	0	0	0	0	0	0	0	0	0	0	0	0	0	0	0	0	0	0	0	0	0	0.3	0.1	0.6	0	0	0	0	0.2	0	0	0	0.1	0	0	0	0	0	0	0
0	ZINC06075146	-3.44444	0	0	0	0	0	0	0	0	0	0	0	0	0	0	0	0	0	0	0	0	0	0	0	0	0	0	0	0	0.777778	0.111111	0.888889	0	0	0	0	0.444444	0	0	0	0	0	0	0	0	0	0	0
0	ZINC06075177	-3.44444	0	0	0	0	0	0	0	0	0	0	0	0	0	0	0	0	0	0	0	0	0	0	0	0	0	0	0	0	0.777778	0	1	0	0	0	0	0.333333	0	0	0	0	0	0	0	0	0	0	0
0	ZINC06076910	-7.11111	0	0	0	0	0	0	0	0	0	0	0	0	0	0	0	0	0	0	0	0	0	0	0	0	0	0	0	0	0.555556	0.111111	0.666667	0	0	0	0	0.555556	0	0	0	0	0	0	0	0	0	0	0
0	ZINC06077035	-5.25	0	0	0	0	0	0	0	0	0	0	0	0	0	0	0	0	0	0	0	0	0	0	0	0	0	0	0	0	0.5	0	1	0	0	0	0	0.25	0	0	0	0	0	0	0	0	0	0	0
0	ZINC06077421	-6	0	0	0	0	0	0	0	0	0	0	0	0	0	0	0	0	0	0	0	0	0	0	0	0	0	0	0	0	0.444444	0	0.888889	0	0	0	0	0.333333	0	0	0	0	0	0	0	0	0	0	0
0	ZINC06077428	-7	0	0	0	0	0	0	0	0	0	0	0	0	0	0	0	0	0	0	0	0	0	0	0	0	0	0	0	0	0.6	0	0.6	0	0	0	0	0.6	0	0	0	0	0	0	0	0	0	0	0
0	ZINC06077434	-7.6	0	0	0	0	0	0	0	0	0	0	0	0	0	0	0	0	0	0	0	0	0	0	0	0	0	0	0	0	0.7	0	1	0	0	0	0	0	0	0	0	0	0	0	0	0	0	0	0
0	ZINC06077489	-6.2	0	0	0	0	0	0	0	0	0	0	0	0	0	0	0	0	0	0	0	0	0	0	0	0	0	0	0	0	0.8	0	0.7	0	0	0	0	0.5	0	0	0	0	0	0	0	0	0	0	0
0	ZINC06077698	-5.7	0	0	0	0	0	0	0	0	0	0	0	0	0	0	0	0	0	0	0	0	0	0	0	0	0	0	0	0	1	0.1	0.7	0	0	0	0	0.6	0	0	0	0	0	0	0	0	0	0	0
0	ZINC06078164	-7.4	0	0	0	0	0	0	0	0	0	0	0	0	0	0	0	0	0	0	0	0	0	0	0	0	0	0	0	0	1	0	0.4	0	0	0	0	0.3	0	0	0	0	0	0	0	0	0	0	0
0	ZINC06078176	-6.3	0	0	0	0	0	0	0	0	0	0	0	0	0	0	0	0	0	0	0	0	0	0	0	0	0	0	0	0	0.6	0	0.2	0	0	0	0	0.3	0	0	0	0	0	0	0	0	0	0	0
0	ZINC06078230	-8.1	0	0	0	0	0	0	0	0	0	0	0	0	0	0	0	0	0	0	0	0	0	0	0	0	0	0	0	0	0.9	0	0.5	0	0	0	0	0.3	0	0	0	0	0	0	0	0	0	0	0
0	ZINC06078294	-8.4	0	0	0	0	0	0	0	0	0	0	0	0	0	0	0	0	0	0	0	0	0	0	0	0	0	0	0	0	0.9	0	0.1	0	0	0	0	0.4	0	0	0	0	0	0	0	0	0	0	0
0	ZINC06078321	-8	0	0	0	0	0	0	0	0	0	0	0	0	0	0	0	0	0	0	0	0	0	0	0	0	0	0	0	0	0.9	0	0.3	0	0	0	0	0.1	0	0	0	0.1	0	0	0	0	0	0	0
0	ZINC06078328	-7.8	0	0	0	0	0	0	0	0	0	0	0	0	0	0	0	0	0	0	0	0	0	0	0	0	0	0	0	0	0.9	0.1	0.3	0	0	0	0	0.2	0	0	0	0.2	0	0	0	0	0	0	0
0	ZINC06078335	-8.2	0	0	0	0	0	0	0	0	0	0	0	0	0	0	0	0	0	0	0	0	0	0	0	0	0	0	0	0	0.8	0	0.3	0	0	0	0	0.4	0	0	0	0	0	0	0	0	0	0	0
0	ZINC06078378	-8.2	0	0	0	0	0	0	0	0	0	0	0	0	0	0	0	0	0	0	0	0	0	0	0	0	0	0	0	0	0.8	0	0.5	0	0	0	0	0.4	0	0	0	0	0	0	0	0	0	0	0
0	ZINC06078381	-8.4	0	0	0	0	0	0	0	0	0	0	0	0	0	0	0	0	0	0	0	0	0	0	0	0	0	0	0	0	0.9	0	0.2	0	0	0	0	0.5	0	0	0	0	0	0	0	0	0	0	0
0	ZINC06078382	-8.4	0	0	0	0	0	0	0	0	0	0	0	0	0	0	0	0	0	0	0	0	0	0	0	0	0	0	0	0	0.6	0	0.3	0	0	0	0	0.2	0	0	0	0	0	0	0	0	0	0	0
0	ZINC06078393	-8.1	0	0	0	0	0	0	0	0	0	0	0	0	0	0	0	0	0	0	0	0	0	0	0	0	0	0	0	0	1	0	0.3	0	0	0	0	0.1	0	0	0	0	0	0	0	0	0	0	0
0	ZINC06078494	-9	0	0	0	0	0	0	0	0	0	0	0	0	0	0	0	0	0	0	0	0	0	0	0	0	0	0	0	0	0.9	0	0.3	0	0	0	0	0.2	0	0	0	0	0	0	0	0	0	0	0
0	ZINC06089671	-7.3	0	0	0	0	0	0	0	0	0	0	0	0	0	0	0	0	0	0	0	0	0	0	0	0	0	0	0	0	1	0	0.6	0	0	0	0	0.9	0	0	0	0	0	0	0	0	0	0	0
0	ZINC06111879	-9.3	0	0	0	0	0	0	0	0	0	0	0	0	0	0	0	0	0	0	0	0	0	0	0	0	0	0	0	0	0.7	0.1	0.7	0	0	0	0	0.1	0	0	0	0.1	0	0	0	0	0	0	0
0	ZINC06133972	-7.5	0	0	0	0	0	0	0	0	0	0	0	0	0	0	0	0	0	0	0	0	0	0	0	0	0	0	0	0	0.7	0	0.9	0	0	0	0	0.1	0	0	0	0	0	0	0	0	0	0	0
0	ZINC06133997	-6.83333	0.166667	0	0	0	0	0	0	0	0	0	0	0	0	0	0	0	0	0	0	0	0	0	0	0	0	0	0	0	0.666667	0	0.666667	0	0	0	0	0	0	0	0	0	0	0	0	0	0	0	0
0	ZINC06134154	-7.3	0	0	0	0	0	0	0	0	0	0	0	0	0	0	0	0	0	0	0	0	0	0	0	0	0	0	0	0	0.6	0.1	0.7	0	0	0	0	0.7	0	0	0	0.1	0	0	0	0	0	0	0
0	ZINC06134216	-7.7	0	0	0	0	0	0	0	0	0	0	0	0	0	0	0	0	0	0	0	0	0	0	0	0	0	0	0	0	0.3	0	0.8	0	0	0	0	0.4	0	0	0	0	0	0	0	0	0	0	0
0	ZINC06134383	-7.1	0	0	0	0	0	0	0	0	0	0	0	0	0	0	0	0	0	0	0	0	0	0	0	0	0	0	0	0	0.8	0	0.8	0	0	0	0	0.2	0	0	0	0	0	0	0	0	0	0	0
0	ZINC06134494	-7.1	0	0	0	0	0	0	0	0	0	0	0	0	0	0	0	0	0	0	0	0	0	0	0	0	0	0	0	0	0.5	0	0.7	0	0	0	0	0.4	0	0	0	0	0	0	0	0	0	0	0
0	ZINC06134516	-8.6	0	0	0	0	0	0	0	0	0	0	0	0	0	0	0	0	0	0	0	0	0	0	0	0	0	0	0	0	0.9	0.2	0.6	0	0	0	0	0.6	0	0	0	0	0	0	0	0	0	0	0
0	ZINC06135010	-7.2	0	0	0	0	0	0	0	0	0	0	0	0	0	0	0	0	0	0	0	0	0	0	0	0	0	0	0	0	0.5	0	0.7	0	0	0	0	0.3	0	0	0	0	0	0	0	0	0	0	0
0	ZINC06135025	-7.6	0	0	0	0	0	0	0	0	0	0	0	0	0	0	0	0	0	0	0	0	0	0	0	0	0	0	0	0	0.7	0	0.6	0	0	0	0	0.5	0	0	0	0	0	0	0	0	0	0	0
0	ZINC06135029	-8.4	0	0	0	0	0	0	0	0	0	0	0	0	0	0	0	0	0	0	0	0	0	0	0	0	0	0	0	0	0.9	0.1	0.1	0	0	0	0	0.1	0	0	0	0	0	0	0	0	0	0	0
0	ZINC06135089	-8.9	0	0	0	0	0	0	0	0	0	0	0	0	0	0	0	0	0	0	0	0	0	0	0	0	0	0	0	0	0.8	0	0.5	0	0	0	0	0.5	0	0	0	0.1	0	0	0	0	0	0	0
0	ZINC06135237	-7.8	0	0	0	0	0	0	0	0	0	0	0	0	0	0	0	0	0	0	0	0	0	0	0	0	0	0	0	0	0.7	0	1	0	0	0	0	0.2	0	0	0	0	0	0	0	0	0	0	0
0	ZINC06135455	-8	0	0	0	0	0	0	0	0	0	0	0	0	0	0	0	0	0	0	0	0	0	0	0	0	0	0	0	0	1	0	0.5	0	0	0	0	0.3	0	0	0	0	0	0	0	0	0	0	0
0	ZINC06135467	-7.4	0	0	0	0	0	0	0	0	0	0	0	0	0	0	0	0	0	0	0	0	0	0	0	0	0	0	0	0	0.9	0	0.2	0	0	0	0	0.1	0	0	0	0	0	0	0	0	0	0	0
0	ZINC06135833	-6.4	0	0	0	0	0	0	0	0	0	0	0	0	0	0	0	0	0	0	0	0	0	0	0	0	0	0	0	0	0.2	0	0.8	0	0	0	0	0.4	0	0	0	0	0	0	0	0	0	0	0
0	ZINC06135971	-6.3	0	0	0	0	0	0	0	0	0	0	0	0	0	0	0	0	0	0	0	0	0	0.1	0	0	0	0	0	0	0.8	0.3	0.6	0	0	0	0	0.7	0	0	0	0	0	0	0	0	0	0	0
0	ZINC06136126	-8.5	0	0	0	0	0	0	0	0	0	0	0	0	0	0	0	0	0	0	0	0	0	0	0	0	0	0	0	0	1	0	0.8	0	0	0	0	0.2	0	0	0	0	0	0	0	0	0	0	0
0	ZINC06136433	-7.2	0	0	0	0	0	0	0	0	0	0	0	0	0	0	0	0	0	0	0	0	0	0	0	0	0	0	0	0	0.9	0	0.8	0	0	0	0	0.3	0	0	0	0	0	0	0	0	0	0	0
0	ZINC06142586	-8	0	0	0	0	0	0	0	0	0	0	0	0	0	0	0	0	0	0	0	0	0	0	0	0	0	0	0	0	0.9	0	0.4	0	0	0	0	0.9	0	0	0	0	0	0	0	0	0	0	0
0	ZINC06144496	-5.8	0	0	0	0	0	0	0	0	0	0	0	0	0	0	0	0	0	0	0	0	0	0	0	0	0	0	0	0	0.8	0.2	0.5	0	0	0	0	0.4	0	0	0	0	0	0	0	0	0	0	0
0	ZINC06147813	-7.9	0	0	0	0	0	0	0	0	0	0	0	0	0	0	0	0	0	0	0	0	0	0	0	0	0	0	0	0	0.9	0.1	0.3	0	0	0	0	0.7	0	0	0	0	0	0	0	0	0	0	0
0	ZINC06147831	-8.3	0	0	0	0	0	0	0	0	0	0	0	0	0	0	0	0	0	0	0	0	0	0	0	0	0	0	0	0	0.9	0	0.5	0	0	0	0	0.5	0	0	0	0	0	0	0	0	0	0	0
0	ZINC06149358	-6.57143	0	0	0	0	0	0	0	0	0	0	0	0	0	0	0	0	0	0	0	0	0	0	0	0	0	0	0	0	0.714286	0.142857	0.714286	0	0	0	0	0.857143	0	0	0	0	0	0	0	0	0	0	0
0	ZINC06150429	-7.5	0	0	0	0	0	0	0	0	0	0	0	0	0	0	0	0	0	0	0	0	0	0	0	0	0	0	0	0	0.5	0.1	0.6	0	0	0	0	0.2	0	0	0	0	0	0	0	0	0	0	0
0	ZINC06154941	-7.5	0	0	0	0	0	0	0	0	0	0	0	0	0	0	0	0	0	0	0	0	0	0	0	0	0	0	0	0	0.6	0	0.5	0	0	0	0	0.6	0	0	0	0	0	0	0	0	0	0	0
0	ZINC06160131	-6.8	0	0	0	0	0	0	0	0	0	0	0	0	0	0	0	0	0	0	0	0	0	0	0	0	0	0	0	0	0.8	0	0.4	0	0	0	0	0.4	0	0	0	0	0	0	0	0	0	0	0
0	ZINC06162110	-6	0	0	0	0	0	0	0	0	0	0	0	0	0	0	0	0	0	0	0	0	0	0	0	0	0	0	0	0	0.833333	0.166667	0.833333	0	0	0	0	0.333333	0	0	0	0	0	0	0	0	0	0	0
0	ZINC06162582	-7.7	0	0	0	0	0	0	0	0	0	0	0	0	0	0	0	0	0	0	0	0	0	0	0	0	0	0	0	0	1	0	0.4	0	0	0	0	0.2	0	0	0	0	0	0	0	0	0	0	0
0	ZINC06162585	-7.7	0	0	0	0	0	0	0	0	0	0	0	0	0	0	0	0	0	0	0	0	0	0	0	0	0	0	0	0	1	0	0.4	0	0	0	0	0.3	0	0	0	0	0	0	0	0	0	0	0
0	ZINC06177969	-7	0	0	0	0	0	0	0	0	0	0	0	0	0	0	0	0	0	0	0	0	0	0	0	0	0	0	0	0	0.9	0.1	0.9	0	0	0	0	0.5	0	0	0	0	0	0	0	0	0	0	0
0	ZINC06182948	-9.7	0	0	0	0	0	0	0	0	0	0	0	0	0	0	0	0	0	0	0	0	0	0	0	0	0	0	0	0	0.9	0	0.4	0	0	0	0	0.8	0	0	0	0	0	0	0	0	0	0	0
0	ZINC06190500	-9.4	0	0	0	0	0	0	0	0	0	0	0	0	0	0	0	0	0	0	0	0	0	0	0	0	0	0	0	0	0.8	0.1	0.3	0	0	0	0	0.7	0	0	0	0.1	0	0	0	0	0	0	0
0	ZINC06190654	-7.8	0	0	0	0	0	0	0	0	0	0	0	0	0	0	0	0	0	0	0	0	0	0	0	0	0	0	0	0	1	0.1	0.4	0	0	0	0	0.8	0	0	0	0	0	0	0	0	0	0	0
0	ZINC06190707	-9	0	0	0	0	0	0	0	0	0	0	0	0	0	0	0	0	0	0	0	0	0	0.1	0	0	0	0	0	0	0.9	0	0.4	0	0	0	0	0.6	0	0	0	0	0	0	0	0	0	0	0
0	ZINC06190801	-3.83333	0	0	0	0	0	0	0	0	0	0	0	0	0	0	0	0	0	0	0	0	0	0	0	0	0	0	0	0	0.666667	0	0.833333	0	0	0	0	0.333333	0	0	0	0.166667	0	0	0	0	0	0	0
0	ZINC06190865	-4.5	0	0	0	0	0	0	0	0	0	0	0	0	0	0	0	0	0	0	0	0	0	0	0	0	0	0	0	0	0.6	0.1	0.8	0	0	0	0	0.3	0	0	0	0	0	0	0	0	0	0	0
0	ZINC06192971	-7.6	0	0	0	0	0	0	0	0	0	0	0	0	0	0	0	0	0	0	0	0	0	0	0	0	0	0	0	0	0.8	0.1	0.6	0	0	0	0	0.4	0	0	0	0	0	0	0	0	0	0	0
0	ZINC06192979	-7	0	0	0	0	0	0	0	0	0	0	0	0	0	0	0	0	0	0	0	0	0	0	0	0	0	0	0	0	0.9	0	0.3	0	0	0	0	0.4	0	0	0	0	0	0	0	0	0	0	0
0	ZINC06193017	-8.3	0	0	0	0	0	0	0	0	0	0	0	0	0	0	0	0	0	0	0	0	0	0	0	0	0	0	0	0	1	0.1	0.2	0	0	0	0	0.1	0	0	0	0	0	0	0	0	0	0	0
0	ZINC06193021	-8.5	0	0	0	0	0	0	0	0	0	0	0	0	0	0	0	0	0	0	0	0	0	0	0	0	0	0	0	0	0.9	0	0.5	0	0	0	0	0	0	0	0	0	0	0	0	0	0	0	0
0	ZINC06193115	-7.1	0	0	0	0	0	0	0	0	0	0	0	0	0	0	0	0	0	0	0	0	0	0	0	0	0	0	0	0	1	0.1	0.7	0	0	0	0	0.9	0	0	0	0.1	0	0	0	0	0	0	0
0	ZINC06193147	-7.6	0	0	0	0	0	0	0	0	0	0	0	0	0	0	0	0	0	0	0	0	0	0	0	0	0	0	0	0	0.7	0	0.7	0	0	0	0	0.3	0	0	0	0	0	0	0	0	0	0	0
0	ZINC06193243	-7.7	0	0	0	0	0	0	0	0	0	0	0	0	0	0	0	0	0	0	0	0	0	0	0	0	0	0	0	0	0.9	0	0.9	0	0	0	0	0.4	0	0	0	0	0	0	0	0	0	0	0
0	ZINC06193254	-7.4	0	0	0	0	0	0	0	0	0	0	0	0	0	0	0	0	0	0	0	0	0	0	0	0	0	0	0	0	0.7	0	0.7	0	0	0	0	0.1	0	0	0	0	0	0	0	0	0	0	0
0	ZINC06193256	-7.4	0	0	0	0	0	0	0	0	0	0	0	0	0	0	0	0	0	0	0	0	0	0	0	0	0	0	0	0	0.9	0	0.7	0	0	0	0	0.5	0	0	0	0	0	0	0	0	0	0	0
0	ZINC06193330	-8.4	0	0	0	0	0	0	0	0	0	0	0	0	0	0	0	0	0	0	0	0	0	0	0	0	0	0	0	0	0.9	0	0.6	0	0	0	0	0.5	0	0	0	0	0	0	0	0	0	0	0
0	ZINC06193347	-8.1	0	0	0	0	0	0	0	0	0	0	0	0	0	0	0	0	0	0	0	0	0	0	0	0	0	0	0	0	1	0	0.5	0	0	0	0	0.3	0	0	0	0.1	0	0	0	0	0	0	0
0	ZINC06193356	-7.5	0	0	0	0	0	0	0	0	0	0	0	0	0	0	0	0	0	0	0	0	0	0	0	0	0	0	0	0	0.7	0.2	0.4	0	0	0	0	0	0	0	0	0	0	0	0	0	0	0	0
0	ZINC06193381	-7.8	0	0	0	0	0	0	0	0	0	0	0	0	0	0	0	0	0	0	0	0	0	0	0	0	0	0	0	0	0.9	0	0.6	0	0	0	0	0.1	0	0	0	0	0	0	0	0	0	0	0
0	ZINC06193652	-8.8	0	0	0	0	0	0	0	0	0	0	0	0	0	0	0	0	0	0	0	0	0	0	0	0	0	0	0	0	0.9	0	0.8	0	0	0	0	0.7	0	0	0	0	0	0	0	0	0	0	0
0	ZINC06194281	-9.8	0	0	0	0	0	0	0	0	0	0	0	0	0	0	0	0	0	0	0	0	0	0	0	0	0	0	0	0	0.8	0.3	0.7	0	0	0	0	0.1	0	0	0	0	0	0	0	0	0	0	0
0	ZINC06194719	-7.3	0	0	0	0	0	0	0	0	0	0	0	0	0	0	0	0	0	0	0	0	0	0	0	0	0	0	0	0	0.7	0	0.7	0	0	0	0	0.5	0	0	0	0	0	0	0	0	0	0	0
0	ZINC06195318	-7.6	0	0	0	0	0	0	0	0	0	0	0	0	0	0	0	0	0	0	0	0	0	0	0	0	0	0	0	0	0.8	0	0.6	0	0	0	0	0.1	0	0	0	0	0	0	0	0	0	0	0
0	ZINC06196725	-7.6	0	0	0	0	0	0	0	0	0	0	0	0	0	0	0	0	0	0	0	0	0	0	0	0	0	0	0	0	0.4	0	0.7	0	0	0	0	0.1	0	0	0	0.2	0	0	0	0	0	0	0
0	ZINC06197639	-7.66667	0	0	0	0	0	0	0	0	0	0	0	0	0	0	0	0	0	0	0	0	0	0	0	0	0	0	0	0	1	0.222222	0.666667	0	0	0	0	0.777778	0	0	0	0	0	0	0	0	0	0	0
0	ZINC06197771	-8.4	0	0	0	0	0	0	0	0	0	0	0	0	0	0	0	0	0	0	0	0	0	0	0	0	0	0	0	0	0.5	0	0.6	0	0	0	0	0.3	0	0	0	0.1	0	0	0	0	0	0	0
0	ZINC06197855	-8.5	0	0	0	0	0	0	0	0	0	0	0	0	0	0	0	0	0	0	0	0	0	0	0	0	0	0	0	0	0.6	0	0.6	0	0	0	0	0.3	0	0	0	0	0	0	0	0	0	0	0
0	ZINC06198066	-9.1	0	0	0	0	0	0	0	0	0	0	0	0	0	0	0	0	0	0	0	0	0	0	0	0	0	0	0	0	0.6	0	0.9	0	0	0	0	0.1	0	0	0	0	0	0	0	0	0	0	0
0	ZINC06198142	-7.16667	0	0	0	0	0	0	0	0	0	0	0	0	0	0	0	0	0	0	0	0	0	0	0	0	0	0	0	0	0.666667	0	0.833333	0	0	0	0	0.5	0	0	0	0	0	0	0	0	0	0	0
0	ZINC06198171	-7	0	0	0	0	0	0	0	0	0	0	0	0	0	0	0	0	0	0	0	0	0	0	0	0	0	0	0	0	0.625	0.125	0.875	0	0	0	0	0.125	0	0	0	0	0	0	0	0	0	0	0
0	ZINC06198327	-8.83333	0	0	0	0	0	0	0	0	0	0	0	0	0	0	0	0	0	0	0	0	0	0	0	0	0	0	0	0	0.5	0	1	0	0	0	0	0.166667	0	0	0	0	0	0	0	0	0	0	0
0	ZINC06198463	-8.2	0	0	0	0	0	0	0	0	0	0	0	0	0	0	0	0	0	0	0	0	0	0	0	0	0	0	0	0	0.8	0	0.6	0	0	0	0	0.2	0	0	0	0.1	0	0	0	0	0	0	0
0	ZINC06198475	-7.9	0	0	0	0	0	0	0	0	0	0	0	0	0	0	0	0	0	0	0	0	0	0	0	0	0	0	0	0	0.8	0	0.4	0	0	0	0	0.3	0	0	0	0	0	0	0	0	0	0	0
0	ZINC06198524	-7.7	0	0	0	0	0	0	0	0	0	0	0	0	0	0	0	0	0	0	0	0	0	0	0	0	0	0	0	0	0.8	0	0.8	0	0	0	0	0.6	0	0	0	0.1	0	0	0	0	0	0	0
0	ZINC06198556	-7.2	0	0	0	0	0	0	0	0	0	0	0	0	0	0	0	0	0	0	0	0	0	0	0	0	0	0	0	0	0.7	0	0.7	0	0	0	0	0.1	0	0	0	0	0	0	0	0	0	0	0
0	ZINC06198576	-8	0	0	0	0	0	0	0	0	0	0	0	0	0	0	0	0	0	0	0	0	0	0	0	0	0	0	0	0	0.7	0	0.5	0	0	0	0	0.2	0	0	0	0.1	0	0	0	0	0	0	0
0	ZINC06202382	-5.5	0	0	0	0	0	0	0	0	0	0	0	0	0	0	0	0	0	0	0	0	0	0	0	0	0	0	0	0	1	0	0.5	0	0	0	0	0.875	0	0	0	0	0	0	0	0	0	0	0
0	ZINC06212862	-9.1	0	0	0	0	0	0	0	0	0	0	0	0	0	0	0	0	0	0	0	0	0	0	0	0	0	0	0	0	0.7	0	0.4	0	0	0	0	0.5	0	0	0	0	0	0	0	0	0	0	0
0	ZINC06213056	-9.4	0	0	0	0	0	0	0	0	0	0	0	0	0	0	0	0	0	0	0	0	0	0	0	0	0	0	0	0	0.7	0	0.5	0	0	0	0	0.3	0	0	0	0	0	0	0	0	0	0	0
0	ZINC06227566	-8.9	0	0	0	0	0	0	0	0	0	0	0	0	0	0	0	0	0	0	0	0	0	0	0	0	0	0	0	0	0.5	0.2	0.8	0	0	0	0	0.1	0	0	0	0	0	0	0	0	0	0	0
0	ZINC06227708	-6.5	0	0	0	0	0	0	0	0	0	0	0	0	0	0	0	0	0	0	0	0	0	0	0	0	0	0	0	0	0.2	0	0.1	0	0	0	0	0.2	0	0	0	0	0	0	0	0	0	0	0
0	ZINC06233723	-9	0	0	0	0	0	0	0	0	0	0	0	0	0	0	0	0	0	0	0	0	0	0	0	0	0	0	0	0	0.4	0	0.3	0	0	0	0	0.1	0	0	0	0	0	0	0	0	0	0	0
0	ZINC06233772	-8.3	0	0	0	0	0	0	0	0	0	0	0	0	0	0	0	0	0	0	0	0	0	0	0	0	0	0	0	0	0.4	0	0.3	0	0	0	0	0	0	0	0	0	0	0	0	0	0	0	0
0	ZINC06241930	-8.9	0	0	0	0	0	0	0	0	0	0	0	0	0	0	0	0	0	0	0	0	0	0	0	0	0	0	0	0	0.7	0	0.5	0	0	0	0	0.3	0	0	0	0	0	0	0	0	0	0	0
0	ZINC06242591	-8.2	0	0	0	0	0	0	0	0	0	0	0	0	0	0	0	0	0	0	0	0	0	0	0	0	0	0	0	0	0.5	0	0.7	0	0	0	0	0.2	0	0	0	0	0	0	0	0	0	0	0
0	ZINC06245240	-7.4	0	0	0	0	0	0	0	0	0	0	0	0	0	0	0	0	0	0	0	0	0	0	0	0	0	0	0	0	1	0	0.2	0	0	0	0	0.2	0	0	0	0	0	0	0	0	0	0	0
0	ZINC06245350	-9.7	0	0	0	0	0	0	0	0	0	0	0	0	0	0	0	0	0	0	0	0	0	0	0	0	0	0	0	0	0.7	0	0.7	0	0	0	0	0.2	0	0	0	0	0	0	0	0	0	0	0
0	ZINC06251298	-8.7	0	0	0	0	0	0	0	0	0	0	0	0	0	0	0	0	0	0	0	0	0	0	0	0	0	0	0	0	0.5	0	0.4	0	0	0	0	0	0	0	0	0	0	0	0	0	0	0	0
0	ZINC06261921	-8.3	0	0	0	0	0	0	0	0	0	0	0	0	0	0	0	0	0	0	0	0	0	0	0	0	0	0	0	0	1	0.2	0.6	0	0	0	0	0.9	0	0	0	0	0	0	0	0	0	0	0
0	ZINC06263715	-8.5	0	0	0	0	0	0	0	0	0	0	0	0	0	0	0	0	0	0	0	0	0	0	0	0	0	0	0	0	0.5	0	0.6	0	0	0	0	0.5	0	0	0	0	0	0	0	0	0	0	0
0	ZINC06264464	-8.8	0	0	0	0	0	0	0	0	0	0	0	0	0	0	0	0	0	0	0	0	0	0	0	0	0	0	0	0	0.4	0.1	0.5	0	0	0	0	0.1	0	0	0	0	0	0	0	0	0	0	0
0	ZINC06280322	-7.5	0	0	0	0	0	0	0	0	0	0	0	0	0	0	0	0	0	0	0	0	0	0	0	0	0	0	0	0	0.666667	0	0.833333	0	0	0	0	0.5	0	0	0	0	0	0	0	0	0	0	0
0	ZINC06281145	-6	0	0	0	0	0	0	0	0	0	0	0	0	0	0	0	0	0	0	0	0	0	0	0	0	0	0	0	0	1	0.2	0.7	0	0	0	0	0	0	0	0	0	0	0	0	0	0	0	0
0	ZINC06281936	-8.3	0	0	0	0	0	0	0	0	0	0	0	0	0	0	0	0	0	0	0	0	0	0	0	0	0	0	0	0	0.3	0.3	0.6	0	0	0	0	0.1	0	0	0	0	0	0	0	0	0	0	0
0	ZINC06282668	-7.1	0	0	0	0	0	0	0	0	0	0	0	0	0	0	0	0	0	0	0	0	0	0	0	0	0	0	0	0	0.6	0.2	0.7	0	0	0	0	0.3	0	0	0	0.1	0	0	0	0	0	0	0
0	ZINC06284706	-6.5	0	0	0	0	0	0	0	0	0	0	0	0	0	0	0	0	0	0	0	0	0	0	0	0	0	0	0	0	1	0	0.8	0	0	0	0	0.5	0	0	0	0	0	0	0	0	0	0	0
0	ZINC06296638	-9.2	0	0	0	0	0	0	0	0	0	0	0	0	0	0	0	0	0	0	0	0	0	0	0	0	0	0	0	0	0.8	0	0.9	0	0	0	0	0.5	0	0	0	0.1	0	0	0	0	0	0	0
0	ZINC06299076	-6.3	0	0	0	0	0	0	0	0	0	0	0	0	0	0	0	0	0	0	0	0	0	0	0	0	0	0	0	0	0.3	0	0.4	0	0	0	0	0.3	0	0	0	0	0	0	0	0	0	0	0
0	ZINC06300717	-7.2	0	0	0	0	0	0	0	0	0	0	0	0	0	0	0	0	0	0	0	0	0	0	0	0	0	0	0	0	1	0	0.8	0	0	0	0	0.7	0	0	0	0	0	0	0	0	0	0	0
0	ZINC06300723	-7.3	0	0	0	0	0	0	0	0	0	0	0	0	0	0	0	0	0	0	0	0	0	0	0	0	0	0	0	0	0.8	0	1	0	0	0	0	0.5	0	0	0	0	0	0	0	0	0	0	0
0	ZINC06300791	-6.5	0	0	0	0	0	0	0	0	0	0	0	0	0	0	0	0	0	0	0	0	0	0	0	0	0	0	0	0	0.7	0.1	0.9	0	0	0	0	0.3	0	0	0	0	0	0	0	0	0	0	0
0	ZINC06301036	-7	0	0	0	0	0	0	0	0	0	0	0	0	0	0	0	0	0	0	0	0	0	0	0	0	0	0	0	0	0.9	0	0.6	0	0	0	0	0.7	0	0	0	0	0	0	0	0	0	0	0
0	ZINC06301050	-7.6	0	0	0	0	0	0	0	0	0	0	0	0	0	0	0	0	0	0	0	0	0	0	0	0	0	0	0	0	0.9	0.1	0.8	0	0	0	0	0.8	0	0	0	0	0	0	0	0	0	0	0
0	ZINC06301279	-8.2	0	0	0	0	0	0	0	0	0	0	0	0	0	0	0	0	0	0	0	0	0	0	0	0	0	0	0	0	0.9	0	0.6	0	0	0	0	0.6	0	0	0	0	0	0	0	0	0	0	0
0	ZINC06301323	-8.6	0	0	0	0	0	0	0	0	0	0	0	0	0	0	0	0	0	0	0	0	0	0	0	0	0	0	0	0	1	0	0.2	0	0	0	0	0.7	0	0	0	0.2	0	0	0	0	0	0	0
0	ZINC06311680	-7.9	0	0	0	0	0	0	0	0	0	0	0	0	0	0	0	0	0	0	0	0	0	0	0	0	0	0	0	0	1	0.1	0.5	0	0	0	0	0.2	0	0	0	0	0	0	0	0	0	0	0
0	ZINC06321288	-7.7	0	0	0	0	0	0	0	0	0	0	0	0	0	0	0	0	0	0	0	0	0	0	0	0	0	0	0	0	0.8	0.1	0.8	0	0	0	0	0.7	0	0	0	0	0	0	0	0	0	0	0
0	ZINC06333840	-8.7	0	0	0	0	0	0	0	0	0	0	0	0	0	0	0	0	0	0	0	0	0	0	0	0	0	0	0	0	0.6	0.2	0.5	0	0	0	0	0	0	0	0	0.1	0	0	0	0	0	0	0
0	ZINC06333891	-7.7	0	0	0	0	0	0	0	0	0	0	0	0	0	0	0	0	0	0	0	0	0	0	0	0	0	0	0	0	1	0	0	0	0	0	0	0.4	0	0	0	0	0	0	0	0	0	0	0
0	ZINC06355123	-6.5	0	0	0	0	0	0	0	0	0	0	0	0	0	0	0	0	0	0	0	0	0	0	0	0	0	0	0	0	0.9	0	0.1	0	0	0	0	0.2	0	0	0	0	0	0	0	0	0	0	0
0	ZINC06377301	-4.7	0	0	0	0	0	0	0	0	0	0	0	0	0	0	0	0	0	0	0	0	0	0	0	0	0	0	0	0	0.7	0.1	0.3	0	0	0	0	0.9	0	0	0	0	0	0	0	0	0	0	0
0	ZINC06378768	-8.6	0	0	0	0	0	0	0	0	0	0	0	0	0	0	0	0	0	0	0	0	0	0	0	0	0	0	0	0	0.8	0	0.8	0	0	0	0	0.2	0	0	0	0	0	0	0	0	0	0	0
0	ZINC06396484	-9.4	0	0	0	0	0	0	0	0	0	0	0	0	0	0	0	0	0	0	0	0	0	0	0	0	0	0	0	0	0.5	0.1	0.1	0	0	0	0	0	0	0	0	0	0	0	0	0	0	0	0
0	ZINC06399200	-7.8	0	0	0	0	0	0	0	0	0	0	0	0	0	0	0	0	0	0	0	0	0	0	0	0	0	0	0	0	0.2	0	0.7	0	0	0	0	0.3	0	0	0	0	0	0	0	0	0	0	0
0	ZINC06400610	-8.2	0	0	0	0	0	0	0	0	0	0	0	0	0	0	0	0	0	0	0	0	0	0	0	0	0	0	0	0	0.9	0	0.6	0	0	0	0	0	0	0	0	0	0	0	0	0	0	0	0
0	ZINC06406908	-8.3	0	0	0	0	0	0	0	0	0	0	0	0	0	0	0	0	0	0	0	0	0	0	0	0	0	0	0	0	0.7	0	0.5	0	0	0	0	0.4	0	0	0	0	0	0	0	0	0	0	0
0	ZINC06408544	-6.8	0	0	0	0	0	0	0	0	0	0	0	0	0	0	0	0	0	0	0	0	0	0	0	0	0	0	0	0	0.7	0.1	0.8	0	0	0	0	0.1	0	0	0	0	0	0	0	0	0	0	0
0	ZINC06408546	-6	0	0	0	0	0	0	0	0	0	0	0	0	0	0	0	0	0	0	0	0	0	0	0	0	0	0	0	0	0.666667	0	1	0	0	0	0	0.333333	0	0	0	0	0	0	0	0	0	0	0
0	ZINC06408697	-8.4	0	0	0	0	0	0	0	0	0	0	0	0	0	0	0	0	0	0	0	0	0	0	0	0	0	0	0	0	0.7	0	1	0	0	0	0	0.1	0	0	0	0.1	0	0	0	0	0	0	0
0	ZINC06408710	-7.1	0	0	0	0	0	0	0	0	0	0	0	0	0	0	0	0	0	0	0	0	0	0	0	0	0	0	0	0	0.7	0	1	0	0	0	0	0.2	0	0	0	0	0	0	0	0	0	0	0
0	ZINC06408717	-6.7	0	0	0	0	0	0	0	0	0	0	0	0	0	0	0	0	0	0	0	0	0	0	0	0	0	0	0	0	0.8	0	1	0	0	0	0	0.2	0	0	0	0	0	0	0	0	0	0	0
0	ZINC06408719	-7.1	0	0	0	0	0	0	0	0	0	0	0	0	0	0	0	0	0	0	0	0	0	0	0	0	0	0	0	0	0.8	0	1	0	0	0	0	0.3	0	0	0	0	0	0	0	0	0	0	0
0	ZINC06408764	-7.2	0	0	0	0	0	0	0	0	0	0	0	0	0	0	0	0	0	0	0	0	0	0	0	0	0	0	0	0	0.6	0	1	0	0	0	0	0	0	0	0	0	0	0	0	0	0	0	0
0	ZINC06409135	-7.4	0	0	0	0	0	0	0	0	0	0	0	0	0	0	0	0	0	0	0	0	0	0	0	0	0	0	0	0	0.8	0	0.9	0	0	0	0	0.2	0	0	0	0.1	0	0	0	0	0	0	0
0	ZINC06409149	-7.8	0	0	0	0	0	0	0	0	0	0	0	0	0	0	0	0	0	0	0	0	0	0	0	0	0	0	0	0	0.6	0.1	0.9	0	0	0	0	0.2	0	0	0	0	0	0	0	0	0	0	0
0	ZINC06409822	-7.1	0	0	0	0	0	0	0	0	0	0	0	0	0	0	0	0	0	0	0	0	0	0	0	0	0	0	0	0	0.8	0.1	1	0	0	0	0	0.4	0	0	0	0.1	0	0	0	0	0	0	0
0	ZINC06409847	-7.66667	0	0	0	0	0	0	0	0	0	0	0	0	0	0	0	0	0	0	0	0	0	0	0	0	0	0	0	0	0.888889	0	1	0	0	0	0	0.444444	0	0	0	0	0	0	0	0	0	0	0
0	ZINC06410024	-5.88889	0	0	0	0	0	0	0	0	0	0	0	0	0	0	0	0	0	0	0	0	0	0	0	0	0	0	0	0	0.777778	0	0.777778	0	0	0	0	0.666667	0	0	0	0	0	0	0	0	0	0	0
0	ZINC06410146	-7.8	0	0	0	0	0	0	0	0	0	0	0	0	0	0	0	0	0	0	0	0	0	0.1	0	0	0	0	0	0	0.9	0.1	0.5	0	0	0	0	0.5	0	0	0	0	0	0	0	0	0	0	0
0	ZINC06410155	-8.8	0	0	0	0	0	0	0	0	0	0	0	0	0	0	0	0	0	0	0	0	0	0	0	0	0	0	0	0	1	0	0.5	0	0	0	0	0.2	0	0	0	0	0	0	0	0	0	0	0
0	ZINC06417146	-7.1	0	0	0	0	0	0	0	0	0	0	0	0	0	0	0	0	0	0	0	0	0	0	0	0	0	0	0	0	0.9	0	0.7	0	0	0	0	0.5	0	0	0	0	0	0	0	0	0	0	0
0	ZINC06417750	-6.22222	0	0	0	0	0	0	0	0	0	0	0	0	0	0	0	0	0	0	0	0	0	0	0	0	0	0	0	0	0.777778	0	0.222222	0	0	0	0	0.666667	0	0	0	0.111111	0	0	0	0	0	0	0
0	ZINC06443601	-6.4	0	0	0	0	0	0	0	0	0	0	0	0	0	0	0	0	0	0	0	0	0	0	0	0	0	0	0	0	0.8	0	1	0	0	0	0	0.2	0	0	0	0	0	0	0	0	0	0	0
0	ZINC06443694	-6.8	0	0	0	0	0	0	0	0	0	0	0	0	0	0	0	0	0	0	0	0	0	0	0	0	0	0	0	0	0.9	0	1	0	0	0	0	0.6	0	0	0	0	0	0	0	0	0	0	0
0	ZINC06443702	-7.5	0	0	0	0	0	0	0	0	0	0	0	0	0	0	0	0	0	0	0	0	0	0	0	0	0	0	0	0	0.8	0	1	0	0	0	0	0.4	0	0	0	0	0	0	0	0	0	0	0
0	ZINC06444517	-7.7	0	0	0	0	0	0	0	0	0	0	0	0	0	0	0	0	0	0	0	0	0	0	0	0	0	0	0	0	0.5	0	0.7	0	0	0	0	0.1	0	0	0	0	0	0	0	0	0	0	0
0	ZINC06444690	-8	0	0	0	0	0	0	0	0	0	0	0	0	0	0	0	0	0	0	0	0	0	0	0	0	0	0	0	0	0.7	0.1	0.5	0	0	0	0	0.6	0	0	0	0	0	0	0	0	0	0	0
0	ZINC06446462	-7.2	0	0	0	0	0	0	0	0	0	0	0	0	0	0	0	0	0	0	0	0	0	0	0	0	0	0	0	0	0.3	0	1	0	0	0	0	0.2	0	0	0	0.1	0	0	0	0	0	0	0
0	ZINC06452885	-7.4	0	0	0	0	0	0	0	0	0	0	0	0	0	0	0	0	0	0	0	0	0	0	0	0	0	0	0	0	1	0	0.6	0	0	0	0	0.5	0	0	0	0	0	0	0	0	0	0	0
0	ZINC06458079	-6.7	0	0	0	0	0	0	0	0	0	0	0	0	0	0	0	0	0	0	0	0	0	0	0	0	0	0	0	0	0.8	0	0.3	0	0	0	0	0.4	0	0	0	0	0	0	0	0	0	0	0
0	ZINC06459471	-8.9	0	0	0	0	0	0	0	0	0	0	0	0	0	0	0	0	0	0	0	0	0	0	0	0	0	0	0	0	0.6	0.1	0.6	0	0	0	0	0.3	0	0	0	0	0	0	0	0	0	0	0
0	ZINC06462065	-5.88889	0	0	0	0	0	0	0	0	0	0	0	0	0	0	0	0	0	0	0	0	0	0	0	0	0	0	0	0	0.777778	0	0.888889	0	0	0	0	0.555556	0	0	0	0	0	0	0	0	0	0	0
0	ZINC06462091	-7.55556	0	0	0	0	0	0	0	0	0	0	0	0	0	0	0	0	0	0	0	0	0	0	0	0	0	0	0	0	1	0	0.777778	0	0	0	0	0.444444	0	0	0	0	0	0	0	0	0	0	0
0	ZINC06462129	-6	0	0	0	0	0	0	0	0	0	0	0	0	0	0	0	0	0	0	0	0	0	0	0	0	0	0	0	0	0.7	0	0.7	0	0	0	0	0.5	0	0	0	0	0	0	0	0	0	0	0
0	ZINC06462132	-6.6	0	0	0	0	0	0	0	0	0	0	0	0	0	0	0	0	0	0	0	0	0	0	0	0	0	0	0	0	0.7	0	0.7	0	0	0	0	0.5	0	0	0	0	0	0	0	0	0	0	0
0	ZINC06462135	-5.1	0	0	0	0	0	0	0	0	0	0	0	0	0	0	0	0	0	0	0	0	0	0	0	0	0	0	0	0	1	0	0.4	0	0	0	0	0.5	0	0	0	0	0	0	0	0	0	0	0
0	ZINC06462152	-6.8	0	0	0	0	0	0	0	0	0	0	0	0	0	0	0	0	0	0	0	0	0	0	0	0	0	0	0	0	0.4	0.1	0.8	0	0	0	0	0.2	0	0	0	0.2	0	0	0	0	0	0	0
0	ZINC06462170	-7.3	0	0	0	0	0	0	0	0	0	0	0	0	0	0	0	0	0	0	0	0	0	0	0	0	0	0	0	0	0.7	0.1	0.9	0	0	0	0	0.2	0	0	0	0	0	0	0	0	0	0	0
0	ZINC06462175	-6.5	0	0	0	0	0	0	0	0	0	0	0	0	0	0	0	0	0	0	0	0	0	0	0	0	0	0	0	0	0.625	0	0.875	0	0	0	0	0.25	0	0	0	0	0	0	0	0	0	0	0
0	ZINC06462183	-6.16667	0	0	0	0	0	0	0	0	0	0	0	0	0	0	0	0	0	0	0	0	0	0	0	0	0	0	0	0	0.166667	0	0.666667	0	0	0	0	0.166667	0	0	0	0	0	0	0	0	0	0	0
0	ZINC06462221	-6.625	0	0	0	0	0	0	0	0	0	0	0	0	0	0	0	0	0	0	0	0	0	0	0	0	0	0	0	0	0.75	0	0.75	0	0	0	0	0.125	0	0	0	0.125	0	0	0	0	0	0	0
0	ZINC06462250	-7	0	0	0	0	0	0	0	0	0	0	0	0	0	0	0	0	0	0	0	0	0	0	0	0	0	0	0	0	0.25	0	0.75	0	0	0	0	0	0	0	0	0	0	0	0	0	0	0	0
0	ZINC06462269	-5.66667	0	0	0	0	0	0	0	0	0	0	0	0	0	0	0	0	0	0	0	0	0	0	0	0	0	0	0	0	1	0	1	0	0	0	0	0.333333	0	0	0	0	0	0	0	0	0	0	0
0	ZINC06462275	-7.3	0	0	0	0	0	0	0	0	0	0	0	0	0	0	0	0	0	0	0	0	0	0	0	0	0	0	0	0	0.8	0	0.7	0	0	0	0	0.5	0	0	0	0	0	0	0	0	0	0	0
0	ZINC06464562	-6.9	0	0	0	0	0	0	0	0	0	0	0	0	0	0	0	0	0	0	0	0	0	0	0	0	0	0	0	0	0.8	0	0.4	0	0	0	0	0.6	0	0	0	0	0	0	0	0	0	0	0
0	ZINC06464563	-7.9	0	0	0	0	0	0	0	0	0	0	0	0	0	0	0	0	0	0	0	0	0	0	0	0	0	0	0	0	0.9	0.1	0.8	0	0	0	0	0.5	0	0	0	0	0	0	0	0	0	0	0
0	ZINC06468286	-8.9	0	0	0	0	0	0	0	0	0	0	0	0	0	0	0	0	0	0	0	0	0	0	0	0	0	0	0	0	0.7	0	0.7	0	0	0	0	0.1	0	0	0	0	0	0	0	0	0	0	0
0	ZINC06481275	-7.2	0	0	0	0	0	0	0	0	0	0	0	0	0	0	0	0	0	0	0	0	0	0	0	0	0	0	0	0	0.9	0	0.4	0	0	0	0	0.3	0	0	0	0	0	0	0	0	0	0	0
0	ZINC06481558	-6.8	0	0	0	0	0	0	0	0	0	0	0	0	0	0	0	0	0	0	0	0	0	0	0	0	0	0	0	0	0.7	0	0.5	0	0	0	0	0.5	0	0	0	0	0	0	0	0	0	0	0
0	ZINC06490202	-7.9	0	0	0	0	0	0	0	0	0	0	0	0	0	0	0	0	0	0	0	0	0	0	0	0	0	0	0	0	0.9	0.2	0.8	0	0	0	0	0.5	0	0	0	0.1	0	0	0	0	0	0	0
0	ZINC06501111	-8	0	0	0	0	0	0	0	0	0	0	0	0	0	0	0	0	0	0	0	0	0	0	0	0	0	0	0	0	0.75	0	1	0	0	0	0	0	0	0	0	0	0	0	0	0	0	0	0
0	ZINC06501159	-6.6	0	0	0	0	0	0	0	0	0	0	0	0	0	0	0	0	0	0	0	0	0	0	0	0	0	0	0	0	0.6	0	0.9	0	0	0	0	0	0	0	0	0	0	0	0	0	0	0	0
0	ZINC06501352	-6	0	0	0	0	0	0	0	0	0	0	0	0	0	0	0	0	0	0	0	0	0	0	0	0	0	0	0	0	0.9	0	0.2	0	0	0	0	0.8	0	0	0	0	0	0	0	0	0	0	0
0	ZINC06501447	-7.6	0	0	0	0	0	0	0	0	0	0	0	0	0	0	0	0	0	0	0	0	0	0	0	0	0	0	0	0	0.9	0	0.3	0	0	0	0	0.4	0	0	0	0	0	0	0	0	0	0	0
0	ZINC06501515	-6.6	0	0	0	0	0	0	0	0	0	0	0	0	0	0	0	0	0	0	0	0	0	0	0	0	0	0	0	0	0.4	0.1	0.7	0	0	0	0	0	0	0	0	0	0	0	0	0	0	0	0
0	ZINC06506694	-9.1	0	0	0	0	0	0	0	0	0	0	0	0	0	0	0	0	0	0	0	0	0	0	0	0	0	0	0	0	0.3	0	0.7	0	0	0	0	0.1	0	0	0	0	0	0	0	0	0	0	0
0	ZINC06509306	-8.7	0	0	0	0	0	0	0	0	0	0	0	0	0	0	0	0	0	0	0	0	0	0	0	0	0	0	0	0	0.7	0	0.6	0	0	0	0	0.4	0	0	0	0	0	0	0	0	0	0	0
0	ZINC06511194	-7.25	0	0	0	0	0	0	0	0	0	0	0	0	0	0	0	0	0	0	0	0	0	0	0	0	0	0	0	0	1	0	1	0	0	0	0	0	0	0	0	0	0	0	0	0	0	0	0
0	ZINC06511803	-6.3	0	0	0	0	0	0	0	0	0	0	0	0	0	0	0	0	0	0	0	0	0	0	0	0	0	0	0	0	0.8	0	0.6	0	0	0	0	0.4	0	0	0	0	0	0	0	0	0	0	0
0	ZINC06514934	-7.2	0	0	0	0	0	0	0	0	0	0	0	0	0	0	0	0	0	0	0	0	0	0	0	0	0	0	0	0	0.7	0.2	0.6	0	0	0	0	0.5	0	0	0	0	0	0	0	0	0	0	0
0	ZINC06532556	-7.5	0	0	0	0	0	0	0	0	0	0	0	0	0	0	0	0	0	0	0	0	0	0	0	0	0	0	0	0	0.6	0	0.5	0	0	0	0	0.4	0	0	0	0	0	0	0	0	0	0	0
0	ZINC06533384	-6.9	0	0	0	0	0	0	0	0	0	0	0	0	0	0	0	0	0	0	0	0	0	0	0	0	0	0	0	0	0.7	0	0.6	0	0	0	0	0.3	0	0	0	0	0	0	0	0	0	0	0
0	ZINC06542963	-7.9	0	0	0	0	0	0	0	0	0	0	0	0	0	0	0	0	0	0	0	0	0	0	0	0	0	0	0	0	0.8	0	0	0	0	0	0	0.3	0	0	0	0	0	0	0	0	0	0	0
0	ZINC06546694	-7.2	0	0	0	0	0	0	0	0	0	0	0	0	0	0	0	0	0	0	0	0	0	0	0	0	0	0	0	0	0.4	0	0.8	0	0	0	0	0.2	0	0	0	0.1	0	0	0	0	0	0	0
0	ZINC06546788	-5.6	0	0	0	0	0	0	0	0	0	0	0	0	0	0	0	0	0	0	0	0	0	0.2	0	0	0	0	0	0	0.7	0.1	0.9	0	0	0	0	0.6	0	0	0	0	0	0	0	0	0	0	0
0	ZINC06546794	-7	0	0	0	0	0	0	0	0	0	0	0	0	0	0	0	0	0	0	0	0	0	0.125	0	0	0	0	0	0	0.5	0	0.75	0	0	0	0	0.5	0	0	0	0	0	0	0	0	0	0	0
0	ZINC06546839	-6.7	0	0	0	0	0	0	0	0	0	0	0	0	0	0	0	0	0	0	0	0	0	0.1	0	0	0	0	0	0	0.4	0	0.8	0	0	0	0	0.2	0	0	0	0.1	0	0	0	0	0	0	0
0	ZINC06546921	-6.2	0	0	0	0	0	0	0	0	0	0	0	0	0	0	0	0	0	0	0	0	0	0.1	0	0	0	0	0	0	0.3	0	0.9	0	0	0	0	0.3	0	0	0	0.1	0	0	0	0	0	0	0
0	ZINC06547112	-5.5	0	0	0	0	0	0	0	0	0	0	0	0	0	0	0	0	0	0	0	0	0	0	0	0	0	0	0	0	0.4	0.1	0.8	0	0	0	0	0.3	0	0	0	0.1	0	0	0	0	0	0	0
0	ZINC06547194	-5.6	0	0	0	0	0	0	0	0	0	0	0	0	0	0	0	0	0	0	0	0	0	0	0	0	0	0	0	0	0.7	0	1	0	0	0	0	0.2	0	0	0	0	0	0	0	0	0	0	0
0	ZINC06552365	-7	0	0	0	0	0	0	0	0	0	0	0	0	0	0	0	0	0	0	0	0	0	0	0	0	0	0	0	0	0.8	0	0.8	0	0	0	0	0.3	0	0	0	0.1	0	0	0	0	0	0	0
0	ZINC06553110	-8.9	0	0	0	0	0	0	0	0	0	0	0	0	0	0	0	0	0	0	0	0	0	0	0	0	0	0	0	0	0.8	0	0.8	0	0	0	0	0.1	0	0	0	0	0	0	0	0	0	0	0
0	ZINC06590597	-9.2	0	0	0	0	0	0	0	0	0	0	0	0	0	0	0	0	0	0	0	0	0	0	0	0	0	0	0	0	1	0	0.3	0	0	0	0	0.2	0	0	0	0	0	0	0	0	0	0	0
0	ZINC06590608	-8.7	0	0	0	0	0	0	0	0	0	0	0	0	0	0	0	0	0	0	0	0	0	0	0	0	0	0	0	0	1	0	0	0	0	0	0	0.1	0	0	0	0	0	0	0	0	0	0	0
0	ZINC06592321	-8	0	0	0	0	0	0	0	0	0	0	0	0	0	0	0	0	0	0	0	0	0	0	0	0	0	0	0	0	0.7	0	0.3	0	0	0	0	0.3	0	0	0	0.1	0	0	0	0	0	0	0
0	ZINC06600111	-6.1	0	0	0	0	0	0	0	0	0	0	0	0	0	0	0	0	0	0	0	0	0	0	0	0	0	0	0	0	0.8	0	0.5	0	0	0	0	0.6	0	0	0	0	0	0	0	0	0	0	0
0	ZINC06600131	-7.2	0	0	0	0	0	0	0	0	0	0	0	0	0	0	0	0	0	0	0	0	0	0	0	0	0	0	0	0	1	0	0.6	0	0	0	0	0.3	0	0	0	0.1	0	0	0	0	0	0	0
0	ZINC06600139	-7.3	0	0	0	0	0	0	0	0	0	0	0	0	0	0	0	0	0	0	0	0	0	0	0	0	0	0	0	0	0.9	0.1	0.6	0	0	0	0	0.2	0	0	0	0	0	0	0	0	0	0	0
0	ZINC06600185	-8.9	0	0	0	0	0	0	0	0	0	0	0	0	0	0	0	0	0	0	0	0	0	0.1	0	0	0	0	0	0	0.9	0	0.5	0	0	0	0	0.3	0	0	0	0	0	0	0	0	0	0	0
0	ZINC06600194	-8.3	0	0	0	0	0	0	0	0	0	0	0	0	0	0	0	0	0	0	0	0	0	0	0	0	0	0	0	0	0.6	0	0.5	0	0	0	0	0.3	0	0	0	0.1	0	0	0	0	0	0	0
0	ZINC06601280	-7.8	0	0	0	0	0	0	0	0	0	0	0	0	0	0	0	0	0	0	0	0	0	0	0	0	0	0	0	0	0.7	0	0.3	0	0	0	0	0.2	0	0	0	0	0	0	0	0	0	0	0
0	ZINC06601385	-7	0	0	0	0	0	0	0	0	0	0	0	0	0	0	0	0	0	0	0	0	0	0	0	0	0	0	0	0	0.4	0	0.9	0	0	0	0	0.2	0	0	0	0	0	0	0	0	0	0	0
0	ZINC06601551	-7.9	0	0	0	0	0	0	0	0	0	0	0	0	0	0	0	0	0	0	0	0	0	0	0	0	0	0	0	0	0.9	0	0.2	0	0	0	0	0.2	0	0	0	0.1	0	0	0	0	0	0	0
0	ZINC06601697	-9.3	0	0	0	0	0	0	0	0	0	0	0	0	0	0	0	0	0	0	0	0	0	0	0	0	0	0	0	0	0.4	0.1	0.4	0	0	0	0	0.1	0	0	0	0.1	0	0	0	0	0	0	0
0	ZINC06604056	-7.1	0	0	0	0	0	0	0	0	0	0	0	0	0	0	0	0	0	0	0	0	0	0	0	0	0	0	0	0	0.7	0	0.7	0	0	0	0	0.5	0	0	0	0	0	0	0	0	0	0	0
0	ZINC06619941	-9.1	0	0	0	0	0	0	0	0	0	0	0	0	0	0	0	0	0	0	0	0	0	0	0	0	0	0	0	0	0.6	0	0.4	0	0	0	0	0.2	0	0	0	0	0	0	0	0	0	0	0
0	ZINC06631391	-5.3	0	0	0	0	0	0	0	0	0	0	0	0	0	0	0	0	0	0	0	0	0	0	0	0	0	0	0	0	0.7	0.1	0.6	0	0	0	0	0.2	0	0	0	0	0	0	0	0	0	0	0
0	ZINC06635085	-7.5	0	0	0	0	0	0	0	0	0	0	0	0	0	0	0	0	0	0	0	0	0	0	0	0	0	0	0	0	0.6	0	0.2	0	0	0	0	0.2	0	0	0	0	0	0	0	0	0	0	0
0	ZINC06635842	-8.4	0	0	0	0	0	0	0	0	0	0	0	0	0	0	0	0	0	0	0	0	0	0	0	0	0	0	0	0	0.9	0	0.1	0	0	0	0	0.5	0	0	0	0	0	0	0	0	0	0	0
0	ZINC06635905	-8.1	0	0	0	0	0	0	0	0	0	0	0	0	0	0	0	0	0	0	0	0	0	0	0	0	0	0	0	0	0.7	0	0.3	0	0	0	0	0.2	0	0	0	0	0	0	0	0	0	0	0
0	ZINC06639577	-9.3	0	0	0	0	0	0	0	0	0	0	0	0	0	0	0	0	0	0	0	0	0	0	0	0	0	0	0	0	0.6	0	0.6	0	0	0	0	0.6	0	0	0	0	0	0	0	0	0	0	0
0	ZINC06645005	-8.2	0	0	0	0	0	0	0	0	0	0	0	0	0	0	0	0	0	0	0	0	0	0	0	0	0	0	0	0	0.6	0	0.2	0	0	0	0	0.4	0	0	0	0	0	0	0	0	0	0	0
0	ZINC06645883	-7.3	0	0	0	0	0	0	0	0	0	0	0	0	0	0	0	0	0	0	0	0	0	0	0	0	0	0	0	0	0.5	0.2	0.6	0	0	0	0	0.5	0	0	0	0	0	0	0	0	0	0	0
0	ZINC06658468	-5.8	0	0	0	0	0	0	0	0	0	0	0	0	0	0	0	0	0	0	0	0	0	0	0	0	0	0	0	0	1	0	1	0	0	0	0	0.4	0	0	0	0	0	0	0	0	0	0	0
0	ZINC06661880	-8.3	0	0	0	0	0	0	0	0	0	0	0	0	0	0	0	0	0	0	0	0	0	0	0	0	0	0	0	0	0.4	0	0.6	0	0	0	0	0	0	0	0	0.1	0	0	0	0	0	0	0
0	ZINC06672742	-8.8	0	0	0	0	0	0	0	0	0	0	0	0	0	0	0	0	0	0	0	0	0	0	0	0	0	0	0	0	0.5	0	0.8	0	0	0	0	0.3	0	0	0	0	0	0	0	0	0	0	0
0	ZINC06672930	-8.6	0	0	0	0	0	0	0	0	0	0	0	0	0	0	0	0	0	0	0	0	0	0	0	0	0	0	0	0	0.5	0	0.8	0	0	0	0	0.2	0	0	0	0	0	0	0	0	0	0	0
0	ZINC06696023	-7.1	0	0	0	0	0	0	0	0	0	0	0	0	0	0	0	0	0	0	0	0	0	0	0	0	0	0	0	0	0.8	0.2	0.6	0	0	0	0	0.2	0	0	0	0	0	0	0	0	0	0	0
0	ZINC06719726	-7	0	0	0	0	0	0	0	0	0	0	0	0	0	0	0	0	0	0	0	0	0	0	0	0	0	0	0	0	0.5	0	0.5	0	0	0	0	0.3	0	0	0	0	0	0	0	0	0	0	0
0	ZINC06733344	-9.8	0	0	0	0	0	0	0	0	0	0	0	0	0	0	0	0	0	0	0	0	0	0	0	0	0	0	0	0	0.8	0	0.5	0	0	0	0	0.6	0	0	0	0	0	0	0	0	0	0	0
0	ZINC06738170	-9.4	0	0	0	0	0	0	0	0	0	0	0	0	0	0	0	0	0	0	0	0	0	0	0	0	0	0	0	0	0.7	0	1	0	0	0	0	0.5	0	0	0	0	0	0	0	0	0	0	0
0	ZINC06740784	-7.8	0	0	0	0	0	0	0	0	0	0	0	0	0	0	0	0	0	0	0	0	0	0	0	0	0	0	0	0	0.9	0.1	0.6	0	0	0	0	0.5	0	0	0	0	0	0	0	0	0	0	0
0	ZINC06746380	-7.3	0	0	0	0	0	0	0	0	0	0	0	0	0	0	0	0	0	0	0	0	0	0	0	0	0	0	0	0	1	0	0.4	0	0	0	0	0.3	0	0	0	0	0	0	0	0	0	0	0
0	ZINC06752902	-6.5	0	0	0	0	0	0	0	0	0	0	0	0	0	0	0	0	0	0	0	0	0	0	0	0	0	0	0	0	0.6	0	0.4	0	0	0	0	0.3	0	0	0	0	0	0	0	0	0	0	0
0	ZINC06754661	-7.2	0	0	0	0	0	0	0	0	0	0	0	0	0	0	0	0	0	0	0	0	0	0	0	0	0	0	0	0	0.7	0	0.3	0	0	0	0	0.4	0	0	0	0	0	0	0	0	0	0	0
0	ZINC06762389	-8.3	0	0	0	0	0	0	0	0	0	0	0	0	0	0	0	0	0	0	0	0	0	0	0	0	0	0	0	0	0.3	0	0.8	0	0	0	0	0.4	0	0	0	0	0	0	0	0	0	0	0
0	ZINC06765455	-7.9	0	0	0	0	0	0	0	0	0	0	0	0	0	0	0	0	0	0	0	0	0	0	0	0	0	0	0	0	0.9	0.1	0.6	0	0	0	0	0	0	0	0	0	0	0	0	0	0	0	0
0	ZINC06778234	-7.6	0	0	0	0	0	0	0	0	0	0	0	0	0	0	0	0	0	0	0	0	0	0	0	0	0	0	0	0	0.9	0	0.7	0	0	0	0	0.8	0	0	0	0	0	0	0	0	0	0	0
0	ZINC06785304	-8	0	0	0	0	0	0	0	0	0	0	0	0	0	0	0	0	0	0	0	0	0	0	0	0	0	0	0	0	0.8	0	0.4	0	0	0	0	0.3	0	0	0	0	0	0	0	0	0	0	0
0	ZINC06786776	-7.8	0	0	0	0	0	0	0	0	0	0	0	0	0	0	0	0	0	0	0	0	0	0	0	0	0	0	0	0	0.8	0	0.6	0	0	0	0	0.6	0	0	0	0	0	0	0	0	0	0	0
0	ZINC06800480	-7.2	0	0	0	0	0	0	0	0	0	0	0	0	0	0	0	0	0	0	0	0	0	0	0	0	0	0	0	0	1	0	0.5	0	0	0	0	0.3	0	0	0	0	0	0	0	0	0	0	0
0	ZINC06803105	-8.14286	0	0	0	0	0	0	0	0	0	0	0	0	0	0	0	0	0	0	0	0	0	0	0	0	0	0	0	0	0.857143	0.142857	0.142857	0	0	0	0	0.857143	0	0	0	0	0	0	0	0	0	0	0
0	ZINC06821065	-6.55556	0	0	0	0	0	0	0	0	0	0	0	0	0	0	0	0	0	0	0	0	0	0	0	0	0	0	0	0	0.666667	0	0.666667	0	0	0	0	0.444444	0	0	0	0	0	0	0	0	0	0	0
0	ZINC06821397	-8.7	0	0	0	0	0	0	0	0	0	0	0	0	0	0	0	0	0	0	0	0	0	0	0	0	0	0	0	0	0.9	0	0.5	0	0	0	0	0.7	0	0	0	0.1	0	0	0	0	0	0	0
0	ZINC06821924	-6.83333	0	0	0	0	0	0	0	0	0	0	0	0	0	0	0	0	0	0	0	0	0	0	0	0	0	0	0	0	1	0	0.833333	0	0	0	0	0.333333	0	0	0	0	0	0	0	0	0	0	0
0	ZINC06852546	-7.4	0	0	0	0	0	0	0	0	0	0	0	0	0	0	0	0	0	0	0	0	0	0	0	0	0	0	0	0	0.8	0.1	0.7	0	0	0	0	0.6	0	0	0	0	0	0	0	0	0	0	0
0	ZINC06860599	-6	0	0	0	0	0	0	0	0	0	0	0	0	0	0	0	0	0	0	0	0	0	0	0	0	0	0	0	0	0.7	0	1	0	0	0	0	0.5	0	0	0	0	0	0	0	0	0	0	0
0	ZINC06860630	-5.16667	0	0	0	0	0	0	0	0	0	0	0	0	0	0	0	0	0	0	0	0	0	0	0	0	0	0	0	0	0.666667	0	0.666667	0	0	0	0	0.166667	0	0	0	0.166667	0	0	0	0	0	0	0
0	ZINC06860636	-6.11111	0	0	0	0	0	0	0	0	0	0	0	0	0	0	0	0	0	0	0	0	0	0	0	0	0	0	0	0	0.666667	0	0.888889	0	0	0	0	0.333333	0	0	0	0	0	0	0	0	0	0	0
0	ZINC06860672	-7	0	0	0	0	0	0	0	0	0	0	0	0	0	0	0	0	0	0	0	0	0	0	0	0	0	0	0	0	0.6	0	0.9	0	0	0	0	0	0	0	0	0	0	0	0	0	0	0	0
0	ZINC06860673	-7.2	0	0	0	0	0	0	0	0	0	0	0	0	0	0	0	0	0	0	0	0	0	0	0	0	0	0	0	0	0.6	0.1	0.9	0	0	0	0	0.1	0	0	0	0.1	0	0	0	0	0	0	0
0	ZINC06860687	-7.14286	0	0	0	0	0	0	0	0	0	0	0	0	0	0	0	0	0	0	0	0	0	0	0	0	0	0	0	0	0.571429	0.142857	0.571429	0	0	0	0	0.142857	0	0	0	0	0	0	0	0	0	0	0
0	ZINC06860752	-9	0	0	0	0	0	0	0	0	0	0	0	0	0	0	0	0	0	0	0	0	0	0	0	0	0	0	0	0	0.9	0.1	0.9	0	0	0	0	0.1	0	0	0	0	0	0	0	0	0	0	0
0	ZINC06872517	-7.7	0	0	0	0	0	0	0	0	0	0	0	0	0	0	0	0	0	0	0	0	0	0	0	0	0	0	0	0	1	0	0.3	0	0	0	0	0.9	0	0	0	0	0	0	0	0	0	0	0
0	ZINC06877453	-6.4	0	0	0	0	0	0	0	0	0	0	0	0	0	0	0	0	0	0	0	0	0	0	0	0	0	0	0	0	0.4	0.1	0.8	0	0	0	0	0.5	0	0	0	0	0	0	0	0	0	0	0
0	ZINC06884878	-8.3	0	0	0	0	0	0	0	0	0	0	0	0	0	0	0	0	0	0	0	0	0	0	0	0	0	0	0	0	0.8	0	0.8	0	0	0	0	0.5	0	0	0	0	0	0	0	0	0	0	0
0	ZINC06890792	-6.1	0	0	0	0	0	0	0	0	0	0	0	0	0	0	0	0	0	0	0	0	0	0	0	0	0	0	0	0	0.5	0	0.6	0	0	0	0	0.7	0	0	0	0	0	0	0	0	0	0	0
0	ZINC06904931	-5.6	0	0	0	0	0	0	0	0	0	0	0	0	0	0	0	0	0	0	0	0	0	0	0	0	0	0	0	0	0.5	0	0.8	0	0	0	0	0.3	0	0	0	0	0	0	0	0	0	0	0
0	ZINC06905087	-6.1	0	0	0	0	0	0	0	0	0	0	0	0	0	0	0	0	0	0	0	0	0	0	0	0	0	0	0	0	0.7	0	0.3	0	0	0	0	0.5	0	0	0	0	0	0	0	0	0	0	0
0	ZINC06906139	-8.7	0	0	0	0	0	0	0	0	0	0	0	0	0	0	0	0	0	0	0	0	0	0	0	0	0	0	0	0	0.4	0	0.8	0	0	0	0	0.1	0	0	0	0	0	0	0	0	0	0	0
0	ZINC06919968	-8.1	0	0	0	0	0	0	0	0	0	0	0	0	0	0	0	0	0	0	0	0	0	0	0	0	0	0	0	0	0.6	0	0.7	0	0	0	0	0.2	0	0	0	0	0	0	0	0	0	0	0
0	ZINC06920220	-9.7	0	0	0	0	0	0	0	0	0	0	0	0	0	0	0	0	0	0	0	0	0	0	0	0	0	0	0	0	0.7	0.1	0.5	0	0	0	0	0.1	0	0	0	0	0	0	0	0	0	0	0
0	ZINC06924189	-6.9	0	0	0	0	0	0	0	0	0	0	0	0	0	0	0	0	0	0	0	0	0	0	0	0	0	0	0	0	0.6	0	0.6	0	0	0	0	0.4	0	0	0	0	0	0	0	0	0	0	0
0	ZINC06932909	-7.5	0	0	0	0	0	0	0	0	0	0	0	0	0	0	0	0	0	0	0	0	0	0	0	0	0	0	0	0	0.9	0	1	0	0	0	0	0.1	0	0	0	0	0	0	0	0	0	0	0
0	ZINC06933476	-7.7	0	0	0	0	0	0	0	0	0	0	0	0	0	0	0	0	0	0	0	0	0	0	0	0	0	0	0	0	0.5	0	0.9	0	0	0	0	0.3	0	0	0	0	0	0	0	0	0	0	0
0	ZINC06936968	-6.4	0	0	0	0	0	0	0	0	0	0	0	0	0	0	0	0	0	0	0	0	0	0	0	0	0	0	0	0	0.9	0.1	0.6	0	0	0	0	0.6	0	0	0	0	0	0	0	0	0	0	0
0	ZINC06942422	-7	0	0	0	0	0	0	0	0	0	0	0	0	0	0	0	0	0	0	0	0	0	0	0	0	0	0	0	0	0.7	0	0.3	0	0	0	0	0.7	0	0	0	0	0	0	0	0	0	0	0
0	ZINC06961594	-7.5	0	0	0	0	0	0	0	0	0	0	0	0	0	0	0	0	0	0	0	0	0	0	0	0	0	0	0	0	0.7	0	0.7	0	0	0	0	0.7	0	0	0	0.2	0	0	0	0	0	0	0
0	ZINC06973567	-5.3	0	0	0	0	0	0	0	0	0	0	0	0	0	0	0	0	0	0	0	0	0	0	0	0	0	0	0	0	0.5	0	0.8	0	0	0	0	0.2	0	0	0	0.1	0	0	0	0	0	0	0
0	ZINC06973751	-10.4	0	0	0	0	0	0	0	0	0	0	0	0	0	0	0	0	0	0	0	0	0	0	0	0	0	0	0	0	0.8	0.2	0.6	0	0	0	0	0.3	0	0	0	0	0	0	0	0	0	0	0
0	ZINC06973863	-8.3	0	0	0	0	0	0	0	0	0	0	0	0	0	0	0	0	0	0	0	0	0	0	0	0	0	0	0	0	0.7	0	0.1	0	0	0	0	0.4	0	0	0	0	0	0	0	0	0	0	0
0	ZINC06979125	-7.3	0	0	0	0	0	0	0	0	0	0	0	0	0	0	0	0	0	0	0	0	0	0	0	0	0	0	0	0	0.8	0	0.3	0	0	0	0	0.6	0	0	0	0	0	0	0	0	0	0	0
0	ZINC06985789	-7.6	0	0	0	0	0	0	0	0	0	0	0	0	0	0	0	0	0	0	0	0	0	0	0	0	0	0	0	0	0.6	0	0.9	0	0	0	0	0.3	0	0	0	0.1	0	0	0	0	0	0	0
0	ZINC06995403	-8.4	0	0	0	0	0	0	0	0	0	0	0	0	0	0	0	0	0	0	0	0	0	0	0	0	0	0	0	0	0.8	0.1	0.8	0	0	0	0	0.8	0	0	0	0	0	0	0	0	0	0	0
0	ZINC07058885	-5.9	0	0	0	0	0	0	0	0	0	0	0	0	0	0	0	0	0	0	0	0	0	0	0	0	0	0	0	0	0.5	0.1	0.8	0	0	0	0	0.3	0	0	0	0	0	0	0	0	0	0	0
0	ZINC07086615	-8.4	0	0	0	0	0	0	0	0	0	0	0	0	0	0	0	0	0	0	0	0	0	0	0	0	0	0	0	0	0.9	0	0.4	0	0	0	0	0.4	0	0	0	0	0	0	0	0	0	0	0
0	ZINC07091496	-8.6	0	0	0	0	0	0	0	0	0	0	0	0	0	0	0	0	0	0	0	0	0	0	0	0	0	0	0	0	0.7	0.1	0.4	0	0	0	0	0.3	0	0	0	0	0	0	0	0	0	0	0
0	ZINC07126157	-7	0	0	0	0	0	0	0	0	0	0	0	0	0	0	0	0	0	0	0	0	0	0	0	0	0	0	0	0	0.8	0.2	0.5	0	0	0	0	0.5	0	0	0	0.1	0	0	0	0	0	0	0
0	ZINC07158167	-7.6	0	0	0	0	0	0	0	0	0	0	0	0	0	0	0	0	0	0	0	0	0	0	0	0	0	0	0	0	0.7	0	0.3	0	0	0	0	0.1	0	0	0	0	0	0	0	0	0	0	0
0	ZINC07178841	-8.8	0	0	0	0	0	0	0	0	0	0	0	0	0	0	0	0	0	0	0	0	0	0	0	0	0	0	0	0	1	0.1	0.4	0	0	0	0	0.2	0	0	0	0	0	0	0	0	0	0	0
0	ZINC07194501	-8	0	0	0	0	0	0	0	0	0	0	0	0	0	0	0	0	0	0	0	0	0	0	0	0	0	0	0	0	0.5	0	0.3	0	0	0	0	0.6	0	0	0	0	0	0	0	0	0	0	0
0	ZINC07203973	-8.9	0	0	0	0	0	0	0	0	0	0	0	0	0	0	0	0	0	0	0	0	0	0	0	0	0	0	0	0	0.6	0	0.2	0	0	0	0	0.5	0	0	0	0	0	0	0	0	0	0	0
0	ZINC07223626	-8.4	0	0	0	0	0	0	0	0	0	0	0	0	0	0	0	0	0	0	0	0	0	0	0	0	0	0	0	0	0.5	0	0.9	0	0	0	0	0.4	0	0	0	0	0	0	0	0	0	0	0
0	ZINC07223695	-8.4	0	0	0	0	0	0	0	0	0	0	0	0	0	0	0	0	0	0	0	0	0	0	0	0	0	0	0	0	0.5	0	0.5	0	0	0	0	0.2	0	0	0	0	0	0	0	0	0	0	0
0	ZINC07252140	-8.5	0	0	0	0	0	0	0	0	0	0	0	0	0	0	0	0	0	0	0	0	0	0	0	0	0	0	0	0	0.8	0	0.3	0	0	0	0	0.4	0	0	0	0	0	0	0	0	0	0	0
0	ZINC07260956	-6.7	0	0	0	0	0	0	0	0	0	0	0	0	0	0	0	0	0	0	0	0	0	0	0	0	0	0	0	0	0.8	0	0.3	0	0	0	0	0.3	0	0	0	0	0	0	0	0	0	0	0
0	ZINC07261620	-6.4	0	0	0	0	0	0	0	0	0	0	0	0	0	0	0	0	0	0	0	0	0	0	0	0	0	0	0	0	0.8	0.1	0.4	0	0	0	0	0.6	0	0	0	0	0	0	0	0	0	0	0
0	ZINC07286464	-7.9	0	0	0	0	0	0	0	0	0	0	0	0	0	0	0	0	0	0	0	0	0	0	0	0	0	0	0	0	0.9	0.1	0.1	0	0	0	0	0.3	0	0	0	0	0	0	0	0	0	0	0
0	ZINC07289479	-6.9	0	0	0	0	0	0	0	0	0	0	0	0	0	0	0	0	0	0	0	0	0	0	0	0	0	0	0	0	1	0	0.4	0	0	0	0	0.7	0	0	0	0.1	0	0	0	0	0	0	0
0	ZINC07306750	-8.1	0	0	0	0	0	0	0	0	0	0	0	0	0	0	0	0	0	0	0	0	0	0	0	0	0	0	0	0	1	0	0.4	0	0	0	0	0.2	0	0	0	0	0	0	0	0	0	0	0
0	ZINC07339521	-8.1	0	0	0	0	0	0	0	0	0	0	0	0	0	0	0	0	0	0	0	0	0	0	0	0	0	0	0	0	0.8	0.3	0.8	0	0	0	0	0.6	0	0	0	0.1	0	0	0	0	0	0	0
0	ZINC07339592	-8	0	0	0	0	0	0	0	0	0	0	0	0	0	0	0	0	0	0	0	0	0	0	0	0	0	0	0	0	0.4	0.2	0.5	0	0	0	0	0.1	0	0	0	0	0	0	0	0	0	0	0
0	ZINC07343290	-5.5	0	0	0	0	0	0	0	0	0	0	0	0	0	0	0	0	0	0	0	0	0	0	0	0	0	0	0	0	0.3	0	0.3	0	0	0	0	0.1	0	0	0	0	0	0	0	0	0	0	0
0	ZINC07366674	-8.4	0	0	0	0	0	0	0	0	0	0	0	0	0	0	0	0	0	0	0	0	0	0	0	0	0	0	0	0	0.4	0	0.6	0	0	0	0	0.2	0	0	0	0	0	0	0	0	0	0	0
0	ZINC07368399	-8.5	0	0	0	0	0	0	0	0	0	0	0	0	0	0	0	0	0	0	0	0	0	0	0	0	0	0	0	0	0.6	0.1	0.3	0	0	0	0	0	0	0	0	0	0	0	0	0	0	0	0
0	ZINC07436479	-8.1	0	0	0	0	0	0	0	0	0	0	0	0	0	0	0	0	0	0	0	0	0	0	0	0	0	0	0	0	0.6	0	0.3	0	0	0	0	0.2	0	0	0	0	0	0	0	0	0	0	0
0	ZINC07437572	-8.5	0	0	0	0	0	0	0	0	0	0	0	0	0	0	0	0	0	0	0	0	0	0	0	0	0	0	0	0	0.6	0	0.5	0	0	0	0	0.1	0	0	0	0	0	0	0	0	0	0	0
0	ZINC07451941	-7	0	0	0	0	0	0	0	0	0	0	0	0	0	0	0	0	0	0	0	0	0	0	0	0	0	0	0	0	0.8	0	0.3	0	0	0	0	0.7	0	0	0	0	0	0	0	0	0	0	0
0	ZINC07524587	-7.6	0	0	0	0	0	0	0	0	0	0	0	0	0	0	0	0	0	0	0	0	0	0	0	0	0	0	0	0	0.8	0	0	0	0	0	0	0	0	0	0	0	0	0	0	0	0	0	0
0	ZINC07536345	-7.9	0	0	0	0	0	0	0	0	0	0	0	0	0	0	0	0	0	0	0	0	0	0	0	0	0	0	0	0	0.8	0	0.5	0	0	0	0	0.8	0	0	0	0.1	0	0	0	0	0	0	0
0	ZINC07537816	-8.2	0	0	0	0	0	0	0	0	0	0	0	0	0	0	0	0	0	0	0	0	0	0	0	0	0	0	0	0	1	0	0.1	0	0	0	0	0.6	0	0	0	0	0	0	0	0	0	0	0
0	ZINC07573389	-6.9	0	0	0	0	0	0	0	0	0	0	0	0	0	0	0	0	0	0	0	0	0	0	0	0	0	0	0	0	0.7	0.1	0.8	0	0	0	0	0.8	0	0	0	0	0	0	0	0	0	0	0
0	ZINC07585574	-7.8	0	0	0	0	0	0	0	0	0	0	0	0	0	0	0	0	0	0	0	0	0	0	0	0	0	0	0	0	0.4	0	0.7	0	0	0	0	0.3	0	0	0	0	0	0	0	0	0	0	0
0	ZINC07637859	-8.1	0	0	0	0	0	0	0	0	0	0	0	0	0	0	0	0	0	0	0	0	0	0	0	0	0	0	0	0	1	0.2	0.8	0	0	0	0	0.4	0	0	0	0	0	0	0	0	0	0	0
0	ZINC07659670	-7.9	0	0	0	0	0	0	0	0	0	0	0	0	0	0	0	0	0	0	0	0	0	0	0	0	0	0	0	0	1	0	0.2	0	0	0	0	0.5	0	0	0	0	0	0	0	0	0	0	0
0	ZINC07660895	-8.1	0	0	0	0	0	0	0	0	0	0	0	0	0	0	0	0	0	0	0	0	0	0	0	0	0	0	0	0	0.7	0	0.2	0	0	0	0	0.3	0	0	0	0	0	0	0	0	0	0	0
0	ZINC07660978	-7.6	0	0	0	0	0	0	0	0	0	0	0	0	0	0	0	0	0	0	0	0	0	0	0	0	0	0	0	0	0.7	0	0.4	0	0	0	0	0.5	0	0	0	0	0	0	0	0	0	0	0
0	ZINC07665446	-8.6	0	0	0	0	0	0	0	0	0	0	0	0	0	0	0	0	0	0	0	0	0	0	0	0	0	0	0	0	0.9	0.1	0.5	0	0	0	0	0.5	0	0	0	0	0	0	0	0	0	0	0
0	ZINC07665673	-7.2	0	0	0	0	0	0	0	0	0	0	0	0	0	0	0	0	0	0	0	0	0	0	0	0	0	0	0	0	0.6	0	0.4	0	0	0	0	0.3	0	0	0	0	0	0	0	0	0	0	0
0	ZINC07669961	-8.1	0	0	0	0	0	0	0	0	0	0	0	0	0	0	0	0	0	0	0	0	0	0	0	0	0	0	0	0	1	0	0	0	0	0	0	0.7	0	0	0	0	0	0	0	0	0	0	0
0	ZINC07674836	-8.5	0	0	0	0	0	0	0	0	0	0	0	0	0	0	0	0	0	0	0	0	0	0	0	0	0	0	0	0	0.4	0	0.6	0	0	0	0	0.2	0	0	0	0.3	0	0	0	0	0	0	0
0	ZINC07682948	-8.9	0	0	0	0	0	0	0	0	0	0	0	0	0	0	0	0	0	0	0	0	0	0	0	0	0	0	0	0	0.7	0	0.2	0	0	0	0	0.6	0	0	0	0	0	0	0	0	0	0	0
0	ZINC07682951	-9.1	0	0	0	0	0	0	0	0	0	0	0	0	0	0	0	0	0	0	0	0	0	0	0	0	0	0	0	0	0.8	0	0.2	0	0	0	0	0.6	0	0	0	0	0	0	0	0	0	0	0
0	ZINC07717858	-9.4	0	0	0	0	0	0	0	0	0	0	0	0	0	0	0	0	0	0	0	0	0	0	0	0	0	0	0	0	0.9	0.1	0.8	0	0	0	0	0.1	0	0	0	0	0	0	0	0	0	0	0
0	ZINC07751847	-8.8	0	0	0	0	0	0	0	0	0	0	0	0	0	0	0	0	0	0	0	0	0	0	0	0	0	0	0	0	0.8	0.2	0.6	0	0	0	0	0.7	0	0	0	0	0	0	0	0	0	0	0
0	ZINC07783916	-8.1	0	0	0	0	0	0	0	0	0	0	0	0	0	0	0	0	0	0	0	0	0	0	0	0	0	0	0	0	0.5	0	1	0	0	0	0	0	0	0	0	0	0	0	0	0	0	0	0
0	ZINC07787677	-8.4	0	0	0	0	0	0	0	0	0	0	0	0	0	0	0	0	0	0	0	0	0	0	0	0	0	0	0	0	0.8	0.1	0.7	0	0	0	0	0.3	0	0	0	0	0	0	0	0	0	0	0
0	ZINC07787679	-8.5	0	0	0	0	0	0	0	0	0	0	0	0	0	0	0	0	0	0	0	0	0	0	0	0	0	0	0	0	0.7	0	0.5	0	0	0	0	0.4	0	0	0	0	0	0	0	0	0	0	0
0	ZINC07791062	-8.2	0	0	0	0	0	0	0	0	0	0	0	0	0	0	0	0	0	0	0	0	0	0	0	0	0	0	0	0	0.7	0	0.6	0	0	0	0	0.3	0	0	0	0	0	0	0	0	0	0	0
0	ZINC07793755	-7.2	0	0	0	0	0	0	0	0	0	0	0	0	0	0	0	0	0	0	0	0	0	0	0	0	0	0	0	0	0.9	0	0.4	0	0	0	0	0.6	0	0	0	0	0	0	0	0	0	0	0
0	ZINC07796659	-8.6	0	0	0	0	0	0	0	0	0	0	0	0	0	0	0	0	0	0	0	0	0	0	0	0	0	0	0	0	0.9	0	0.2	0	0	0	0	0.6	0	0	0	0	0	0	0	0	0	0	0
0	ZINC07828999	-8.6	0	0	0	0	0	0	0	0	0	0	0	0	0	0	0	0	0	0	0	0	0	0	0	0	0	0	0	0	0.5	0	0.5	0	0	0	0	0.3	0	0	0	0	0	0	0	0	0	0	0
0	ZINC07869459	-8.3	0	0	0	0	0	0	0	0	0	0	0	0	0	0	0	0	0	0	0	0	0	0	0	0	0	0	0	0	0.6	0	0.1	0	0	0	0	0	0	0	0	0	0	0	0	0	0	0	0
0	ZINC07897313	-7.9	0	0	0	0	0	0	0	0	0	0	0	0	0	0	0	0	0	0	0	0	0	0	0	0	0	0	0	0	0.8	0.1	0.6	0	0	0	0	0.8	0	0	0	0	0	0	0	0	0	0	0
0	ZINC07907557	-8.7	0	0	0	0	0	0	0	0	0	0	0	0	0	0	0	0	0	0	0	0	0	0	0	0	0	0	0	0	1	0	0	0	0	0	0	0.8	0	0	0	0	0	0	0	0	0	0	0
0	ZINC07917575	-8.2	0	0	0	0	0	0	0	0	0	0	0	0	0	0	0	0	0	0	0	0	0	0	0	0	0	0	0	0	1	0	0.5	0	0	0	0	0.7	0	0	0	0	0	0	0	0	0	0	0
0	ZINC07923957	-8	0	0	0	0	0	0	0	0	0	0	0	0	0	0	0	0	0	0	0	0	0	0	0	0	0	0	0	0	0.9	0	0	0	0	0	0	0.5	0	0	0	0	0	0	0	0	0	0	0
0	ZINC07925216	-8.9	0	0	0	0	0	0	0	0	0	0	0	0	0	0	0	0	0	0	0	0	0	0	0	0	0	0	0	0	0.6	0	0.8	0	0	0	0	0.7	0	0	0	0	0	0	0	0	0	0	0
0	ZINC07927113	-6.8	0	0	0	0	0	0	0	0	0	0	0	0	0	0	0	0	0	0	0	0	0	0	0	0	0	0	0	0	0.9	0	0.6	0	0	0	0	0.7	0	0	0	0	0	0	0	0	0	0	0
0	ZINC07927319	-7.6	0	0	0	0	0	0	0	0	0	0	0	0	0	0	0	0	0	0	0	0	0	0	0	0	0	0	0	0	0.6	0	1	0	0	0	0	0	0	0	0	0	0	0	0	0	0	0	0
0	ZINC07927327	-7.9	0	0	0	0	0	0	0	0	0	0	0	0	0	0	0	0	0	0	0	0	0	0	0	0	0	0	0	0	0.9	0	0.8	0	0	0	0	0.6	0	0	0	0	0	0	0	0	0	0	0
0	ZINC07952615	-8.9	0	0	0	0	0	0	0	0	0	0	0	0	0	0	0	0	0	0	0	0	0	0	0	0	0	0	0	0	0.9	0	0.3	0	0	0	0	0.5	0	0	0	0	0	0	0	0	0	0	0
0	ZINC07973735	-8.2	0	0	0	0	0	0	0	0	0	0	0	0	0	0	0	0	0	0	0	0	0	0	0	0	0	0	0	0	1	0	0.3	0	0	0	0	0.7	0	0	0	0	0	0	0	0	0	0	0
0	ZINC07973746	-7.9	0	0	0	0	0	0	0	0	0	0	0	0	0	0	0	0	0	0	0	0	0	0	0	0	0	0	0	0	0.7	0	0.3	0	0	0	0	0.6	0	0	0	0	0	0	0	0	0	0	0
0	ZINC07987787	-8.4	0	0	0	0	0	0	0	0	0	0	0	0	0	0	0	0	0	0	0	0	0	0	0	0	0	0	0	0	0.5	0	0.8	0	0	0	0	0.2	0	0	0	0	0	0	0	0	0	0	0
0	ZINC08016541	-7.4	0	0	0	0	0	0	0	0	0	0	0	0	0	0	0	0	0	0	0	0	0	0	0	0	0	0	0	0	0.7	0.2	0.4	0	0	0	0	0	0	0	0	0	0	0	0	0	0	0	0
0	ZINC08017576	-8.9	0	0	0	0	0	0	0	0	0	0	0	0	0	0	0	0	0	0	0	0	0	0	0	0	0	0	0	0	1	0	0.6	0	0	0	0	0.3	0	0	0	0	0	0	0	0	0	0	0
0	ZINC08022047	-9	0	0	0	0	0	0	0	0	0	0	0	0	0	0	0	0	0	0	0	0	0	0	0	0	0	0	0	0	0.6	0	0.6	0	0	0	0	0.3	0	0	0	0	0	0	0	0	0	0	0
0	ZINC08022499	-10.7	0	0	0	0	0	0	0	0	0	0	0	0	0	0	0	0	0	0	0	0	0	0	0	0	0	0	0	0	0.9	0	0.7	0	0	0	0	0.9	0	0	0	0	0	0	0	0	0	0	0
0	ZINC08032159	-8.4	0	0	0	0	0	0	0	0	0	0	0	0	0	0	0	0	0	0	0	0	0	0	0	0	0	0	0	0	1	0	0.1	0	0	0	0	0.8	0	0	0	0	0	0	0	0	0	0	0
0	ZINC08036187	-7.8	0	0	0	0	0	0	0	0	0	0	0	0	0	0	0	0	0	0	0	0	0	0	0	0	0	0	0	0	0.8	0.1	0.9	0	0	0	0	0.8	0	0	0	0	0	0	0	0	0	0	0
0	ZINC08036336	-7.9	0	0	0	0	0	0	0	0	0	0	0	0	0	0	0	0	0	0	0	0	0	0	0	0	0	0	0	0	0.8	0	0.8	0	0	0	0	0.4	0	0	0	0	0	0	0	0	0	0	0
0	ZINC08036765	-8.9	0	0	0	0	0	0	0	0	0	0	0	0	0	0	0	0	0	0	0	0	0	0	0	0	0	0	0	0	1	0	0.1	0	0	0	0	0.8	0	0	0	0	0	0	0	0	0	0	0
0	ZINC08109584	-7.5	0	0	0	0	0	0	0	0	0	0	0	0	0	0	0	0	0	0	0	0	0	0	0	0	0	0	0	0	0.4	0	0.5	0	0	0	0	0.4	0	0	0	0	0	0	0	0	0	0	0
0	ZINC08111742	-5.8	0	0	0	0	0	0	0	0	0	0	0	0	0	0	0	0	0	0	0	0	0	0	0	0	0	0	0	0	0.6	0	0.5	0	0	0	0	0.3	0	0	0	0	0	0	0	0	0	0	0
0	ZINC08111760	-7.2	0	0	0	0	0	0	0	0	0	0	0	0	0	0	0	0	0	0	0	0	0	0	0	0	0	0	0	0	0.6	0	0.2	0	0	0	0	0.2	0	0	0	0	0	0	0	0	0	0	0
0	ZINC08133396	-7.2	0	0	0	0	0	0	0	0	0	0	0	0	0	0	0	0	0	0	0	0	0	0	0	0	0	0	0	0	0.8	0	0.5	0	0	0	0	0.1	0	0	0	0	0	0	0	0	0	0	0
0	ZINC08140696	-8.2	0	0	0	0	0	0	0	0	0	0	0	0	0	0	0	0	0	0	0	0	0	0	0	0	0	0	0	0	0.8	0.1	0.5	0	0	0	0	0.4	0	0	0	0	0	0	0	0	0	0	0
0	ZINC08152475	-9	0	0	0	0	0	0	0	0	0	0	0	0	0	0	0	0	0	0	0	0	0	0	0	0	0	0	0	0	1	0.1	0.5	0	0	0	0	0.3	0	0	0	0	0	0	0	0	0	0	0
0	ZINC08156541	-9	0	0	0	0	0	0	0	0	0	0	0	0	0	0	0	0	0	0	0	0	0	0	0	0	0	0	0	0	0.9	0	0.1	0	0	0	0	0.8	0	0	0	0	0	0	0	0	0	0	0
0	ZINC08163247	-6.4	0	0	0	0	0	0	0	0	0	0	0	0	0	0	0	0	0	0	0	0	0	0	0	0	0	0	0	0	1	0	0.3	0	0	0	0	0.4	0	0	0	0	0	0	0	0	0	0	0
0	ZINC08163861	-6.7	0	0	0	0	0	0	0	0	0	0	0	0	0	0	0	0	0	0	0	0	0	0	0	0	0	0	0	0	0.9	0	0.4	0	0	0	0	0.3	0	0	0	0	0	0	0	0	0	0	0
0	ZINC08164949	-7.1	0	0	0	0	0	0	0	0	0	0	0	0	0	0	0	0	0	0	0	0	0	0	0	0	0	0	0	0	0.9	0	0.7	0	0	0	0	0.5	0	0	0	0	0	0	0	0	0	0	0
0	ZINC08165402	-7.5	0	0	0	0	0	0	0	0	0	0	0	0	0	0	0	0	0	0	0	0	0	0	0	0	0	0	0	0	0.7	0	0.7	0	0	0	0	0.3	0	0	0	0	0	0	0	0	0	0	0
0	ZINC08169935	-7.3	0	0	0	0	0	0	0	0	0	0	0	0	0	0	0	0	0	0	0	0	0	0	0	0	0	0	0	0	1	0	0.1	0	0	0	0	0.6	0	0	0	0	0	0	0	0	0	0	0
0	ZINC08187835	-8.9	0	0	0	0	0	0	0	0	0	0	0	0	0	0	0	0	0	0	0	0	0	0	0	0	0	0	0	0	0.8	0	0.5	0	0	0	0	0.5	0	0	0	0	0	0	0	0	0	0	0
0	ZINC08193037	-8.2	0	0	0	0	0	0	0	0	0	0	0	0	0	0	0	0	0	0	0	0	0	0	0	0	0	0	0	0	1	0	0	0	0	0	0	0.2	0	0	0	0	0	0	0	0	0	0	0
0	ZINC08195641	-3.6	0.2	0	0	0	0	0	0	0	0	0	0	0	0	0	0	0	0	0	0	0	0	0	0	0	0	0	0	0	1	0	0.7	0	0	0	0	1	0	0	0	0	0	0	0	0	0	0	0
0	ZINC08222240	-7.3	0	0	0	0	0	0	0	0	0	0	0	0	0	0	0	0	0	0	0	0	0	0	0	0	0	0	0	0	0.2	0	0.5	0	0	0	0	0.4	0	0	0	0.3	0	0	0	0	0	0	0
0	ZINC08254382	-8.9	0	0	0	0	0	0	0	0	0	0	0	0	0	0	0	0	0	0	0	0	0	0	0	0	0	0	0	0	0.3	0	0.8	0	0	0	0	0.6	0	0	0	0	0	0	0	0	0	0	0
0	ZINC08254677	-8.3	0	0	0	0	0	0	0	0	0	0	0	0	0	0	0	0	0	0	0	0	0	0	0	0	0	0	0	0	1	0	0.8	0	0	0	0	0.5	0	0	0	0.2	0	0	0	0	0	0	0
0	ZINC08277130	-7.1	0	0	0	0	0	0	0	0	0	0	0	0	0	0	0	0	0	0	0	0	0	0	0	0	0	0	0	0	0.8	0	0.3	0	0	0	0	0.4	0	0	0	0	0	0	0	0	0	0	0
0	ZINC08294087	-8.5	0	0	0	0	0	0	0	0	0	0	0	0	0	0	0	0	0	0	0	0	0	0	0	0	0	0	0	0	0.4	0	0.6	0	0	0	0	0	0	0	0	0	0	0	0	0	0	0	0
0	ZINC08295922	-6	0	0	0	0	0	0	0	0	0	0	0	0	0	0	0	0	0	0	0	0	0	0	0	0	0	0	0	0	0.9	0	0.9	0	0	0	0	0.6	0	0	0	0	0	0	0	0	0	0	0
0	ZINC08299035	-8.8	0	0	0	0	0	0	0	0	0	0	0	0	0	0	0	0	0	0	0	0	0	0	0	0	0	0	0	0	1	0.1	0.9	0	0	0	0	0.3	0	0	0	0	0	0	0	0	0	0	0
0	ZINC08299295	-7.2	0	0	0	0	0	0	0	0	0	0	0	0	0	0	0	0	0	0	0	0	0	0	0	0	0	0	0	0	0.9	0	0.7	0	0	0	0	0.1	0	0	0	0	0	0	0	0	0	0	0
0	ZINC08300299	-8.5	0	0	0	0	0	0	0	0	0	0	0	0	0	0	0	0	0	0	0	0	0	0	0	0	0	0	0	0	0.6	0.1	0.2	0	0	0	0	0.1	0	0	0	0	0	0	0	0	0	0	0
0	ZINC08306783	-8.5	0	0	0	0	0	0	0	0	0	0	0	0	0	0	0	0	0	0	0	0	0	0	0	0	0	0	0	0	0.9	0.1	0.7	0	0	0	0	0.5	0	0	0	0	0	0	0	0	0	0	0
0	ZINC08311571	-8.2	0	0	0	0	0	0	0	0	0	0	0	0	0	0	0	0	0	0	0	0	0	0	0	0	0	0	0	0	0.7	0	0.4	0	0	0	0	0.6	0	0	0	0	0	0	0	0	0	0	0
0	ZINC08315654	-7.2	0	0	0	0	0	0	0	0	0	0	0	0	0	0	0	0	0	0	0	0	0	0	0	0	0	0	0	0	0.9	0	0	0	0	0	0	0	0	0	0	0	0	0	0	0	0	0	0
0	ZINC08319128	-8.4	0	0	0	0	0	0	0	0	0	0	0	0	0	0	0	0	0	0	0	0	0	0	0	0	0	0	0	0	0.7	0	0.5	0	0	0	0	0.7	0	0	0	0	0	0	0	0	0	0	0
0	ZINC08324490	-7.6	0	0	0	0	0	0	0	0	0	0	0	0	0	0	0	0	0	0	0	0	0	0	0	0	0	0	0	0	0.7	0.1	0.4	0	0	0	0	0.8	0	0	0	0	0	0	0	0	0	0	0
0	ZINC08324728	-8	0	0	0	0	0	0	0	0	0	0	0	0	0	0	0	0	0	0	0	0	0	0	0	0	0	0	0	0	0.8	0	0.8	0	0	0	0	0	0	0	0	0	0	0	0	0	0	0	0
0	ZINC08326556	-9.3	0	0	0	0	0	0	0	0	0	0	0	0	0	0	0	0	0	0	0	0	0	0	0	0	0	0	0	0	0.8	0	0.7	0	0	0	0	0.3	0	0	0	0	0	0	0	0	0	0	0
0	ZINC08361242	-7.6	0	0	0	0	0	0	0	0	0	0	0	0	0	0	0	0	0	0	0	0	0	0	0	0	0	0	0	0	1	0.2	0.1	0	0	0	0	0.6	0	0	0	0	0	0	0	0	0	0	0
0	ZINC08385331	-8	0	0	0	0	0	0	0	0	0	0	0	0	0	0	0	0	0	0	0	0	0	0	0	0	0	0	0	0	1	0	0.8	0	0	0	0	1	0	0	0	0	0	0	0	0	0	0	0
0	ZINC08396798	-7	0	0	0	0	0	0	0	0	0	0	0	0	0	0	0	0	0	0	0	0	0	0	0	0	0	0	0	0	0.888889	0	0.888889	0	0	0	0	0.333333	0	0	0	0	0	0	0	0	0	0	0
0	ZINC08400357	-9.1	0	0	0	0	0	0	0	0	0	0	0	0	0	0	0	0	0	0	0	0	0	0	0	0	0	0	0	0	0.6	0	0.4	0	0	0	0	0.1	0	0	0	0	0	0	0	0	0	0	0
0	ZINC08413218	-7.5	0	0	0	0	0	0	0	0	0	0	0	0	0	0	0	0	0	0	0	0	0	0	0	0	0	0	0	0	0.5	0	1	0	0	0	0	0.5	0	0	0	0	0	0	0	0	0	0	0
0	ZINC08413426	-8	0	0	0	0	0	0	0	0	0	0	0	0	0	0	0	0	0	0	0	0	0	0	0	0	0	0	0	0	0.5	0	1	0	0	0	0	0.5	0	0	0	0	0	0	0	0	0	0	0
0	ZINC08416960	-9.1	0	0	0	0	0	0	0	0	0	0	0	0	0	0	0	0	0	0	0	0	0	0	0	0	0	0	0	0	0.4	0	0.5	0	0	0	0	0.6	0	0	0	0	0	0	0	0	0	0	0
0	ZINC08418001	-8.1	0	0	0	0	0	0	0	0	0	0	0	0	0	0	0	0	0	0	0	0	0	0	0	0	0	0	0	0	0.5	0	0.6	0	0	0	0	0.3	0	0	0	0	0	0	0	0	0	0	0
0	ZINC08420089	-7.9	0	0	0	0	0	0	0	0	0	0	0	0	0	0	0	0	0	0	0	0	0	0	0	0	0	0	0	0	0.8	0	0.1	0	0	0	0	0.1	0	0	0	0	0	0	0	0	0	0	0
0	ZINC08420624	-8.1	0	0	0	0	0	0	0	0	0	0	0	0	0	0	0	0	0	0	0	0	0	0	0	0	0	0	0	0	0.5	0	0.3	0	0	0	0	0	0	0	0	0	0	0	0	0	0	0	0
0	ZINC08424941	-4	0	0	0	0	0	0	0	0	0	0	0	0	0	0	0	0	0	0	0	0	0	0.142857	0	0	0	0	0	0	0.857143	0	0.857143	0	0	0	0	0.857143	0	0	0	0	0	0	0	0	0	0	0
0	ZINC08426370	-6.1	0	0	0	0	0	0	0	0	0	0	0	0	0	0	0	0	0	0	0	0	0	0.1	0	0	0	0	0	0	0.8	0	0.7	0	0	0	0	0.8	0	0	0	0	0	0	0	0	0	0	0
0	ZINC08430068	-5.8	0	0	0	0	0	0	0	0	0	0	0	0	0	0	0	0	0	0	0	0	0	0	0	0	0	0	0	0	0.7	0.1	0.7	0	0	0	0	0.3	0	0	0	0	0	0	0	0	0	0	0
0	ZINC08432521	-9.6	0	0	0	0	0	0	0	0	0	0	0	0	0	0	0	0	0	0	0	0	0	0	0	0	0	0	0	0	0.7	0	0.9	0	0	0	0	0	0	0	0	0	0	0	0	0	0	0	0
0	ZINC08435816	-6.4	0	0	0	0	0	0	0	0	0	0	0	0	0	0	0	0	0	0	0	0	0	0	0	0	0	0	0	0	0	0	0.3	0	0	0	0	0	0	0	0	0	0	0	0	0	0	0	0
0	ZINC08440734	-7	0	0	0	0	0	0	0	0	0	0	0	0	0	0	0	0	0	0	0	0	0	0	0	0	0	0	0	0	1	0	1	0	0	0	0	0.4	0	0	0	0	0	0	0	0	0	0	0
0	ZINC08442773	-7.8	0	0	0	0	0	0	0	0	0	0	0	0	0	0	0	0	0	0	0	0	0	0	0	0	0	0	0	0	0.5	0	0.8	0	0	0	0	0.1	0	0	0	0	0	0	0	0	0	0	0
0	ZINC08443061	-8.1	0	0	0	0	0	0	0	0	0	0	0	0	0	0	0	0	0	0	0	0	0	0	0	0	0	0	0	0	0.8	0	0.9	0	0	0	0	0.3	0	0	0	0	0	0	0	0	0	0	0
0	ZINC08453923	-6	0	0	0	0	0	0	0	0	0	0	0	0	0	0	0	0	0	0	0	0	0	0	0	0	0	0	0	0	0.7	0	0.8	0	0	0	0	0.6	0	0	0	0	0	0	0	0	0	0	0
0	ZINC08455903	-7.28571	0	0	0	0	0	0	0	0	0	0	0	0	0	0	0	0	0	0	0	0	0	0	0	0	0	0	0	0	0.285714	0	0.571429	0	0	0	0	0	0	0	0	0	0	0	0	0	0	0	0
0	ZINC08456186	-10.3	0	0	0	0	0	0	0	0	0	0	0	0	0	0	0	0	0	0	0	0	0	0	0	0	0	0	0	0	0.7	0	0.9	0	0	0	0	0.1	0	0	0	0	0	0	0	0	0	0	0
0	ZINC08483367	-8.5	0	0	0	0	0	0	0	0	0	0	0	0	0	0	0	0	0	0	0	0	0	0	0	0	0	0	0	0	0.9	0	0.9	0	0	0	0	0.3	0	0	0	0	0	0	0	0	0	0	0
0	ZINC08488692	-7.3	0	0	0	0	0	0	0	0	0	0	0	0	0	0	0	0	0	0	0	0	0	0	0	0	0	0	0	0	0.7	0	0.7	0	0	0	0	0.4	0	0	0	0	0	0	0	0	0	0	0
0	ZINC08492756	-9.3	0	0	0	0	0	0	0	0	0	0	0	0	0	0	0	0	0	0	0	0	0	0	0	0	0	0	0	0	0.7	0	0.8	0	0	0	0	0.3	0	0	0	0	0	0	0	0	0	0	0
0	ZINC08532745	-8	0	0	0	0	0	0	0	0	0	0	0	0	0	0	0	0	0	0	0	0	0	0	0	0	0	0	0	0	0.7	0.2	0.3	0	0	0	0	0.6	0	0	0	0	0	0	0	0	0	0	0
0	ZINC08533501	-6.4	0	0	0	0	0	0	0	0	0	0	0	0	0	0	0	0	0	0	0	0	0	0	0	0	0	0	0	0	0.7	0.1	0.7	0	0	0	0	0.7	0	0	0	0	0	0	0	0	0	0	0
0	ZINC08533828	-8.1	0	0	0	0	0	0	0	0	0	0	0	0	0	0	0	0	0	0	0	0	0	0	0	0	0	0	0	0	0.9	0	0.3	0	0	0	0	0.7	0	0	0	0	0	0	0	0	0	0	0
0	ZINC08536473	-9.125	0	0	0	0	0	0	0	0	0	0	0	0	0	0	0	0	0	0	0	0	0	0	0	0	0	0	0	0	0.25	0	0.5	0	0	0	0	0	0	0	0	0	0	0	0	0	0	0	0
0	ZINC08563895	-8.4	0	0	0	0	0	0	0	0	0	0	0	0	0	0	0	0	0	0	0	0	0	0	0	0	0	0	0	0	0.6	0	0.2	0	0	0	0	0	0	0	0	0	0	0	0	0	0	0	0
0	ZINC08568183	-5.2	0	0	0	0	0	0	0	0	0	0	0	0	0	0	0	0	0	0	0	0	0	0	0	0	0	0	0	0	0.7	0	0.5	0	0	0	0	0.2	0	0	0	0	0	0	0	0	0	0	0
0	ZINC08575734	-8.6	0	0	0	0	0	0	0	0	0	0	0	0	0	0	0	0	0	0	0	0	0	0	0	0	0	0	0	0	0.9	0	0.2	0	0	0	0	0.2	0	0	0	0	0	0	0	0	0	0	0
0	ZINC08582577	-9.3	0	0	0	0	0	0	0	0	0	0	0	0	0	0	0	0	0	0	0	0	0	0	0	0	0	0	0	0	0.9	0	0.9	0	0	0	0	0.6	0	0	0	0	0	0	0	0	0	0	0
0	ZINC08582747	-7.7	0	0	0	0	0	0	0	0	0	0	0	0	0	0	0	0	0	0	0	0	0	0	0	0	0	0	0	0	0.9	0.3	0.4	0	0	0	0	0.7	0	0	0	0	0	0	0	0	0	0	0
0	ZINC08583951	-8.5	0	0	0	0	0	0	0	0	0	0	0	0	0	0	0	0	0	0	0	0	0	0	0	0	0	0	0	0	0.7	0	0.6	0	0	0	0	0.4	0	0	0	0	0	0	0	0	0	0	0
0	ZINC08584532	-8.6	0	0	0	0	0	0	0	0	0	0	0	0	0	0	0	0	0	0	0	0	0	0	0	0	0	0	0	0	0.8	0	0.6	0	0	0	0	0.1	0	0	0	0	0	0	0	0	0	0	0
0	ZINC08584753	-6	0	0	0	0	0	0	0	0	0	0	0	0	0	0	0	0	0	0	0	0	0	0	0	0	0	0	0	0	1	0	1	0	0	0	0	0.75	0	0	0	0	0	0	0	0	0	0	0
0	ZINC08591299	-9.5	0	0	0	0	0	0	0	0	0	0	0	0	0	0	0	0	0	0	0	0	0	0	0	0	0	0	0	0	0.6	0.1	0	0	0	0	0	0.2	0	0	0	0	0	0	0	0	0	0	0
0	ZINC08593559	-10.1	0	0	0	0	0	0	0	0	0	0	0	0	0	0	0	0	0	0	0	0	0	0	0	0	0	0	0	0	0.5	0.1	0.7	0	0	0	0	0.1	0	0	0	0	0	0	0	0	0	0	0
0	ZINC08597594	-10.5	0	0	0	0	0	0	0	0	0	0	0	0	0	0	0	0	0	0	0	0	0	0	0	0	0	0	0	0	1	0	0.6	0	0	0	0	0.8	0	0	0	0	0	0	0	0	0	0	0
0	ZINC08599165	-8	0	0	0	0	0	0	0	0	0	0	0	0	0	0	0	0	0	0	0	0	0	0	0	0	0	0	0	0	0.9	0	0.5	0	0	0	0	0.1	0	0	0	0	0	0	0	0	0	0	0
0	ZINC08599241	-8	0	0	0	0	0	0	0	0	0	0	0	0	0	0	0	0	0	0	0	0	0	0	0	0	0	0	0	0	0.9	0	0.2	0	0	0	0	0	0	0	0	0	0	0	0	0	0	0	0
0	ZINC08599250	-7	0	0	0	0	0	0	0	0	0	0	0	0	0	0	0	0	0	0	0	0	0	0	0	0	0	0	0	0	0.8	0	0.5	0	0	0	0	0.1	0	0	0	0	0	0	0	0	0	0	0
0	ZINC08599329	-10	0	0	0	0	0	0	0	0	0	0	0	0	0	0	0	0	0	0	0	0	0	0	0	0	0	0	0	0	0.5	0	0.8	0	0	0	0	0.1	0	0	0	0	0	0	0	0	0	0	0
0	ZINC08608881	-7	0	0	0	0	0	0	0	0	0	0	0	0	0	0	0	0	0	0	0	0	0	0	0	0	0	0	0	0	0.7	0	0	0	0	0	0	0.5	0	0	0	0	0	0	0	0	0	0	0
0	ZINC08609082	-9.4	0	0	0	0	0	0	0	0	0	0	0	0	0	0	0	0	0	0	0	0	0	0	0	0	0	0	0	0	1	0.2	0.8	0	0	0	0	0.4	0	0	0	0	0	0	0	0	0	0	0
0	ZINC08614296	-7.1	0	0	0	0	0	0	0	0	0	0	0	0	0	0	0	0	0	0	0	0	0	0	0	0	0	0	0	0	1	0	0.3	0	0	0	0	0.8	0	0	0	0	0	0	0	0	0	0	0
0	ZINC08616693	-9.3	0	0	0	0	0	0	0	0	0	0	0	0	0	0	0	0	0	0	0	0	0	0	0	0	0	0	0	0	1	0	0.4	0	0	0	0	1	0	0	0	0	0	0	0	0	0	0	0
0	ZINC08623815	-8.6	0	0	0	0	0	0	0	0	0	0	0	0	0	0	0	0	0	0	0	0	0	0	0	0	0	0	0	0	0.8	0	1	0	0	0	0	0.5	0	0	0	0.3	0	0	0	0	0	0	0
0	ZINC08628460	-7.4	0	0	0	0	0	0	0	0	0	0	0	0	0	0	0	0	0	0	0	0	0	0	0	0	0	0	0	0	1	0.4	0.4	0	0	0	0	0.6	0	0	0	0	0	0	0	0	0	0	0
0	ZINC08632036	-9.2	0	0	0	0	0	0	0	0	0	0	0	0	0	0	0	0	0	0	0	0	0	0	0	0	0	0	0	0	0.9	0	0.1	0	0	0	0	0.4	0	0	0	0	0	0	0	0	0	0	0
0	ZINC08635609	-9.1	0	0	0	0	0	0	0	0	0	0	0	0	0	0	0	0	0	0	0	0	0	0	0	0	0	0	0	0	1	0.1	0.9	0	0	0	0	0.4	0	0	0	0	0	0	0	0	0	0	0
0	ZINC08635690	-7.2	0	0	0	0	0	0	0	0	0	0	0	0	0	0	0	0	0	0	0	0	0	0	0	0	0	0	0	0	0.8	0	0.8	0	0	0	0	0.1	0	0	0	0	0	0	0	0	0	0	0
0	ZINC08635692	-7.7	0	0	0	0	0	0	0	0	0	0	0	0	0	0	0	0	0	0	0	0	0	0	0	0	0	0	0	0	1	0.1	0.8	0	0	0	0	0.6	0	0	0	0	0	0	0	0	0	0	0
0	ZINC08635707	-7.6	0	0	0	0	0	0	0	0	0	0	0	0	0	0	0	0	0	0	0	0	0	0	0	0	0	0	0	0	0.9	0.2	0.5	0	0	0	0	0.4	0	0	0	0	0	0	0	0	0	0	0
0	ZINC08636214	-8.3	0	0	0	0	0	0	0	0	0	0	0	0	0	0	0	0	0	0	0	0	0	0	0	0	0	0	0	0	1	0.2	0.9	0	0	0	0	0.7	0	0	0	0.1	0	0	0	0	0	0	0
0	ZINC08636324	-7.2	0	0	0	0	0	0	0	0	0	0	0	0	0	0	0	0	0	0	0	0	0	0.1	0	0	0	0	0	0	1	0.2	0.7	0	0	0	0	0.6	0	0	0	0.2	0	0	0	0	0	0	0
0	ZINC08636392	-6.1	0	0	0	0	0	0	0	0	0	0	0	0	0	0	0	0	0	0	0	0	0	0	0	0	0	0	0	0	0.9	0.1	0.7	0	0	0	0	0.2	0	0	0	0	0	0	0	0	0	0	0
0	ZINC08637653	-7.7	0	0	0	0	0	0	0	0	0	0	0	0	0	0	0	0	0	0	0	0	0	0	0	0	0	0	0	0	1	0	0.5	0	0	0	0	0.7	0	0	0	0	0	0	0	0	0	0	0
0	ZINC08639958	-8.3	0	0	0	0	0	0	0	0	0	0	0	0	0	0	0	0	0	0	0	0	0	0	0	0	0	0	0	0	0.8	0	0.4	0	0	0	0	0.5	0	0	0	0	0	0	0	0	0	0	0
0	ZINC08643588	-10	0	0	0	0	0	0	0	0	0	0	0	0	0	0	0	0	0	0	0	0	0	0	0	0	0	0	0	0	1	0.2	0.6	0	0	0	0	0.7	0	0	0	0	0	0	0	0	0	0	0
0	ZINC08644216	-9.4	0	0	0	0	0	0	0	0	0	0	0	0	0	0	0	0	0	0	0	0	0	0	0	0	0	0	0	0	0.8	0	0.8	0	0	0	0	0.6	0	0	0	0	0	0	0	0	0	0	0
0	ZINC08648576	-9.2	0	0	0	0	0	0	0	0	0	0	0	0	0	0	0	0	0	0	0	0	0	0	0	0	0	0	0	0	0.9	0	0.4	0	0	0	0	0	0	0	0	0	0	0	0	0	0	0	0
0	ZINC08648578	-9.3	0	0	0	0	0	0	0	0	0	0	0	0	0	0	0	0	0	0	0	0	0	0	0	0	0	0	0	0	0.8	0	0.5	0	0	0	0	0	0	0	0	0	0	0	0	0	0	0	0
0	ZINC08648872	-7.8	0	0	0	0	0	0	0	0	0	0	0	0	0	0	0	0	0	0	0	0	0	0	0	0	0	0	0	0	0.8	0	0.9	0	0	0	0	0.6	0	0	0	0	0	0	0	0	0	0	0
0	ZINC08653517	-9.7	0	0	0	0	0	0	0	0	0	0	0	0	0	0	0	0	0	0	0	0	0	0	0	0	0	0	0	0	1	0	0	0	0	0	0	0.9	0	0	0	0	0	0	0	0	0	0	0
0	ZINC08653567	-8.7	0	0	0	0	0	0	0	0	0	0	0	0	0	0	0	0	0	0	0	0	0	0	0	0	0	0	0	0	0.7	0	0.5	0	0	0	0	0.1	0	0	0	0	0	0	0	0	0	0	0
0	ZINC08656663	-9.1	0	0	0	0	0	0	0	0	0	0	0	0	0	0	0	0	0	0	0	0	0	0	0	0	0	0	0	0	1	0.1	1	0	0	0	0	0.2	0	0	0	0	0	0	0	0	0	0	0
0	ZINC08658006	-8.3	0	0	0	0	0	0	0	0	0	0	0	0	0	0	0	0	0	0	0	0	0	0	0	0	0	0	0	0	0.7	0	0.9	0	0	0	0	0.7	0	0	0	0	0	0	0	0	0	0	0
0	ZINC08659614	-11.6	0	0	0	0	0	0	0	0	0	0	0	0	0	0	0	0	0	0	0	0	0	0	0	0	0	0	0	0	0.7	0	0.4	0	0	0	0	0.3	0	0	0	0	0	0	0	0	0	0	0
0	ZINC08660395	-8.8	0	0	0	0	0	0	0	0	0	0	0	0	0	0	0	0	0	0	0	0	0	0	0	0	0	0	0	0	0.9	0	0	0	0	0	0	1	0	0	0	0	0	0	0	0	0	0	0
0	ZINC08661019	-7.7	0	0	0	0	0	0	0	0	0	0	0	0	0	0	0	0	0	0	0	0	0	0	0	0	0	0	0	0	0.6	0	0.4	0	0	0	0	0.2	0	0	0	0	0	0	0	0	0	0	0
0	ZINC08671916	-8.6	0	0	0	0	0	0	0	0	0	0	0	0	0	0	0	0	0	0	0	0	0	0	0	0	0	0	0	0	0.7	0	0.5	0	0	0	0	0.1	0	0	0	0	0	0	0	0	0	0	0
0	ZINC08672687	-8.3	0	0	0	0	0	0	0	0	0	0	0	0	0	0	0	0	0	0	0	0	0	0	0	0	0	0	0	0	0.9	0	0.2	0	0	0	0	0.6	0	0	0	0	0	0	0	0	0	0	0
0	ZINC08672824	-9.2	0	0	0	0	0	0	0	0	0	0	0	0	0	0	0	0	0	0	0	0	0	0	0	0	0	0	0	0	1	0	0.2	0	0	0	0	0.5	0	0	0	0	0	0	0	0	0	0	0
0	ZINC08680325	-7.3	0	0	0	0	0	0	0	0	0	0	0	0	0	0	0	0	0	0	0	0	0	0	0	0	0	0	0	0	1	0.1	0.1	0	0	0	0	0.9	0	0	0	0	0	0	0	0	0	0	0
0	ZINC08680742	-8.1	0	0	0	0	0	0	0	0	0	0	0	0	0	0	0	0	0	0	0	0	0	0	0	0	0	0	0	0	0.4	0.2	0.4	0	0	0	0	0	0	0	0	0	0	0	0	0	0	0	0
0	ZINC08682314	-6.4	0	0	0	0	0	0	0	0	0	0	0	0	0	0	0	0	0	0	0	0	0	0	0	0	0	0	0	0	0.8	0	0.5	0	0	0	0	0.1	0	0	0	0	0	0	0	0	0	0	0
0	ZINC08683869	-9.1	0	0	0	0	0	0	0	0	0	0	0	0	0	0	0	0	0	0	0	0	0	0	0	0	0	0	0	0	0.9	0.1	0.7	0	0	0	0	0.4	0	0	0	0	0	0	0	0	0	0	0
0	ZINC08685887	-8.8	0	0	0	0	0	0	0	0	0	0	0	0	0	0	0	0	0	0	0	0	0	0	0	0	0	0	0	0	0.6	0	0.6	0	0	0	0	0.1	0	0	0	0	0	0	0	0	0	0	0
0	ZINC08687632	-6.5	0	0	0	0	0	0	0	0	0	0	0	0	0	0	0	0	0	0	0	0	0	0	0	0	0	0	0	0	0.7	0	0	0	0	0	0	0.9	0	0	0	0	0	0	0	0	0	0	0
0	ZINC08693027	-8.9	0	0	0	0	0	0	0	0	0	0	0	0	0	0	0	0	0	0	0	0	0	0	0	0	0	0	0	0	0.5	0.1	0.8	0	0	0	0	0	0	0	0	0	0	0	0	0	0	0	0
0	ZINC08694651	-9.5	0	0	0	0	0	0	0	0	0	0	0	0	0	0	0	0	0	0	0	0	0	0	0	0	0	0	0	0	0.7	0.1	0.1	0	0	0	0	0.1	0	0	0	0	0	0	0	0	0	0	0
0	ZINC08694741	-10.5	0	0	0	0	0	0	0	0	0	0	0	0	0	0	0	0	0	0	0	0	0	0	0	0	0	0	0	0	0.3	0	0.4	0	0	0	0	0.1	0	0	0	0	0	0	0	0	0	0	0
0	ZINC08695221	-6.5	0	0	0	0	0	0	0	0	0	0	0	0	0	0	0	0	0	0	0	0	0	0	0	0	0	0	0	0	1	0	0.7	0	0	0	0	0.6	0	0	0	0	0	0	0	0	0	0	0
0	ZINC08695252	-7.8	0	0	0	0	0	0	0	0	0	0	0	0	0	0	0	0	0	0	0	0	0	0	0	0	0	0	0	0	1	0	0.9	0	0	0	0	0.1	0	0	0	0	0	0	0	0	0	0	0
0	ZINC08695344	-7.9	0	0	0	0	0	0	0	0	0	0	0	0	0	0	0	0	0	0	0	0	0	0	0	0	0	0	0	0	0.7	0.2	0.6	0	0	0	0	0.1	0	0	0	0	0	0	0	0	0	0	0
0	ZINC08695376	-7.3	0	0	0	0	0	0	0	0	0	0	0	0	0	0	0	0	0	0	0	0	0	0	0	0	0	0	0	0	1	0	0.5	0	0	0	0	0.4	0	0	0	0	0	0	0	0	0	0	0
0	ZINC08695873	-8.5	0	0	0	0	0	0	0	0	0	0	0	0	0	0	0	0	0	0	0	0	0	0	0	0	0	0	0	0	0.875	0	0.125	0	0	0	0	0.25	0	0	0	0	0	0	0	0	0	0	0
0	ZINC08695900	-6	0	0	0	0	0	0	0	0	0	0	0	0	0	0	0	0	0	0	0	0	0	0	0	0	0	0	0	0	0.875	0.125	0.5	0	0	0	0	0.625	0	0	0	0	0	0	0	0	0	0	0
0	ZINC08695963	-6.42857	0	0	0	0	0	0	0	0	0	0	0	0	0	0	0	0	0	0	0	0	0	0	0	0	0	0	0	0	1	0	0.857143	0	0	0	0	0.142857	0	0	0	0	0	0	0	0	0	0	0
0	ZINC08698677	-6.7	0	0	0	0	0	0	0	0	0	0	0	0	0	0	0	0	0	0	0	0	0	0	0	0	0	0	0	0	0.7	0.1	0.3	0	0	0	0	0.5	0	0	0	0	0	0	0	0	0	0	0
0	ZINC08704182	-7.8	0	0	0	0	0	0	0	0	0	0	0	0	0	0	0	0	0	0	0	0	0	0	0	0	0	0	0	0	0.1	0	1	0	0	0	0	0.1	0	0	0	0	0	0	0	0	0	0	0
0	ZINC08704431	-10.5	0	0	0	0	0	0	0	0	0	0	0	0	0	0	0	0	0	0	0	0	0	0	0	0	0	0	0	0	0.4	0.1	0.5	0	0	0	0	0.2	0	0	0	0	0	0	0	0	0	0	0
0	ZINC08718599	-9.4	0	0	0	0	0	0	0	0	0	0	0	0	0	0	0	0	0	0	0	0	0	0	0	0	0	0	0	0	0.2	0	0.4	0	0	0	0	0	0	0	0	0	0	0	0	0	0	0	0
0	ZINC08719251	-8.4	0	0	0	0	0	0	0	0	0	0	0	0	0	0	0	0	0	0	0	0	0	0	0	0	0	0	0	0	0.9	0	0.7	0	0	0	0	0.4	0	0	0	0	0	0	0	0	0	0	0
0	ZINC08719498	-9.7	0	0	0	0	0	0	0	0	0	0	0	0	0	0	0	0	0	0	0	0	0	0	0	0	0	0	0	0	1	0	0.4	0	0	0	0	0.4	0	0	0	0	0	0	0	0	0	0	0
0	ZINC08719657	-9.7	0	0	0	0	0	0	0	0	0	0	0	0	0	0	0	0	0	0	0	0	0	0	0	0	0	0	0	0	0.7	0	0.9	0	0	0	0	0.3	0	0	0	0	0	0	0	0	0	0	0
0	ZINC08720696	-8.8	0	0	0	0	0	0	0	0	0	0	0	0	0	0	0	0	0	0	0	0	0	0	0	0	0	0	0	0	0.6	0.1	0.9	0	0	0	0	0.4	0	0	0	0	0	0	0	0	0	0	0
0	ZINC08720914	-7.1	0	0	0	0	0	0	0	0	0	0	0	0	0	0	0	0	0	0	0	0	0	0	0	0	0	0	0	0	1	0	1	0	0	0	0	0.1	0	0	0	0	0	0	0	0	0	0	0
0	ZINC08722284	-9.5	0	0	0	0	0	0	0	0	0	0	0	0	0	0	0	0	0	0	0	0	0	0	0	0	0	0	0	0	0.8	0	0.5	0	0	0	0	0.8	0	0	0	0	0	0	0	0	0	0	0
0	ZINC08723993	-9.3	0	0	0	0	0	0	0	0	0	0	0	0	0	0	0	0	0	0	0	0	0	0	0	0	0	0	0	0	1	0	0.7	0	0	0	0	0.5	0	0	0	0	0	0	0	0	0	0	0
0	ZINC08728061	-8.1	0	0	0	0	0	0	0	0	0	0	0	0	0	0	0	0	0	0	0	0	0	0	0	0	0	0	0	0	0.4	0	0.5	0	0	0	0	0	0	0	0	0	0	0	0	0	0	0	0
0	ZINC08729722	-7.2	0	0	0	0	0	0	0	0	0	0	0	0	0	0	0	0	0	0	0	0	0	0	0	0	0	0	0	0	1	0	0.1	0	0	0	0	0.4	0	0	0	0	0	0	0	0	0	0	0
0	ZINC08735299	-8.7	0	0	0	0	0	0	0	0	0	0	0	0	0	0	0	0	0	0	0	0	0	0	0	0	0	0	0	0	0.4	0	0.6	0	0	0	0	0.5	0	0	0	0	0	0	0	0	0	0	0
0	ZINC08738243	-8.1	0	0	0	0	0	0	0	0	0	0	0	0	0	0	0	0	0	0	0	0	0	0	0	0	0	0	0	0	0.9	0	0.3	0	0	0	0	0.7	0	0	0	0	0	0	0	0	0	0	0
0	ZINC08738388	-7.6	0	0	0	0	0	0	0	0	0	0	0	0	0	0	0	0	0	0	0	0	0	0	0	0	0	0	0	0	0.8	0	0.6	0	0	0	0	0.5	0	0	0	0	0	0	0	0	0	0	0
0	ZINC08740004	-1.55556	0	0	0	0	0	0	0	0	0	0	0	0	0	0	0	0	0	0	0	0	0	0	0	0	0	0	0	0	1	0	1	0	0	0	0	0.888889	0	0	0	0	0	0	0	0	0	0	0
0	ZINC08741789	-6.6	0	0	0	0	0	0	0	0	0	0	0	0	0	0	0	0	0	0	0	0	0	0	0	0	0	0	0	0	0.9	0.1	0.7	0	0	0	0	1	0	0	0	0	0	0	0	0	0	0	0
0	ZINC08744368	-8.6	0	0	0	0	0	0	0	0	0	0	0	0	0	0	0	0	0	0	0	0	0	0	0	0	0	0	0	0	0.5	0	0.6	0	0	0	0	0.7	0	0	0	0	0	0	0	0	0	0	0
0	ZINC08746292	-8	0	0	0	0	0	0	0	0	0	0	0	0	0	0	0	0	0	0	0	0	0	0	0	0	0	0	0	0	0.7	0	0.8	0	0	0	0	0.4	0	0	0	0	0	0	0	0	0	0	0
0	ZINC08746942	-6.3	0	0	0	0	0	0	0	0	0	0	0	0	0	0	0	0	0	0	0	0	0	0	0	0	0	0	0	0	0.1	0.1	0.3	0	0	0	0	0.1	0	0	0	0	0	0	0	0	0	0	0
0	ZINC08747798	-9.7	0	0	0	0	0	0	0	0	0	0	0	0	0	0	0	0	0	0	0	0	0	0	0	0	0	0	0	0	0.8	0	0.9	0	0	0	0	0.7	0	0	0	0	0	0	0	0	0	0	0
0	ZINC08748391	-5.5	0	0	0	0	0	0	0	0	0	0	0	0	0	0	0	0	0	0	0	0	0	0	0	0	0	0	0	0	0.875	0.125	0.875	0	0	0	0	0.375	0	0	0	0	0	0	0	0	0	0	0
0	ZINC08748466	-8	0	0	0	0	0	0	0	0	0	0	0	0	0	0	0	0	0	0	0	0	0	0	0	0	0	0	0	0	0.6	0.1	0.6	0	0	0	0	0.3	0	0	0	0.1	0	0	0	0	0	0	0
0	ZINC08748695	-10.4	0	0	0	0	0	0	0	0	0	0	0	0	0	0	0	0	0	0	0	0	0	0	0	0	0	0	0	0	0.8	0	0.6	0	0	0	0	0.1	0	0	0	0	0	0	0	0	0	0	0
0	ZINC08749415	-4.7	0	0	0	0	0	0	0	0	0	0	0	0	0	0	0	0	0	0	0	0	0	0	0	0	0	0	0	0	1	0.2	0.8	0	0	0	0	1	0	0	0	0	0	0	0	0	0	0	0
0	ZINC08756864	-7.9	0	0	0	0	0	0	0	0	0	0	0	0	0	0	0	0	0	0	0	0	0	0	0	0	0	0	0	0	0.8	0	0.7	0	0	0	0	0.4	0	0	0	0	0	0	0	0	0	0	0
0	ZINC08757760	-8	0	0	0	0	0	0	0	0	0	0	0	0	0	0	0	0	0	0	0	0	0	0	0	0	0	0	0	0	0.8	0.2	0.5	0	0	0	0	0.4	0	0	0	0	0	0	0	0	0	0	0
0	ZINC08758369	-8.4	0	0	0	0	0	0	0	0	0	0	0	0	0	0	0	0	0	0	0	0	0	0	0	0	0	0	0	0	1	0	0.4	0	0	0	0	0.6	0	0	0	0	0	0	0	0	0	0	0
0	ZINC08758576	-9.7	0	0	0	0	0	0	0	0	0	0	0	0	0	0	0	0	0	0	0	0	0	0	0	0	0	0	0	0	0.9	0.1	0.4	0	0	0	0	0.1	0	0	0	0	0	0	0	0	0	0	0
0	ZINC08763395	-7.1	0	0	0	0	0	0	0	0	0	0	0	0	0	0	0	0	0	0	0	0	0	0	0	0	0	0	0	0	0.9	0	1	0	0	0	0	0.5	0	0	0	0	0	0	0	0	0	0	0
0	ZINC08765071	-9.6	0	0	0	0	0	0	0	0	0	0	0	0	0	0	0	0	0	0	0	0	0	0	0	0	0	0	0	0	1	0	0.6	0	0	0	0	0.6	0	0	0	0	0	0	0	0	0	0	0
0	ZINC08766299	-9.2	0	0	0	0	0	0	0	0	0	0	0	0	0	0	0	0	0	0	0	0	0	0	0	0	0	0	0	0	0.7	0	0.2	0	0	0	0	0.4	0	0	0	0	0	0	0	0	0	0	0
0	ZINC08768911	-4.625	0	0	0	0	0	0	0	0	0	0	0	0	0	0	0	0	0	0	0	0	0	0	0	0	0	0	0	0	0.875	0	0.625	0	0	0	0	0.75	0	0	0	0.125	0	0	0	0	0	0	0
0	ZINC08770147	-7.7	0	0	0	0	0	0	0	0	0	0	0	0	0	0	0	0	0	0	0	0	0	0	0	0	0	0	0	0	1	0	0.3	0	0	0	0	0.3	0	0	0	0	0	0	0	0	0	0	0
0	ZINC08770641	-7.8	0	0	0	0	0	0	0	0	0	0	0	0	0	0	0	0	0	0	0	0	0	0	0	0	0	0	0	0	0.9	0.1	0.4	0	0	0	0	0.4	0	0	0	0	0	0	0	0	0	0	0
0	ZINC08770974	-7.4	0	0	0	0	0	0	0	0	0	0	0	0	0	0	0	0	0	0	0	0	0	0	0	0	0	0	0	0	0.9	0.1	0.7	0	0	0	0	0.2	0	0	0	0.1	0	0	0	0	0	0	0
0	ZINC08771640	-8.3	0	0	0	0	0	0	0	0	0	0	0	0	0	0	0	0	0	0	0	0	0	0	0	0	0	0	0	0	0.9	0.3	0.4	0	0	0	0	0.7	0	0	0	0	0	0	0	0	0	0	0
0	ZINC08772700	-8.8	0	0	0	0	0	0	0	0	0	0	0	0	0	0	0	0	0	0	0	0	0	0	0	0	0	0	0	0	0.8	0	0.4	0	0	0	0	0.4	0	0	0	0	0	0	0	0	0	0	0
0	ZINC08774202	-7.6	0	0	0	0	0	0	0	0	0	0	0	0	0	0	0	0	0	0	0	0	0	0	0	0	0	0	0	0	0.8	0	0.7	0	0	0	0	0.4	0	0	0	0	0	0	0	0	0	0	0
0	ZINC08781124	-8.3	0	0	0	0	0	0	0	0	0	0	0	0	0	0	0	0	0	0	0	0	0	0	0	0	0	0	0	0	0.7	0	0.5	0	0	0	0	0	0	0	0	0	0	0	0	0	0	0	0
0	ZINC08781474	-10	0	0	0	0	0	0	0	0	0	0	0	0	0	0	0	0	0	0	0	0	0	0	0	0	0	0	0	0	1	0	1	0	0	0	0	0	0	0	0	0	0	0	0	0	0	0	0
0	ZINC08781475	-6	0	0	0	0	0	0	0	0	0	0	0	0	0	0	0	0	0	0	0	0	0	0	0	0	0	0	0	0	0	0	0.5	0	0	0	0	0.5	0	0	0	0	0	0	0	0	0	0	0
0	ZINC08781641	-10.2	0	0	0	0	0	0	0	0	0	0	0	0	0	0	0	0	0	0	0	0	0	0	0	0	0	0	0	0	0.8	0	0.8	0	0	0	0	0.3	0	0	0	0	0	0	0	0	0	0	0
0	ZINC08781645	-9.1	0	0	0	0	0	0	0	0	0	0	0	0	0	0	0	0	0	0	0	0	0	0	0	0	0	0	0	0	0.6	0	0.6	0	0	0	0	0.3	0	0	0	0	0	0	0	0	0	0	0
0	ZINC08783316	-8	0	0	0	0	0	0	0	0	0	0	0	0	0	0	0	0	0	0	0	0	0	0.1	0	0	0	0	0	0	0.5	0	0.8	0	0	0	0	0.6	0	0	0	0	0	0	0	0	0	0	0
0	ZINC08787125	-10.6	0	0	0	0	0	0	0	0	0	0	0	0	0	0	0	0	0	0	0	0	0	0	0	0	0	0	0	0	0.4	0.2	0.7	0	0	0	0	0.1	0	0	0	0	0	0	0	0	0	0	0
0	ZINC08788935	-8.66667	0	0	0	0	0	0	0	0	0	0	0	0	0	0	0	0	0	0	0	0	0	0	0	0	0	0	0	0	1	0	0.777778	0	0	0	0	0.777778	0	0	0	0	0	0	0	0	0	0	0
0	ZINC08789897	-8.55556	0	0	0	0	0	0	0	0	0	0	0	0	0	0	0	0	0	0	0	0	0	0	0	0	0	0	0	0	1	0	1	0	0	0	0	0.888889	0	0	0	0	0	0	0	0	0	0	0
0	ZINC08789964	-7.14286	0	0	0	0	0	0	0	0	0	0	0	0	0	0	0	0	0	0	0	0	0	0	0	0	0	0	0	0	0.428571	0	0.857143	0	0	0	0	0.428571	0	0	0	0	0	0	0	0	0	0	0
0	ZINC08790216	-8.83333	0	0	0	0	0	0	0	0	0	0	0	0	0	0	0	0	0	0	0	0	0	0	0	0	0	0	0	0	0.833333	0.166667	0.666667	0	0	0	0	0.166667	0	0	0	0	0	0	0	0	0	0	0
0	ZINC08790217	-8.66667	0	0	0	0	0	0	0	0	0	0	0	0	0	0	0	0	0	0	0	0	0	0	0	0	0	0	0	0	1	0	1	0	0	0	0	0.833333	0	0	0	0	0	0	0	0	0	0	0
0	ZINC08790333	-8.3	0	0	0	0	0	0	0	0	0	0	0	0	0	0	0	0	0	0	0	0	0	0	0	0	0	0	0	0	1	0	0.5	0	0	0	0	0.8	0	0	0	0	0	0	0	0	0	0	0
0	ZINC08790985	-7.28571	0	0	0	0	0	0	0	0	0	0	0	0	0	0	0	0	0	0	0	0	0	0	0	0	0	0	0	0	0.857143	0	0.857143	0	0	0	0	1	0	0	0	0	0	0	0	0	0	0	0
0	ZINC08791143	-7.85714	0	0	0	0	0	0	0	0	0	0	0	0	0	0	0	0	0	0	0	0	0	0	0	0	0	0	0	0	0.428571	0	1	0	0	0	0	0	0	0	0	0	0	0	0	0	0	0	0
0	ZINC08791635	-8.2	0	0	0	0	0	0	0	0	0	0	0	0	0	0	0	0	0	0	0	0	0	0	0	0	0	0	0	0	0.9	0	0.4	0	0	0	0	0.7	0	0	0	0	0	0	0	0	0	0	0
0	ZINC08791829	-8.7	0	0	0	0	0	0	0	0	0	0	0	0	0	0	0	0	0	0	0	0	0	0	0	0	0	0	0	0	0.9	0.1	0.5	0	0	0	0	0.8	0	0	0	0	0	0	0	0	0	0	0
0	ZINC08791832	-8.2	0	0	0	0	0	0	0	0	0	0	0	0	0	0	0	0	0	0	0	0	0	0	0	0	0	0	0	0	1	0	0.3	0	0	0	0	0.8	0	0	0	0	0	0	0	0	0	0	0
0	ZINC08791922	-9.5	0	0	0	0	0	0	0	0	0	0	0	0	0	0	0	0	0	0	0	0	0	0	0	0	0	0	0	0	0.7	0	0.2	0	0	0	0	0.2	0	0	0	0	0	0	0	0	0	0	0
0	ZINC08791951	-7.8	0	0	0	0	0	0	0	0	0	0	0	0	0	0	0	0	0	0	0	0	0	0	0	0	0	0	0	0	0.8	0	0.2	0	0	0	0	0.2	0	0	0	0	0	0	0	0	0	0	0
0	ZINC08791979	-7.7	0	0	0	0	0	0	0	0	0	0	0	0	0	0	0	0	0	0	0	0	0	0	0	0	0	0	0	0	1	0	0.7	0	0	0	0	0.7	0	0	0	0	0	0	0	0	0	0	0
0	ZINC08792194	-8.3	0	0	0	0	0	0	0	0	0	0	0	0	0	0	0	0	0	0	0	0	0	0	0	0	0	0	0	0	0.7	0	0.9	0	0	0	0	0.4	0	0	0	0.1	0	0	0	0	0	0	0
0	ZINC08792378	-10	0	0	0	0	0	0	0	0	0	0	0	0	0	0	0	0	0	0	0	0	0	0	0	0	0	0	0	0	0.6	0	0.6	0	0	0	0	0.7	0	0	0	0	0	0	0	0	0	0	0
0	ZINC08792609	-9.2	0	0	0	0	0	0	0	0	0	0	0	0	0	0	0	0	0	0	0	0	0	0	0	0	0	0	0	0	0.8	0	0.8	0	0	0	0	0	0	0	0	0	0	0	0	0	0	0	0
0	ZINC08793075	-8.2	0	0	0	0	0	0	0	0	0	0	0	0	0	0	0	0	0	0	0	0	0	0	0	0	0	0	0	0	0.9	0	0.1	0	0	0	0	0.6	0	0	0	0	0	0	0	0	0	0	0
0	ZINC08793186	-7.75	0	0	0	0	0	0	0	0	0	0	0	0	0	0	0	0	0	0	0	0	0	0	0	0	0	0	0	0	0.375	0	0.125	0	0	0	0	0.375	0	0	0	0	0	0	0	0	0	0	0
0	ZINC08793458	-10.4	0	0	0	0	0	0	0	0	0	0	0	0	0	0	0	0	0	0	0	0	0	0	0	0	0	0	0	0	0.9	0	0.9	0	0	0	0	0.1	0	0	0	0	0	0	0	0	0	0	0
0	ZINC08793544	-9.7	0	0	0	0	0	0	0	0	0	0	0	0	0	0	0	0	0	0	0	0	0	0	0	0	0	0	0	0	0.9	0.1	0.7	0	0	0	0	0.6	0	0	0	0	0	0	0	0	0	0	0
0	ZINC08794479	-9.3	0	0	0	0	0	0	0	0	0	0	0	0	0	0	0	0	0	0	0	0	0	0	0	0	0	0	0	0	0.6	0	0.6	0	0	0	0	0.1	0	0	0	0	0	0	0	0	0	0	0
0	ZINC08807988	-7.9	0	0	0	0	0	0	0	0	0	0	0	0	0	0	0	0	0	0	0	0	0	0	0	0	0	0	0	0	1	0	0.5	0	0	0	0	0.8	0	0	0	0.2	0	0	0	0	0	0	0
0	ZINC08811508	-8.7	0	0	0	0	0	0	0	0	0	0	0	0	0	0	0	0	0	0	0	0	0	0	0	0	0	0	0	0	0.7	0	0.5	0	0	0	0	0.5	0	0	0	0	0	0	0	0	0	0	0
0	ZINC08811913	-7.9	0	0	0	0	0	0	0	0	0	0	0	0	0	0	0	0	0	0	0	0	0	0	0	0	0	0	0	0	0.7	0	0.5	0	0	0	0	0.2	0	0	0	0	0	0	0	0	0	0	0
0	ZINC08817382	-3.3	0	0	0	0	0	0	0	0	0	0	0	0	0	0	0	0	0	0	0	0	0	0	0	0	0	0	0	0	0.8	0.1	0.7	0	0	0	0	0.4	0	0	0	0	0	0	0	0	0	0	0
0	ZINC08819719	-9.1	0	0	0	0	0	0	0	0	0	0	0	0	0	0	0	0	0	0	0	0	0	0	0	0	0	0	0	0	0.5	0	0.3	0	0	0	0	0.2	0	0	0	0	0	0	0	0	0	0	0
0	ZINC08820606	-9.7	0	0	0	0	0	0	0	0	0	0	0	0	0	0	0	0	0	0	0	0	0	0	0	0	0	0	0	0	0.9	0	0.5	0	0	0	0	0.9	0	0	0	0	0	0	0	0	0	0	0
0	ZINC08826763	-7.4	0	0	0	0	0	0	0	0	0	0	0	0	0	0	0	0	0	0	0	0	0	0	0	0	0	0	0	0	0.9	0.1	0.1	0	0	0	0	0.5	0	0	0	0	0	0	0	0	0	0	0
0	ZINC08828594	-8.4	0	0	0	0	0	0	0	0	0	0	0	0	0	0	0	0	0	0	0	0	0	0	0	0	0	0	0	0	0.7	0	0.3	0	0	0	0	0	0	0	0	0	0	0	0	0	0	0	0
0	ZINC08828882	-8.2	0	0	0	0	0	0	0	0	0	0	0	0	0	0	0	0	0	0	0	0	0	0	0	0	0	0	0	0	1	0	0.5	0	0	0	0	0.2	0	0	0	0	0	0	0	0	0	0	0
0	ZINC08829246	-8.1	0	0	0	0	0	0	0	0	0	0	0	0	0	0	0.1	0	0	0	0	0	0	0.1	0	0	0	0	0	0	0.8	0.1	0.8	0	0	0	0	0.6	0	0	0	0	0	0	0	0	0	0	0
0	ZINC08829623	-7.7	0	0	0	0	0	0	0	0	0	0	0	0	0	0	0	0	0	0	0	0	0	0	0	0	0	0	0	0	0.8	0	0.6	0	0	0	0	0.2	0	0	0	0	0	0	0	0	0	0	0
0	ZINC08831472	-9.7	0	0	0	0	0	0	0	0	0	0	0	0	0	0	0	0	0	0	0	0	0	0	0	0	0	0	0	0	0.1	0	0.6	0	0	0	0	0	0	0	0	0	0	0	0	0	0	0	0
0	ZINC08833032	-9	0	0	0	0	0	0	0	0	0	0	0	0	0	0	0	0	0	0	0	0	0	0	0	0	0	0	0	0	0.2	0	0.2	0	0	0	0	0	0	0	0	0	0	0	0	0	0	0	0
0	ZINC08834587	-6.7	0	0	0	0	0	0	0	0	0	0	0	0	0	0	0	0	0	0	0	0	0	0	0	0	0	0	0	0	1	0	0.3	0	0	0	0	0.8	0	0	0	0	0	0	0	0	0	0	0
0	ZINC08836933	-8.6	0	0	0	0	0	0	0	0	0	0	0	0	0	0	0	0	0	0	0	0	0	0	0	0	0	0	0	0	1	0	0.2	0	0	0	0	0.7	0	0	0	0	0	0	0	0	0	0	0
0	ZINC08837683	-5.4	0	0	0	0	0	0	0	0	0	0	0	0	0	0	0	0	0	0	0	0	0	0	0	0	0	0	0	0	0.8	0.1	0.6	0	0	0	0	0.4	0	0	0	0	0	0	0	0	0	0	0
0	ZINC08846173	-6.125	0	0	0	0	0	0	0	0	0	0	0	0	0	0	0	0	0	0	0	0	0	0	0	0	0	0	0	0	0.875	0	1	0	0	0	0	0.25	0	0	0	0	0	0	0	0	0	0	0
0	ZINC08846798	-1.75	0	0	0	0	0	0	0	0	0	0	0	0	0	0	0.125	0	0	0	0	0	0	0.125	0	0	0	0	0	0	0.625	0	0.75	0	0	0	0	0.5	0	0	0	0	0	0	0	0	0	0	0
0	ZINC08852309	-8.2	0	0	0	0	0	0	0	0	0	0	0	0	0	0	0	0	0	0	0	0	0	0	0	0	0	0	0	0	0.8	0	0.9	0	0	0	0	0.4	0	0	0	0	0	0	0	0	0	0	0
0	ZINC08852329	-9.1	0	0	0	0	0	0	0	0	0	0	0	0	0	0	0	0	0	0	0	0	0	0	0	0	0	0	0	0	0.9	0.1	0.5	0	0	0	0	0.1	0	0	0	0	0	0	0	0	0	0	0
0	ZINC08854683	-8.3	0	0	0	0	0	0	0	0	0	0	0	0	0	0	0	0	0	0	0	0	0	0	0	0	0	0	0	0	0.8	0	0.6	0	0	0	0	0.2	0	0	0	0	0	0	0	0	0	0	0
0	ZINC08854903	-7.33333	0	0	0	0	0	0	0	0	0	0	0	0	0	0	0	0	0	0	0	0	0	0	0	0	0	0	0	0	1	0	0.666667	0	0	0	0	0.333333	0	0	0	0.333333	0	0	0	0	0	0	0
0	ZINC08854916	-6.7	0	0	0	0	0	0	0	0	0	0	0	0	0	0	0	0	0	0	0	0	0	0	0	0	0	0	0	0	1	0	0	0	0	0	0	0.7	0	0	0	0	0	0	0	0	0	0	0
0	ZINC08855439	-10	0	0	0	0	0	0	0	0	0	0	0	0	0	0	0	0	0	0	0	0	0	0	0	0	0	0	0	0	0.9	0	0.7	0	0	0	0	0.5	0	0	0	0	0	0	0	0	0	0	0
0	ZINC08856143	-8.7	0	0	0	0	0	0	0	0	0	0	0	0	0	0	0	0	0	0	0	0	0	0	0	0	0	0	0	0	0.9	0	0.6	0	0	0	0	0.5	0	0	0	0	0	0	0	0	0	0	0
0	ZINC08856626	-7.71429	0	0	0	0	0	0	0	0	0	0	0	0	0	0	0	0	0	0	0	0	0	0	0	0	0	0	0	0	0.571429	0	0	0	0	0	0	0.142857	0	0	0	0	0	0	0	0	0	0	0
0	ZINC08857304	-9.5	0	0	0	0	0	0	0	0	0	0	0	0	0	0	0	0	0	0	0	0	0	0	0	0	0	0	0	0	1	0	1	0	0	0	0	0.8	0	0	0	0	0	0	0	0	0	0	0
0	ZINC08857305	-9.5	0	0	0	0	0	0	0	0	0	0	0	0	0	0	0	0	0	0	0	0	0	0	0	0	0	0	0	0	0.9	0	0.5	0	0	0	0	0.7	0	0	0	0	0	0	0	0	0	0	0
0	ZINC08857832	-6.7	0	0	0	0	0	0	0	0	0	0	0	0	0	0	0	0	0	0	0	0	0	0	0	0	0	0	0	0	1	0.1	0.8	0	0	0	0	0.5	0	0	0	0	0	0	0	0	0	0	0
0	ZINC08858069	-7.8	0	0	0	0	0	0	0	0	0	0	0	0	0	0	0	0	0	0	0	0	0	0	0	0	0	0	0	0	0.9	0	0.6	0	0	0	0	0.5	0	0	0	0	0	0	0	0	0	0	0
0	ZINC08858753	-7.2	0	0	0	0	0	0	0	0	0	0	0	0	0	0	0	0	0	0	0	0	0	0	0	0	0	0	0	0	1	0	0.3	0	0	0	0	0.2	0	0	0	0	0	0	0	0	0	0	0
0	ZINC08858938	-7.5	0	0	0	0	0	0	0	0	0	0	0	0	0	0	0	0	0	0	0	0	0	0	0	0	0	0	0	0	0.4	0	0.8	0	0	0	0	0	0	0	0	0	0	0	0	0	0	0	0
0	ZINC08858944	-8	0	0	0	0	0	0	0	0	0	0	0	0	0	0	0	0	0	0	0	0	0	0	0	0	0	0	0	0	0.8	0	0.4	0	0	0	0	0.3	0	0	0	0	0	0	0	0	0	0	0
0	ZINC08859693	-5.9	0.1	0	0	0	0	0	0	0	0	0	0	0	0	0	0	0	0	0	0	0	0	0	0	0	0	0	0	0	0.6	0.1	0.3	0	0	0	0	0.7	0	0	0	0	0	0	0	0	0	0	0
0	ZINC08872276	-7.6	0	0	0	0	0	0	0	0	0	0	0	0	0	0	0	0	0	0	0	0	0	0	0	0	0	0	0	0	0.9	0	0.8	0	0	0	0	0.1	0	0	0	0	0	0	0	0	0	0	0
0	ZINC08872708	-8.7	0	0	0	0	0	0	0	0	0	0	0	0	0	0	0	0	0	0	0	0	0	0.1	0	0	0	0	0	0	0.4	0	0.6	0	0	0	0	0.3	0	0	0	0	0	0	0	0	0	0	0
0	ZINC08872718	-9.2	0	0	0	0	0	0	0	0	0	0	0	0	0	0	0	0	0	0	0	0	0	0.2	0	0	0	0	0	0	0.2	0	0.7	0	0	0	0	0.4	0	0	0	0	0	0	0	0	0	0	0
0	ZINC08872767	-8.6	0	0	0	0	0	0	0	0	0	0	0	0	0	0	0	0	0	0	0	0	0	0	0	0	0	0	0	0	0.2	0	0.6	0	0	0	0	0.3	0	0	0	0	0	0	0	0	0	0	0
0	ZINC08872838	-10.1	0	0	0	0	0	0	0	0	0	0	0	0	0	0	0	0	0	0	0	0	0	0	0	0	0	0	0	0	0.1	0	0.5	0	0	0	0	0.1	0	0	0	0	0	0	0	0	0	0	0
0	ZINC08873475	-8.5	0	0	0	0	0	0	0	0	0	0	0	0	0	0	0	0	0	0	0	0	0	0	0	0	0	0	0	0	0.9	0	0	0	0	0	0	0.6	0	0	0	0	0	0	0	0	0	0	0
0	ZINC08876374	-8.2	0	0	0	0	0	0	0	0	0	0	0	0	0	0	0	0	0	0	0	0	0	0	0	0	0	0	0	0	1	0	0.5	0	0	0	0	0.8	0	0	0	0	0	0	0	0	0	0	0
0	ZINC08877053	-7.2	0	0	0	0	0	0	0	0	0	0	0	0	0	0	0	0	0	0	0	0	0	0	0	0	0	0	0	0	1	0	0.7	0	0	0	0	0.4	0	0	0	0	0	0	0	0	0	0	0
0	ZINC08877368	-10	0	0	0	0	0	0	0	0	0	0	0	0	0	0	0	0	0	0	0	0	0	0	0	0	0	0	0	0	0.9	0	0.5	0	0	0	0	0.5	0	0	0	0	0	0	0	0	0	0	0
0	ZINC08877541	-8.9	0	0	0	0	0	0	0	0	0	0	0	0	0	0	0	0	0	0	0	0	0	0	0	0	0	0	0	0	0.9	0	0.3	0	0	0	0	0.4	0	0	0	0	0	0	0	0	0	0	0
0	ZINC08881033	-9	0	0	0	0	0	0	0	0	0	0	0	0	0	0	0	0	0	0	0	0	0	0	0	0	0	0	0	0	0.4	0.1	0.6	0	0	0	0	0.2	0	0	0	0	0	0	0	0	0	0	0
0	ZINC08881096	-7	0	0	0	0	0	0	0	0	0	0	0	0	0	0	0	0	0	0	0	0	0	0	0	0	0	0	0	0	0.7	0	0.2	0	0	0	0	0.3	0	0	0	0	0	0	0	0	0	0	0
0	ZINC08881108	-7.7	0	0	0	0	0	0	0	0	0	0	0	0	0	0	0	0	0	0	0	0	0	0	0	0	0	0	0	0	0.7	0	0.4	0	0	0	0	0.4	0	0	0	0	0	0	0	0	0	0	0
0	ZINC08881411	-7.5	0	0	0	0	0	0	0	0	0	0	0	0	0	0	0	0	0	0	0	0	0	0	0	0	0	0	0	0	0.5	0	0.3	0	0	0	0	0.1	0	0	0	0	0	0	0	0	0	0	0
0	ZINC08887703	-9.4	0	0	0	0	0	0	0	0	0	0	0	0	0	0	0	0	0	0	0	0	0	0	0	0	0	0	0	0	1	0	0.4	0	0	0	0	0.6	0	0	0	0	0	0	0	0	0	0	0
0	ZINC08888042	-8.77778	0	0	0	0	0	0	0	0	0	0	0	0	0	0	0	0	0	0	0	0	0	0	0	0	0	0	0	0	0.888889	0	0.666667	0	0	0	0	0.444444	0	0	0	0	0	0	0	0	0	0	0
0	ZINC08892284	-10.3	0	0	0	0	0	0	0	0	0	0	0	0	0	0	0	0	0	0	0	0	0	0	0	0	0	0	0	0	1	0	0.5	0	0	0	0	0.8	0	0	0	0	0	0	0	0	0	0	0
0	ZINC08893091	-8.5	0	0	0	0	0	0	0	0	0	0	0	0	0	0	0	0	0	0	0	0	0	0	0	0	0	0	0	0	0.7	0.3	0.6	0	0	0	0	0.2	0	0	0	0	0	0	0	0	0	0	0
0	ZINC08893193	-8.6	0	0	0	0	0	0	0	0	0	0	0	0	0	0	0	0	0	0	0	0	0	0	0	0	0	0	0	0	0.4	0.2	0.6	0	0	0	0	0.3	0	0	0	0	0	0	0	0	0	0	0
0	ZINC08893394	-4.3	0	0	0	0	0	0	0	0	0	0	0	0	0	0	0	0	0	0	0	0	0	0	0	0	0	0	0	0	1	0	0.9	0	0	0	0	0.6	0	0	0	0.2	0	0	0	0	0	0	0
0	ZINC08893496	-8.5	0	0	0	0	0	0	0	0	0	0	0	0	0	0	0	0	0	0	0	0	0	0	0	0	0	0	0	0	0.8	0	0.9	0	0	0	0	0.8	0	0	0	0	0	0	0	0	0	0	0
0	ZINC08894140	-8.6	0	0	0	0	0	0	0	0	0	0	0	0	0	0	0	0	0	0	0	0	0	0	0	0	0	0	0	0	0.7	0	0.6	0	0	0	0	0	0	0	0	0	0	0	0	0	0	0	0
0	ZINC08896623	-9	0	0	0	0	0	0	0	0	0	0	0	0	0	0	0	0	0	0	0	0	0	0	0	0	0	0	0	0	0.4	0.1	0.6	0	0	0	0	0.4	0	0	0	0	0	0	0	0	0	0	0
0	ZINC08898191	-9.1	0	0	0	0	0	0	0	0	0	0	0	0	0	0	0	0	0	0	0	0	0	0	0	0	0	0	0	0	0.7	0	0.5	0	0	0	0	0.6	0	0	0	0	0	0	0	0	0	0	0
0	ZINC08898319	-8.9	0	0	0	0	0	0	0	0	0	0	0	0	0	0	0	0	0	0	0	0	0	0	0	0	0	0	0	0	0.9	0	0.5	0	0	0	0	0.2	0	0	0	0	0	0	0	0	0	0	0
0	ZINC08902277	-9.5	0	0	0	0	0	0	0	0	0	0	0	0	0	0	0	0	0	0	0	0	0	0	0	0	0	0	0	0	0.625	0	0.375	0	0	0	0	0	0	0	0	0	0	0	0	0	0	0	0
0	ZINC08904947	-9.4	0	0	0	0	0	0	0	0	0	0	0	0	0	0	0	0	0	0	0	0	0	0	0	0	0	0	0	0	0.3	0	0.7	0	0	0	0	0.6	0	0	0	0	0	0	0	0	0	0	0
0	ZINC08905211	-7.2	0	0	0	0	0	0	0	0	0	0	0	0	0	0	0	0	0	0	0	0	0	0	0	0	0	0	0	0	0.7	0	0.7	0	0	0	0	0.4	0	0	0	0	0	0	0	0	0	0	0
0	ZINC08906303	-8.9	0	0	0	0	0	0	0	0	0	0	0	0	0	0	0	0	0	0	0	0	0	0	0	0	0	0	0	0	0.4	0	0.2	0	0	0	0	0.4	0	0	0	0	0	0	0	0	0	0	0
0	ZINC08908018	-8.5	0	0	0	0	0	0	0	0	0	0	0	0	0	0	0	0	0	0	0	0	0	0	0	0	0	0	0	0	0.8	0	0.5	0	0	0	0	0.4	0	0	0	0	0	0	0	0	0	0	0
0	ZINC08908785	-9.2	0	0	0	0	0	0	0	0	0	0	0	0	0	0	0	0	0	0	0	0	0	0	0	0	0	0	0	0	0.6	0	0.4	0	0	0	0	0.4	0	0	0	0	0	0	0	0	0	0	0
0	ZINC08908795	-9.5	0	0	0	0	0	0	0	0	0	0	0	0	0	0	0	0	0	0	0	0	0	0	0	0	0	0	0	0	0.7	0.1	0.3	0	0	0	0	0.2	0	0	0	0	0	0	0	0	0	0	0
0	ZINC08908799	-9.7	0	0	0	0	0	0	0	0	0	0	0	0	0	0	0	0	0	0	0	0	0	0	0	0	0	0	0	0	0.6	0	0.5	0	0	0	0	0.1	0	0	0	0	0	0	0	0	0	0	0
0	ZINC08909935	-10	0	0	0	0	0	0	0	0	0	0	0	0	0	0	0	0	0	0	0	0	0	0	0	0	0	0	0	0	0.3	0.1	0.9	0	0	0	0	0.5	0	0	0	0	0	0	0	0	0	0	0
0	ZINC08910734	-8.5	0	0	0	0	0	0	0	0	0	0	0	0	0	0	0	0	0	0	0	0	0	0	0	0	0	0	0	0	0.8	0	0.9	0	0	0	0	0	0	0	0	0	0	0	0	0	0	0	0
0	ZINC08916359	-9	0	0	0	0	0	0	0	0	0	0	0	0	0	0	0	0	0	0	0	0	0	0	0	0	0	0	0	0	1	0	1	0	0	0	0	0	0	0	0	0	0	0	0	0	0	0	0
0	ZINC08916986	-8.7	0	0	0	0	0	0	0	0	0	0	0	0	0	0	0	0	0	0	0	0	0	0	0	0	0	0	0	0	0.8	0	0.6	0	0	0	0	0.6	0	0	0	0	0	0	0	0	0	0	0
0	ZINC08917421	-8.8	0	0	0	0	0	0	0	0	0	0	0	0	0	0	0	0	0	0	0	0	0	0	0	0	0	0	0	0	0.8	0	0.6	0	0	0	0	0	0	0	0	0	0	0	0	0	0	0	0
0	ZINC08918396	-8.6	0	0	0	0	0	0	0	0	0	0	0	0	0	0	0	0	0	0	0	0	0	0	0	0	0	0	0	0	1	0.1	0.4	0	0	0	0	0.6	0	0	0	0	0	0	0	0	0	0	0
0	ZINC08918568	-7.25	0	0	0	0	0	0	0	0	0	0	0	0	0	0	0	0	0	0	0	0	0	0	0	0	0	0	0	0	0.75	0	1	0	0	0	0	0.5	0	0	0	0	0	0	0	0	0	0	0
0	ZINC08920034	-8.5	0	0	0	0	0	0	0	0	0	0	0	0	0	0	0	0	0	0	0	0	0	0	0	0	0	0	0	0	0.7	0	0.7	0	0	0	0	0.5	0	0	0	0	0	0	0	0	0	0	0
0	ZINC08920171	-8.2	0	0	0	0	0	0	0	0	0	0	0	0	0	0	0	0	0	0	0	0	0	0	0	0	0	0	0	0	0.7	0	0.4	0	0	0	0	0	0	0	0	0	0	0	0	0	0	0	0
0	ZINC08920707	-7.7	0	0	0	0	0	0	0	0	0	0	0	0	0	0	0	0	0	0	0	0	0	0	0	0	0	0	0	0	0.6	0	0.3	0	0	0	0	0.2	0	0	0	0	0	0	0	0	0	0	0
0	ZINC08920770	-6.7	0	0	0	0	0	0	0	0	0	0	0	0	0	0	0	0	0	0	0	0	0	0	0	0	0	0	0	0	0.4	0	0.2	0	0	0	0	0.3	0	0	0	0.1	0	0	0	0	0	0	0
0	ZINC08921016	-9.2	0	0	0	0	0	0	0	0	0	0	0	0	0	0	0	0	0	0	0	0	0	0	0	0	0	0	0	0	0.4	0	1	0	0	0	0	0.1	0	0	0	0	0	0	0	0	0	0	0
0	ZINC08921421	-7.2	0	0	0	0	0	0	0	0	0	0	0	0	0	0	0	0	0	0	0	0	0	0	0	0	0	0	0	0	0.6	0	0.8	0	0	0	0	0.3	0	0	0	0	0	0	0	0	0	0	0
0	ZINC08922539	-8.4	0	0	0	0	0	0	0	0	0	0	0	0	0	0	0	0	0	0	0	0	0	0	0	0	0	0	0	0	0.8	0	0.4	0	0	0	0	0.4	0	0	0	0	0	0	0	0	0	0	0
0	ZINC08926217	-6.9	0	0	0	0	0	0	0	0	0	0	0	0	0	0	0	0	0	0	0	0	0	0	0	0	0	0	0	0	1	0.2	0.5	0	0	0	0	0.2	0	0	0	0.2	0	0	0	0	0	0	0
0	ZINC08927038	-8.1	0	0	0	0	0	0	0	0	0	0	0	0	0	0	0	0	0	0	0	0	0	0	0	0	0	0	0	0	0.3	0	1	0	0	0	0	1	0	0	0	0	0	0	0	0	0	0	0
0	ZINC08928024	-6	0	0	0	0	0	0	0	0	0	0	0	0	0	0	0	0	0	0	0	0	0	0	0	0	0	0	0	0	1	0	0.8	0	0	0	0	0.8	0	0	0	0	0	0	0	0	0	0	0
0	ZINC08933290	-9	0	0	0	0	0	0	0	0	0	0	0	0	0	0	0	0	0	0	0	0	0	0	0	0	0	0	0	0	0.6	0	0.9	0	0	0	0	0.4	0	0	0	0	0	0	0	0	0	0	0
0	ZINC08935709	-9.9	0	0	0	0	0	0	0	0	0	0	0	0	0	0	0	0	0	0	0	0	0	0	0	0	0	0	0	0	0.8	0	0.7	0	0	0	0	0.7	0	0	0	0	0	0	0	0	0	0	0
0	ZINC08938415	-8.1	0	0	0	0	0	0	0	0	0	0	0	0	0	0	0	0	0	0	0	0	0	0	0	0	0	0	0	0	0.8	0.1	0.8	0	0	0	0	0	0	0	0	0	0	0	0	0	0	0	0
0	ZINC08940122	-8	0	0	0	0	0	0	0	0	0	0	0	0	0	0	0	0	0	0	0	0	0	0	0	0	0	0	0	0	0.6	0	0.5	0	0	0	0	0.5	0	0	0	0	0	0	0	0	0	0	0
0	ZINC08944198	-7.1	0	0	0	0	0	0	0	0	0	0	0	0	0	0	0	0	0	0	0	0	0	0	0	0	0	0	0	0	0.7	0.1	0.6	0	0	0	0	0.5	0	0	0	0	0	0	0	0	0	0	0
0	ZINC08946019	-6.9	0	0	0	0	0	0	0	0	0	0	0	0	0	0	0	0	0	0	0	0	0	0	0	0	0	0	0	0	0.7	0.1	0.8	0	0	0	0	0.4	0	0	0	0	0	0	0	0	0	0	0
0	ZINC08947798	-7.9	0	0	0	0	0	0	0	0	0	0	0	0	0	0	0	0	0	0	0	0	0	0	0	0	0	0	0	0	0.4	0	0.5	0	0	0	0	0.2	0	0	0	0	0	0	0	0	0	0	0
0	ZINC08949000	-8.5	0	0	0	0	0	0	0	0	0	0	0	0	0	0	0	0	0	0	0	0	0	0	0	0	0	0	0	0	0.6	0	0.9	0	0	0	0	0.2	0	0	0	0	0	0	0	0	0	0	0
0	ZINC08949034	-9.1	0	0	0	0	0	0	0	0	0	0	0	0	0	0	0	0	0	0	0	0	0	0	0	0	0	0	0	0	0.7	0	0.5	0	0	0	0	0.4	0	0	0	0	0	0	0	0	0	0	0
0	ZINC08949039	-8.8	0	0	0	0	0	0	0	0	0	0	0	0	0	0	0	0	0	0	0	0	0	0	0	0	0	0	0	0	0.8	0	0.1	0	0	0	0	0.6	0	0	0	0	0	0	0	0	0	0	0
0	ZINC08949089	-6.7	0	0	0	0	0	0	0	0	0	0	0	0	0	0	0	0	0	0	0	0	0	0	0	0	0	0	0	0	0.6	0.1	0.5	0	0	0	0	0.5	0	0	0	0	0	0	0	0	0	0	0
0	ZINC08949244	-8.1	0	0	0	0	0	0	0	0	0	0	0	0	0	0	0	0	0	0	0	0	0	0	0	0	0	0	0	0	0.7	0.1	0.7	0	0	0	0	0.6	0	0	0	0	0	0	0	0	0	0	0
0	ZINC08949346	-7.3	0	0	0	0	0	0	0	0	0	0	0	0	0	0	0	0	0	0	0	0	0	0	0	0	0	0	0	0	0.3	0	0.6	0	0	0	0	0.2	0	0	0	0	0	0	0	0	0	0	0
0	ZINC08950496	-8	0	0	0	0	0	0	0	0	0	0	0	0	0	0	0	0	0	0	0	0	0	0	0	0	0	0	0	0	0.6	0	0.6	0	0	0	0	0.3	0	0	0	0	0	0	0	0	0	0	0
0	ZINC08951418	-7.1	0	0	0	0	0	0	0	0	0	0	0	0	0	0	0	0	0	0	0	0	0	0	0	0	0	0	0	0	0.7	0.1	0.5	0	0	0	0	0.3	0	0	0	0	0	0	0	0	0	0	0
0	ZINC08952763	-8	0	0	0	0	0	0	0	0	0	0	0	0	0	0	0	0	0	0	0	0	0	0	0	0	0	0	0	0	1	0	0.3	0	0	0	0	0.4	0	0	0	0	0	0	0	0	0	0	0
0	ZINC08960144	-8	0	0	0	0	0	0	0	0	0	0	0	0	0	0	0	0	0	0	0	0	0	0	0	0	0	0	0	0	0.8	0	0.2	0	0	0	0	0.5	0	0	0	0.2	0	0	0	0	0	0	0
0	ZINC08969991	-9.1	0	0	0	0	0	0	0	0	0	0	0	0	0	0	0	0	0	0	0	0	0	0	0	0	0	0	0	0	0.6	0.1	0.7	0	0	0	0	0.3	0	0	0	0	0	0	0	0	0	0	0
0	ZINC08970822	-6.44444	0	0	0	0	0	0	0	0	0	0	0	0	0	0	0	0	0	0	0	0	0	0	0	0	0	0	0	0	0.888889	0.222222	0.444444	0	0	0	0	0.666667	0	0	0	0.111111	0	0	0	0	0	0	0
0	ZINC08971927	-4.7	0	0	0	0	0	0	0	0	0	0	0	0	0	0	0	0	0	0	0	0	0	0	0	0	0	0	0	0	0.6	0.1	0.6	0	0	0	0	0.3	0	0	0	0	0	0	0	0	0	0	0
0	ZINC08982632	-8.4	0	0	0	0	0	0	0	0	0	0	0	0	0	0	0	0	0	0	0	0	0	0	0	0	0	0	0	0	0.4	0	0.1	0	0	0	0	0.1	0	0	0	0	0	0	0	0	0	0	0
0	ZINC08986098	-9.6	0	0	0	0	0	0	0	0	0	0	0	0	0	0	0	0	0	0	0	0	0	0	0	0	0	0	0	0	0.8	0	0.5	0	0	0	0	0.6	0	0	0	0	0	0	0	0	0	0	0
0	ZINC08988880	-8.6	0	0	0	0	0	0	0	0	0	0	0	0	0	0	0	0	0	0	0	0	0	0	0	0	0	0	0	0	0.9	0	0.9	0	0	0	0	0.6	0	0	0	0	0	0	0	0	0	0	0
0	ZINC08989005	-9	0	0	0	0	0	0	0	0	0	0	0	0	0	0	0	0	0	0	0	0	0	0	0	0	0	0	0	0	1	0	0.8	0	0	0	0	0.4	0	0	0	0	0	0	0	0	0	0	0
0	ZINC08993236	-7.8	0.1	0	0	0	0	0	0	0	0	0	0	0	0	0	0	0	0	0	0	0	0	0	0	0	0	0	0	0	0.5	0	0.9	0	0	0	0	0.2	0	0	0	0	0	0	0	0	0	0	0
0	ZINC08994208	-9.4	0	0	0	0	0	0	0	0	0	0	0	0	0	0	0	0	0	0	0	0	0	0	0	0	0	0	0	0	0.6	0.1	0.7	0	0	0	0	0.2	0	0	0	0	0	0	0	0	0	0	0
0	ZINC08995936	-8.3	0	0	0	0	0	0	0	0	0	0	0	0	0	0	0	0	0	0	0	0	0	0	0	0	0	0	0	0	0.9	0	0	0	0	0	0	0.6	0	0	0	0	0	0	0	0	0	0	0
0	ZINC08996031	-6.3	0	0	0	0	0	0	0	0	0	0	0	0	0	0	0	0	0	0	0	0	0	0	0	0	0	0	0	0	0.8	0.1	0.6	0	0	0	0	0.3	0	0	0	0.2	0	0	0	0	0	0	0
0	ZINC08996596	-9	0	0	0	0	0	0	0	0	0	0	0	0	0	0	0	0	0	0	0	0	0	0	0	0	0	0	0	0	0.8	0	0.4	0	0	0	0	0.5	0	0	0	0	0	0	0	0	0	0	0
0	ZINC09004494	-10	0	0	0	0	0	0	0	0	0	0	0	0	0	0	0	0	0	0	0	0	0	0	0	0	0	0	0	0	0.7	0.1	0.7	0	0	0	0	0.2	0	0	0	0	0	0	0	0	0	0	0
0	ZINC09004648	-9.1	0	0	0	0	0	0	0	0	0	0	0	0	0	0	0	0	0	0	0	0	0	0	0	0	0	0	0	0	0.6	0	0.5	0	0	0	0	0.5	0	0	0	0	0	0	0	0	0	0	0
0	ZINC09004872	-9.1	0	0	0	0	0	0	0	0	0	0	0	0	0	0	0	0	0	0	0	0	0	0	0	0	0	0	0	0	0.8	0	0.4	0	0	0	0	0.3	0	0	0	0	0	0	0	0	0	0	0
0	ZINC09007947	-7.4	0	0	0	0	0	0	0	0	0	0	0	0	0	0	0	0	0	0	0	0	0	0	0	0	0	0	0	0	0.8	0	0.7	0	0	0	0	0.5	0	0	0	0	0	0	0	0	0	0	0
0	ZINC09008326	-5.6	0	0	0	0	0	0	0	0	0	0	0	0	0	0	0	0	0	0	0	0	0	0	0	0	0	0	0	0	1	0.1	0.4	0	0	0	0	0.6	0	0	0	0	0	0	0	0	0	0	0
0	ZINC09009369	-8.5	0	0	0	0	0	0	0	0	0	0	0	0	0	0	0	0	0	0	0	0	0	0	0	0	0	0	0	0	0	0	0.7	0	0	0	0	0	0	0	0	0	0	0	0	0	0	0	0
0	ZINC09014332	-7.66667	0	0	0	0	0	0	0	0	0	0	0	0	0	0	0	0	0	0	0	0	0	0	0	0	0	0	0	0	0.777778	0	0.666667	0	0	0	0	0.444444	0	0	0	0.111111	0	0	0	0	0	0	0
0	ZINC09016117	-8.8	0	0	0	0	0	0	0	0	0	0	0	0	0	0	0	0	0	0	0	0	0	0	0	0	0	0	0	0	0.3	0	0.5	0	0	0	0	0.2	0	0	0	0	0	0	0	0	0	0	0
0	ZINC09019087	-9.7	0	0	0	0	0	0	0	0	0	0	0	0	0	0	0	0	0	0	0	0	0	0	0	0	0	0	0	0	0.7	0	0.3	0	0	0	0	0.7	0	0	0	0	0	0	0	0	0	0	0
0	ZINC09023249	-9.5	0	0	0	0	0	0	0	0	0	0	0	0	0	0	0	0	0	0	0	0	0	0	0	0	0	0	0	0	0.7	0.2	0.6	0	0	0	0	0.1	0	0	0	0	0	0	0	0	0	0	0
0	ZINC09023289	-9.6	0	0	0	0	0	0	0	0	0	0	0	0	0	0	0	0	0	0	0	0	0	0	0	0	0	0	0	0	0.8	0	0.4	0	0	0	0	0.5	0	0	0	0	0	0	0	0	0	0	0
0	ZINC09023291	-9	0	0	0	0	0	0	0	0	0	0	0	0	0	0	0	0	0	0	0	0	0	0	0	0	0	0	0	0	0.5	0.1	0.7	0	0	0	0	0.3	0	0	0	0	0	0	0	0	0	0	0
0	ZINC09034174	-6.2	0	0	0	0	0	0	0	0	0	0	0	0	0	0	0	0	0	0	0	0	0	0	0	0	0	0	0	0	0.7	0	0	0	0	0	0	0.3	0	0	0	0	0	0	0	0	0	0	0
0	ZINC09041638	-5.8	0	0	0	0	0	0	0	0	0	0	0	0	0	0	0	0	0	0	0	0	0	0	0	0	0	0	0	0	1	0	0.9	0	0	0	0	0.5	0	0	0	0	0	0	0	0	0	0	0
0	ZINC09041778	-8.6	0	0	0	0	0	0	0	0	0	0	0	0	0	0	0	0	0	0	0	0	0	0	0	0	0	0	0	0	0.8	0	0.7	0	0	0	0	0.5	0	0	0	0	0	0	0	0	0	0	0
0	ZINC09042950	-5.5	0	0	0	0	0	0	0	0	0	0	0	0	0	0	0	0	0	0	0	0	0	0	0	0	0	0	0	0	0.9	0	0.8	0	0	0	0	0.4	0	0	0	0	0	0	0	0	0	0	0
0	ZINC09045370	-5	0	0	0	0	0	0	0	0	0	0	0	0	0	0	0	0	0	0	0	0	0	0	0	0	0	0	0	0	1	0	1	0	0	0	0	0.666667	0	0	0	0	0	0	0	0	0	0	0
0	ZINC09045727	-5.6	0	0	0	0	0	0	0	0	0	0	0	0	0	0	0	0	0	0	0	0	0	0	0	0	0	0	0	0	0.9	0	0.6	0	0	0	0	0.6	0	0	0	0	0	0	0	0	0	0	0
0	ZINC09046025	-7.2	0	0	0	0	0	0	0	0	0	0	0	0	0	0	0	0	0	0	0	0	0	0	0	0	0	0	0	0	0.8	0.1	0.6	0	0	0	0	0.3	0	0	0	0	0	0	0	0	0	0	0
0	ZINC09046205	-6.6	0	0	0	0	0	0	0	0	0	0	0	0	0	0	0	0	0	0	0	0	0	0	0	0	0	0	0	0	0.9	0	0.9	0	0	0	0	0.4	0	0	0	0	0	0	0	0	0	0	0
0	ZINC09046584	-5.5	0	0	0	0	0	0	0	0	0	0	0	0	0	0	0	0	0	0	0	0	0	0	0	0	0	0	0	0	0.9	0	0.4	0	0	0	0	0.4	0	0	0	0	0	0	0	0	0	0	0
0	ZINC09046726	-5.66667	0	0	0	0	0	0	0	0	0	0	0	0	0	0	0	0	0	0	0	0	0	0	0	0	0	0	0	0	0.833333	0	0.833333	0	0	0	0	1	0	0	0	0	0	0	0	0	0	0	0
0	ZINC09053428	-8.7	0	0	0	0	0	0	0	0	0	0	0	0	0	0	0	0	0	0	0	0	0	0	0	0	0	0	0	0	0.5	0.1	0.5	0	0	0	0	0.5	0	0	0	0	0	0	0	0	0	0	0
0	ZINC09054470	-8.9	0	0	0	0	0	0	0	0	0	0	0	0	0	0	0	0	0	0	0	0	0	0	0	0	0	0	0	0	0.8	0	0.7	0	0	0	0	0.4	0	0	0	0	0	0	0	0	0	0	0
0	ZINC09056123	-8.7	0	0	0	0	0	0	0	0	0	0	0	0	0	0	0	0	0	0	0	0	0	0	0	0	0	0	0	0	0.1	0	1	0	0	0	0	0.2	0	0	0	0	0	0	0	0	0	0	0
0	ZINC09065316	-7.8	0	0	0	0	0	0	0	0	0	0	0	0	0	0	0	0	0	0	0	0	0	0	0	0	0	0	0	0	0.7	0.1	0	0	0	0	0	0.7	0	0	0	0	0	0	0	0	0	0	0
0	ZINC09070992	-9.5	0	0	0	0	0	0	0	0	0	0	0	0	0	0	0	0	0	0	0	0	0	0	0	0	0	0	0	0	0.8	0	0.8	0	0	0	0	0.4	0	0	0	0	0	0	0	0	0	0	0
0	ZINC09071660	-6.7	0	0	0	0	0	0	0	0	0	0	0	0	0	0	0	0	0	0	0	0	0	0	0	0	0	0	0	0	1	0	0	0	0	0	0	1	0	0	0	0	0	0	0	0	0	0	0
0	ZINC09075731	-7.5	0	0	0	0	0	0	0	0	0	0	0	0	0	0	0	0	0	0	0	0	0	0	0	0	0	0	0	0	1	0	0.3	0	0	0	0	0.2	0	0	0	0	0	0	0	0	0	0	0
0	ZINC09080319	-7.8	0	0	0	0	0	0	0	0	0	0	0	0	0	0	0	0	0	0	0	0	0	0	0	0	0	0	0	0	0.9	0.1	0.5	0	0	0	0	0.5	0	0	0	0	0	0	0	0	0	0	0
0	ZINC09080660	-8	0	0	0	0	0	0	0	0	0	0	0	0	0	0	0	0	0	0	0	0	0	0	0	0	0	0	0	0	0.7	0.1	0.6	0	0	0	0	0.3	0	0	0	0	0	0	0	0	0	0	0
0	ZINC09080733	-8.9	0	0	0	0	0	0	0	0	0	0	0	0	0	0	0	0	0	0	0	0	0	0	0	0	0	0	0	0	0.8	0	0.5	0	0	0	0	0.1	0	0	0	0	0	0	0	0	0	0	0
0	ZINC09081575	-9.5	0	0	0	0	0	0	0	0	0	0	0	0	0	0	0	0	0	0	0	0	0	0	0	0	0	0	0	0	0.7	0.1	0.6	0	0	0	0	0.1	0	0	0	0	0	0	0	0	0	0	0
0	ZINC09081882	-9.3	0	0	0	0	0	0	0	0	0	0	0	0	0	0	0	0	0	0	0	0	0	0	0	0	0	0	0	0	0.6	0.1	0.4	0	0	0	0	0.1	0	0	0	0	0	0	0	0	0	0	0
0	ZINC09082164	-8.9	0	0	0	0	0	0	0	0	0	0	0	0	0	0	0	0	0	0	0	0	0	0	0	0	0	0	0	0	0.7	0.1	0.7	0	0	0	0	0.3	0	0	0	0	0	0	0	0	0	0	0
0	ZINC09092134	-9.2	0	0	0	0	0	0	0	0	0	0	0	0	0	0	0	0	0	0	0	0	0	0	0	0	0	0	0	0	0.5	0	0.8	0	0	0	0	0.3	0	0	0	0	0	0	0	0	0	0	0
0	ZINC09095583	-8.9	0	0	0	0	0	0	0	0	0	0	0	0	0	0	0	0	0	0	0	0	0	0	0	0	0	0	0	0	0.4	0.1	0.8	0	0	0	0	0.2	0	0	0	0	0	0	0	0	0	0	0
0	ZINC09096458	-9.3	0	0	0	0	0	0	0	0	0	0	0	0	0	0	0	0	0	0	0	0	0	0	0	0	0	0	0	0	0.8	0.1	0.7	0	0	0	0	0.6	0	0	0	0.2	0	0	0	0	0	0	0
0	ZINC09101336	-8.9	0	0	0	0	0	0	0	0	0	0	0	0	0	0	0	0	0	0	0	0	0	0	0	0	0	0	0	0	0.6	0.1	0.4	0	0	0	0	0	0	0	0	0	0	0	0	0	0	0	0
0	ZINC09102245	-8.4	0	0	0	0	0	0	0	0	0	0	0	0	0	0	0	0	0	0	0	0	0	0	0	0	0	0	0	0	0.8	0	0.4	0	0	0	0	0	0	0	0	0	0	0	0	0	0	0	0
0	ZINC09103143	-8.8	0	0	0	0	0	0	0	0	0	0	0	0	0	0	0	0	0	0	0	0	0	0	0	0	0	0	0	0	0.8	0	0.6	0	0	0	0	0.2	0	0	0	0	0	0	0	0	0	0	0
0	ZINC09106798	-8.7	0	0	0	0	0	0	0	0	0	0	0	0	0	0	0	0	0	0	0	0	0	0	0	0	0	0	0	0	0.9	0	0.3	0	0	0	0	0.1	0	0	0	0	0	0	0	0	0	0	0
0	ZINC09113204	-8.7	0	0	0	0	0	0	0	0	0	0	0	0	0	0	0	0	0	0	0	0	0	0	0	0	0	0	0	0	0.6	0.2	0.6	0	0	0	0	0.7	0	0	0	0	0	0	0	0	0	0	0
0	ZINC09115351	-7.4	0	0	0	0	0	0	0	0	0	0	0	0	0	0	0	0	0	0	0	0	0	0	0	0	0	0	0	0	0.9	0	0.7	0	0	0	0	0.9	0	0	0	0	0	0	0	0	0	0	0
0	ZINC09119970	-9.4	0	0	0	0	0	0	0	0	0	0	0	0	0	0	0	0	0	0	0	0	0	0	0	0	0	0	0	0	0.8	0.1	0.7	0	0	0	0	0.5	0	0	0	0	0	0	0	0	0	0	0
0	ZINC09124015	-6.2	0	0	0	0	0	0	0	0	0	0	0	0	0	0	0	0	0	0	0	0	0	0	0	0	0	0	0	0	1	0.1	0.7	0	0	0	0	0.5	0	0	0	0	0	0	0	0	0	0	0
0	ZINC09124017	-6.4	0	0	0	0	0	0	0	0	0	0	0	0	0	0	0	0	0	0	0	0	0	0	0	0	0	0	0	0	0.8	0	0.8	0	0	0	0	0.5	0	0	0	0	0	0	0	0	0	0	0
0	ZINC09124227	-6.3	0	0	0	0	0	0	0	0	0	0	0	0	0	0	0	0	0	0	0	0	0	0	0	0	0	0	0	0	1	0	0.5	0	0	0	0	0.6	0	0	0	0	0	0	0	0	0	0	0
0	ZINC09124229	-6.6	0	0	0	0	0	0	0	0	0	0	0	0	0	0	0	0	0	0	0	0	0	0	0	0	0	0	0	0	1	0.1	0.6	0	0	0	0	0.8	0	0	0	0	0	0	0	0	0	0	0
0	ZINC09125482	-6.9	0	0	0	0	0	0	0	0	0	0	0	0	0	0	0	0	0	0	0	0	0	0	0	0	0	0	0	0	1	0	0.5	0	0	0	0	0.7	0	0	0	0	0	0	0	0	0	0	0
0	ZINC09128300	-9	0	0	0	0	0	0	0	0	0	0	0	0	0	0	0	0	0	0	0	0	0	0	0	0	0	0	0	0	0.8	0	0.6	0	0	0	0	0.5	0	0	0	0	0	0	0	0	0	0	0
0	ZINC09128314	-8.7	0	0	0	0	0	0	0	0	0	0	0	0	0	0	0	0	0	0	0	0	0	0	0	0	0	0	0	0	0.8	0	0.6	0	0	0	0	0.2	0	0	0	0	0	0	0	0	0	0	0
0	ZINC09128569	-8	0	0	0	0	0	0	0	0	0	0	0	0	0	0	0	0	0	0	0	0	0	0	0	0	0	0	0	0	0.7	0	0.7	0	0	0	0	0.2	0	0	0	0	0	0	0	0	0	0	0
0	ZINC09128831	-8.2	0	0	0	0	0	0	0	0	0	0	0	0	0	0	0	0	0	0	0	0	0	0	0	0	0	0	0	0	0.9	0.1	0.8	0	0	0	0	0.7	0	0	0	0	0	0	0	0	0	0	0
0	ZINC09129554	-8.2	0	0	0	0	0	0	0	0	0	0	0	0	0	0	0	0	0	0	0	0	0	0	0	0	0	0	0	0	1	0	0.4	0	0	0	0	1	0	0	0	0	0	0	0	0	0	0	0
0	ZINC09131001	-8.5	0	0	0	0	0	0	0	0	0	0	0	0	0	0	0	0	0	0	0	0	0	0	0	0	0	0	0	0	0.7	0	0.5	0	0	0	0	0	0	0	0	0	0	0	0	0	0	0	0
0	ZINC09138189	-8.7	0	0	0	0	0	0	0	0	0	0	0	0	0	0	0	0	0	0	0	0	0	0	0	0	0	0	0	0	0.9	0	0.4	0	0	0	0	0.7	0	0	0	0	0	0	0	0	0	0	0
0	ZINC09142578	-9.4	0	0	0	0	0	0	0	0	0	0	0	0	0	0	0	0	0	0	0	0	0	0	0	0	0	0	0	0	0.6	0	0.8	0	0	0	0	0.1	0	0	0	0	0	0	0	0	0	0	0
0	ZINC09142590	-9.9	0	0	0	0	0	0	0	0	0	0	0	0	0	0	0	0	0	0	0	0	0	0	0	0	0	0	0	0	0.1	0	0.6	0	0	0	0	0.3	0	0	0	0	0	0	0	0	0	0	0
0	ZINC09144609	-9.2	0	0	0	0	0	0	0	0	0	0	0	0	0	0	0	0	0	0	0	0	0	0	0	0	0	0	0	0	0.9	0	0.7	0	0	0	0	0.4	0	0	0	0	0	0	0	0	0	0	0
0	ZINC09151099	-8.3	0	0	0	0	0	0	0	0	0	0	0	0	0	0	0	0	0	0	0	0	0	0	0	0	0	0	0	0	0.3	0	0.9	0	0	0	0	0.4	0	0	0	0	0	0	0	0	0	0	0
0	ZINC09151115	-8	0	0	0	0	0	0	0	0	0	0	0	0	0	0	0	0	0	0	0	0	0	0	0	0	0	0	0	0	0.5	0.1	0.8	0	0	0	0	0.6	0	0	0	0	0	0	0	0	0	0	0
0	ZINC09153282	-8.9	0	0	0	0	0	0	0	0	0	0	0	0	0	0	0	0	0	0	0	0	0	0	0	0	0	0	0	0	0.8	0	0.6	0	0	0	0	0.2	0	0	0	0	0	0	0	0	0	0	0
0	ZINC09153518	-8.4	0	0	0	0	0	0	0	0	0	0	0	0	0	0	0	0	0	0	0	0	0	0	0	0	0	0	0	0	0.4	0	0.5	0	0	0	0	0.8	0	0	0	0	0	0	0	0	0	0	0
0	ZINC09157883	-10.2	0	0	0	0	0	0	0	0	0	0	0	0	0	0	0	0	0	0	0	0	0	0	0	0	0	0	0	0	0.5	0	0.6	0	0	0	0	0.9	0	0	0	0	0	0	0	0	0	0	0
0	ZINC09158444	-8.8	0	0	0	0	0	0	0	0	0	0	0	0	0	0	0	0	0	0	0	0	0	0	0	0	0	0	0	0	0.4	0	0.4	0	0	0	0	0.2	0	0	0	0.1	0	0	0	0	0	0	0
0	ZINC09158494	-8.4	0	0	0	0	0	0	0	0	0	0	0	0	0	0	0	0	0	0	0	0	0	0	0	0	0	0	0	0	0.9	0.1	0.5	0	0	0	0	0.4	0	0	0	0	0	0	0	0	0	0	0
0	ZINC09162501	-8.8	0	0	0	0	0	0	0	0	0	0	0	0	0	0	0	0	0	0	0	0	0	0	0	0	0	0	0	0	0.3	0	0.7	0	0	0	0	0.6	0	0	0	0.1	0	0	0	0	0	0	0
0	ZINC09165581	-8.9	0	0	0	0	0	0	0	0	0	0	0	0	0	0	0	0	0	0	0	0	0	0	0	0	0	0	0	0	0.9	0	0.6	0	0	0	0	0.7	0	0	0	0	0	0	0	0	0	0	0
0	ZINC09173517	-7.2	0	0	0	0	0	0	0	0	0	0	0	0	0	0	0	0	0	0	0	0	0	0	0	0	0	0	0	0	0.9	0	0.9	0	0	0	0	0.8	0	0	0	0	0	0	0	0	0	0	0
0	ZINC09174474	-8	0	0	0	0	0	0	0	0	0	0	0	0	0	0	0	0	0	0	0	0	0	0	0	0	0	0	0	0	0.8	0.1	0.6	0	0	0	0	0.6	0	0	0	0	0	0	0	0	0	0	0
0	ZINC09180298	-7.8	0	0	0	0	0	0	0	0	0	0	0	0	0	0	0	0	0	0	0	0	0	0	0	0	0	0	0	0	0.4	0.1	0.8	0	0	0	0	0.1	0	0	0	0	0	0	0	0	0	0	0
0	ZINC09181616	-7.7	0	0	0	0	0	0	0	0	0	0	0	0	0	0	0	0	0	0	0	0	0	0	0	0	0	0	0	0	0.9	0	0.7	0	0	0	0	0.8	0	0	0	0	0	0	0	0	0	0	0
0	ZINC09190244	-9.7	0	0	0	0	0	0	0	0	0	0	0	0	0	0	0	0	0	0	0	0	0	0	0	0	0	0	0	0	0.8	0	0.8	0	0	0	0	0.3	0	0	0	0	0	0	0	0	0	0	0
0	ZINC09193660	-7.5	0	0	0	0	0	0	0	0	0	0	0	0	0	0	0.1	0	0	0	0	0	0	0.1	0	0	0	0	0	0	0.7	0.1	0.9	0	0	0	0	0.5	0	0	0	0	0	0	0	0	0	0	0
0	ZINC09208555	-8	0	0	0	0	0	0	0	0	0	0	0	0	0	0	0	0	0	0	0	0	0	0	0	0	0	0	0	0	0.8	0.2	0.8	0	0	0	0	0.9	0	0	0	0	0	0	0	0	0	0	0
0	ZINC09211945	-9.5	0	0	0	0	0	0	0	0	0	0	0	0	0	0	0	0	0	0	0	0	0	0	0	0	0	0	0	0	0.6	0	0.7	0	0	0	0	0.2	0	0	0	0	0	0	0	0	0	0	0
0	ZINC09212141	-10.1	0	0	0	0	0	0	0	0	0	0	0	0	0	0	0	0	0	0	0	0	0	0	0	0	0	0	0	0	0.6	0	0.8	0	0	0	0	0	0	0	0	0	0	0	0	0	0	0	0
0	ZINC09217654	-10.4	0	0	0	0	0	0	0	0	0	0	0	0	0	0	0	0	0	0	0	0	0	0	0	0	0	0	0	0	0.8	0.2	0.7	0	0	0	0	0.6	0	0	0	0	0	0	0	0	0	0	0
0	ZINC09217763	-8.5	0	0	0	0	0	0	0	0	0	0	0	0	0	0	0	0	0	0	0	0	0	0	0	0	0	0	0	0	0.8	0	0.6	0	0	0	0	0.5	0	0	0	0	0	0	0	0	0	0	0
0	ZINC09217824	-9.8	0	0	0	0	0	0	0	0	0	0	0	0	0	0	0	0	0	0	0	0	0	0	0	0	0	0	0	0	0.9	0.1	0.5	0	0	0	0	0.7	0	0	0	0	0	0	0	0	0	0	0
0	ZINC09222581	-7.4	0	0	0	0	0	0	0	0	0	0	0	0	0	0	0	0	0	0	0	0	0	0	0	0	0	0	0	0	0.8	0	0.9	0	0	0	0	0.1	0	0	0	0.1	0	0	0	0	0	0	0
0	ZINC09222889	-8.1	0	0	0	0	0	0	0	0	0	0	0	0	0	0	0	0	0	0	0	0	0	0	0	0	0	0	0	0	0.7	0	0.6	0	0	0	0	0.4	0	0	0	0.1	0	0	0	0	0	0	0
0	ZINC09226775	-7.1	0	0	0	0	0	0	0	0	0	0	0	0	0	0	0	0	0	0	0	0	0	0	0	0	0	0	0	0	1	0	0.2	0	0	0	0	0.3	0	0	0	0	0	0	0	0	0	0	0
0	ZINC09229127	-8.6	0	0	0	0	0	0	0	0	0	0	0	0	0	0	0	0	0	0	0	0	0	0	0	0	0	0	0	0	0.8	0.1	0.5	0	0	0	0	0.4	0	0	0	0	0	0	0	0	0	0	0
0	ZINC09229701	-8.9	0	0	0	0	0	0	0	0	0	0	0	0	0	0	0	0	0	0	0	0	0	0	0	0	0	0	0	0	0.8	0.2	0.6	0	0	0	0	0.3	0	0	0	0.1	0	0	0	0	0	0	0
0	ZINC09229844	-9.4	0	0	0	0	0	0	0	0	0	0	0	0	0	0	0	0	0	0	0	0	0	0	0	0	0	0	0	0	0.1	0	0.4	0	0	0	0	0	0	0	0	0	0	0	0	0	0	0	0
0	ZINC09230898	-7.9	0	0	0	0	0	0	0	0	0	0	0	0	0	0	0	0	0	0	0	0	0	0	0	0	0	0	0	0	0.3	0.1	0.5	0	0	0	0	0.3	0	0	0	0	0	0	0	0	0	0	0
0	ZINC09231786	-8.4	0	0	0	0	0	0	0	0	0	0	0	0	0	0	0	0	0	0	0	0	0	0	0	0	0	0	0	0	0.6	0	0.8	0	0	0	0	0.3	0	0	0	0	0	0	0	0	0	0	0
0	ZINC09233576	-7.3	0	0	0	0	0	0	0	0	0	0	0	0	0	0	0	0	0	0	0	0	0	0	0	0	0	0	0	0	0.9	0	0.4	0	0	0	0	0.7	0	0	0	0	0	0	0	0	0	0	0
0	ZINC09235397	-5.8	0	0	0	0	0	0	0	0	0	0	0	0	0	0	0	0	0	0	0	0	0	0.1	0	0	0	0	0	0	1	0	0.8	0	0	0	0	0.7	0	0	0	0	0	0	0	0	0	0	0
0	ZINC09237918	-7	0	0	0	0	0	0	0	0	0	0	0	0	0	0	0	0	0	0	0	0	0	0	0	0	0	0	0	0	1	0.285714	0.857143	0	0	0	0	0.428571	0	0	0	0	0	0	0	0	0	0	0
0	ZINC09238093	-3.9	0	0	0	0	0	0	0	0	0	0	0	0	0	0	0	0	0	0	0	0	0	0	0	0	0	0	0	0	0.6	0	1	0	0	0	0	0.2	0	0	0	0	0	0	0	0	0	0	0
0	ZINC09244245	-6.6	0	0	0	0	0	0	0	0	0	0	0	0	0	0	0	0	0	0	0	0	0	0.1	0	0	0	0	0	0	0.8	0	0.9	0	0	0	0	0.4	0	0	0	0	0	0	0	0	0	0	0
0	ZINC09244246	-5.2	0	0	0	0	0	0	0	0	0	0	0	0	0	0	0	0	0	0	0	0	0	0	0	0	0	0	0	0	0.7	0.1	0.4	0	0	0	0	0.5	0	0	0	0	0	0	0	0	0	0	0
0	ZINC09244417	-7.1	0	0	0	0	0	0	0	0	0	0	0	0	0	0	0	0	0	0	0	0	0	0	0	0	0	0	0	0	1	0	0.4	0	0	0	0	0.7	0	0	0	0.2	0	0	0	0	0	0	0
0	ZINC09244427	-8	0	0	0	0	0	0	0	0	0	0	0	0	0	0	0	0	0	0	0	0	0	0	0	0	0	0	0	0	0.5	0	0.2	0	0	0	0	0.1	0	0	0	0	0	0	0	0	0	0	0
0	ZINC09246731	-8.6	0	0	0	0	0	0	0	0	0	0	0	0	0	0	0	0	0	0	0	0	0	0	0	0	0	0	0	0	0.8	0	0.7	0	0	0	0	0.5	0	0	0	0	0	0	0	0	0	0	0
0	ZINC09251659	-10	0	0	0	0	0	0	0	0	0	0	0	0	0	0	0	0	0	0	0	0	0	0	0	0	0	0	0	0	0.9	0	1	0	0	0	0	0.8	0	0	0	0	0	0	0	0	0	0	0
0	ZINC09253080	-9.7	0	0	0	0	0	0	0	0	0	0	0	0	0	0	0	0	0	0	0	0	0	0	0	0	0	0	0	0	0.6	0	0.8	0	0	0	0	0	0	0	0	0	0	0	0	0	0	0	0
0	ZINC09256098	-8.3	0	0	0	0	0	0	0	0	0	0	0	0	0	0	0	0	0	0	0	0	0	0	0	0	0	0	0	0	0.8	0.2	0.2	0	0	0	0	0.3	0	0	0	0	0	0	0	0	0	0	0
0	ZINC09256800	-7.2	0	0	0	0	0	0	0	0	0	0	0	0	0	0	0	0	0	0	0	0	0	0	0	0	0	0	0	0	0.8	0	0.6	0	0	0	0	0.4	0	0	0	0	0	0	0	0	0	0	0
0	ZINC09256975	-8.8	0	0	0	0	0	0	0	0	0	0	0	0	0	0	0	0	0	0	0	0	0	0	0	0	0	0	0	0	1	0	0.9	0	0	0	0	0.9	0	0	0	0	0	0	0	0	0	0	0
0	ZINC09257109	-9.5	0	0	0	0	0	0	0	0	0	0	0	0	0	0	0	0	0	0	0	0	0	0	0	0	0	0	0	0	0.8	0.2	0.5	0	0	0	0	0.7	0	0	0	0	0	0	0	0	0	0	0
0	ZINC09258767	-10	0	0	0	0	0	0	0	0	0	0	0	0	0	0	0	0	0	0	0	0	0	0	0	0	0	0	0	0	0.4	0	0.7	0	0	0	0	0	0	0	0	0	0	0	0	0	0	0	0
0	ZINC09259022	-8.7	0	0	0	0	0	0	0	0	0	0	0	0	0	0	0	0	0	0	0	0	0	0	0	0	0	0	0	0	0.6	0	0.5	0	0	0	0	0.1	0	0	0	0	0	0	0	0	0	0	0
0	ZINC09259585	-7.7	0	0	0	0	0	0	0	0	0	0	0	0	0	0	0	0	0	0	0	0	0	0	0	0	0	0	0	0	0.6	0	1	0	0	0	0	0.7	0	0	0	0	0	0	0	0	0	0	0
0	ZINC09260572	-7	0	0	0	0	0	0	0	0	0	0	0	0	0	0	0	0	0	0	0	0	0	0	0	0	0	0	0	0	0.9	0	0.6	0	0	0	0	0.2	0	0	0	0	0	0	0	0	0	0	0
0	ZINC09261635	-8.1	0	0	0	0	0	0	0	0	0	0	0	0	0	0	0	0	0	0	0	0	0	0	0	0	0	0	0	0	0.6	0	0.7	0	0	0	0	0.5	0	0	0	0	0	0	0	0	0	0	0
0	ZINC09262283	-8.4	0	0	0	0	0	0	0	0	0	0	0	0	0	0	0	0	0	0	0	0	0	0	0	0	0	0	0	0	1	0	0.3	0	0	0	0	0.3	0	0	0	0	0	0	0	0	0	0	0
0	ZINC09272091	-8.3	0	0	0	0	0	0	0	0	0	0	0	0	0	0	0	0	0	0	0	0	0	0	0	0	0	0	0	0	1	0	0.8	0	0	0	0	0.4	0	0	0	0	0	0	0	0	0	0	0
0	ZINC09272647	-8	0	0	0	0	0	0	0	0	0	0	0	0	0	0	0	0	0	0	0	0	0	0	0	0	0	0	0	0	0.5	0	0.4	0	0	0	0	0.2	0	0	0	0	0	0	0	0	0	0	0
0	ZINC09272942	-6.7	0	0	0	0	0	0	0	0	0	0	0	0	0	0	0	0	0	0	0	0	0	0	0	0	0	0	0	0	1	0	1	0	0	0	0	0.7	0	0	0	0	0	0	0	0	0	0	0
0	ZINC09279127	-9.9	0	0	0	0	0	0	0	0	0	0	0	0	0	0	0	0	0	0	0	0	0	0	0	0	0	0	0	0	1	0	0.8	0	0	0	0	0.2	0	0	0	0	0	0	0	0	0	0	0
0	ZINC09282092	-8.8	0	0	0	0	0	0	0	0	0	0	0	0	0	0	0	0	0	0	0	0	0	0.1	0	0	0	0	0	0	0.8	0.1	0.4	0	0	0	0	0.3	0	0	0	0	0	0	0	0	0	0	0
0	ZINC09283237	-8.2	0	0	0	0	0	0	0	0	0	0	0	0	0	0	0	0	0	0	0	0	0	0	0	0	0	0	0	0	0.7	0	0.5	0	0	0	0	0.3	0	0	0	0	0	0	0	0	0	0	0
0	ZINC09283238	-7.9	0	0	0	0	0	0	0	0	0	0	0	0	0	0	0	0	0	0	0	0	0	0	0	0	0	0	0	0	0.5	0	0.4	0	0	0	0	0.3	0	0	0	0	0	0	0	0	0	0	0
0	ZINC09284298	-9.1	0	0	0	0	0	0	0	0	0	0	0	0	0	0	0	0	0	0	0	0	0	0	0	0	0	0	0	0	1	0.1	0.4	0	0	0	0	0.5	0	0	0	0	0	0	0	0	0	0	0
0	ZINC09290478	-9.8	0	0	0	0	0	0	0	0	0	0	0	0	0	0	0	0	0	0	0	0	0	0	0	0	0	0	0	0	0.8	0	0.8	0	0	0	0	0.5	0	0	0	0	0	0	0	0	0	0	0
0	ZINC09292496	-6.75	0	0	0	0	0	0	0	0	0	0	0	0	0	0	0	0	0	0	0	0	0	0	0	0	0	0	0	0	0.75	0	0.75	0	0	0	0	0.75	0	0	0	0	0	0	0	0	0	0	0
0	ZINC09293714	-8.1	0	0	0	0	0	0	0	0	0	0	0	0	0	0	0	0	0	0	0	0	0	0	0	0	0	0	0	0	0.9	0	0.8	0	0	0	0	0.6	0	0	0	0.1	0	0	0	0	0	0	0
0	ZINC09295657	-5.6	0	0	0	0	0	0	0	0	0	0	0	0	0	0	0	0	0	0	0	0	0	0	0	0	0	0	0	0	0.7	0	0.4	0	0	0	0	0.2	0	0	0	0	0	0	0	0	0	0	0
0	ZINC09299711	-7	0	0	0	0	0	0	0	0	0	0	0	0	0	0	0	0	0	0	0	0	0	0	0	0	0	0	0	0	0.3	0	1	0	0	0	0	0	0	0	0	0.1	0	0	0	0	0	0	0
0	ZINC09301978	-6.7	0	0	0	0	0	0	0	0	0	0	0	0	0	0	0	0	0	0	0	0	0	0	0	0	0	0	0	0	1	0	0.6	0	0	0	0	0.2	0	0	0	0	0	0	0	0	0	0	0
0	ZINC09307223	-9.7	0	0	0	0	0	0	0	0	0	0	0	0	0	0	0	0	0	0	0	0	0	0	0	0	0	0	0	0	0.6	0.1	0.6	0	0	0	0	0.6	0	0	0	0	0	0	0	0	0	0	0
0	ZINC09307242	-9.4	0	0	0	0	0	0	0	0	0	0	0	0	0	0	0	0	0	0	0	0	0	0	0	0	0	0	0	0	0.7	0.1	0.9	0	0	0	0	0.1	0	0	0	0	0	0	0	0	0	0	0
0	ZINC09309154	-8.4	0	0	0	0	0	0	0	0	0	0	0	0	0	0	0	0	0	0	0	0	0	0	0	0	0	0	0	0	0.2	0.2	0.6	0	0	0	0	0	0	0	0	0	0	0	0	0	0	0	0
0	ZINC09309939	-7.8	0	0	0	0	0	0	0	0	0	0	0	0	0	0	0	0	0	0	0	0	0	0	0	0	0	0	0	0	0.7	0	0.7	0	0	0	0	0.5	0	0	0	0	0	0	0	0	0	0	0
0	ZINC09311991	-7	0	0	0	0	0	0	0	0	0	0	0	0	0	0	0	0	0	0	0	0	0	0	0	0	0	0	0	0	0.714286	0.142857	0.428571	0	0	0	0	0.142857	0	0	0	0	0	0	0	0	0	0	0
0	ZINC09312233	-6.75	0	0	0	0	0	0	0	0	0	0	0	0	0	0	0	0	0	0	0	0	0	0	0	0	0	0	0	0	0.75	0	1	0	0	0	0	0	0	0	0	0	0	0	0	0	0	0	0
0	ZINC09312234	-6.4	0	0	0	0	0	0	0	0	0	0	0	0	0	0	0	0	0	0	0	0	0	0	0	0	0	0	0	0	0.7	0	0.5	0	0	0	0	0.7	0	0	0	0	0	0	0	0	0	0	0
0	ZINC09312415	-6.7	0	0	0	0	0	0	0	0	0	0	0	0	0	0	0	0	0	0	0	0	0	0	0	0	0	0	0	0	0.5	0	0.8	0	0	0	0	0.3	0	0	0	0	0	0	0	0	0	0	0
0	ZINC09312416	-7.4	0	0	0	0	0	0	0	0	0	0	0	0	0	0	0	0	0	0	0	0	0	0	0	0	0	0	0	0	0.6	0.1	0.8	0	0	0	0	0.4	0	0	0	0	0	0	0	0	0	0	0
0	ZINC09312477	-6.4	0	0	0	0	0	0	0	0	0	0	0	0	0	0	0	0	0	0	0	0	0	0	0	0	0	0	0	0	0.9	0.1	0.7	0	0	0	0	0.5	0	0	0	0	0	0	0	0	0	0	0
0	ZINC09312480	-5.1	0	0	0	0	0	0	0	0	0	0	0	0	0	0	0	0	0	0	0	0	0	0.1	0	0	0	0	0	0	0.5	0.1	0.7	0	0	0	0	0.6	0	0	0	0	0	0	0	0	0	0	0
0	ZINC09312839	-7	0	0	0	0	0	0	0	0	0	0	0	0	0	0	0	0	0	0	0	0	0	0	0	0	0	0	0	0	0.75	0	0.75	0	0	0	0	0.25	0	0	0	0	0	0	0	0	0	0	0
0	ZINC09312840	-5.7	0	0	0	0	0	0	0	0	0	0	0	0	0	0	0	0	0	0	0	0	0	0	0	0	0	0	0	0	0.8	0	0.7	0	0	0	0	0.2	0	0	0	0	0	0	0	0	0	0	0
0	ZINC09313116	-5.83333	0	0	0	0	0	0	0	0	0	0	0	0	0	0	0	0	0	0	0	0	0	0	0	0	0	0	0	0	0.666667	0	0.5	0	0	0	0	0.333333	0	0	0	0	0	0	0	0	0	0	0
0	ZINC09313284	-7.5	0	0	0	0	0	0	0	0	0	0	0	0	0	0	0	0	0	0	0	0	0	0	0	0	0	0	0	0	0.7	0.1	0.6	0	0	0	0	0.3	0	0	0	0	0	0	0	0	0	0	0
0	ZINC09317591	-8.2	0	0	0	0	0	0	0	0	0	0	0	0	0	0	0	0	0	0	0	0	0	0	0	0	0	0	0	0	1	0	0.3	0	0	0	0	0.8	0	0	0	0.1	0	0	0	0	0	0	0
0	ZINC09324710	-9.1	0	0	0	0	0	0	0	0	0	0	0	0	0	0	0	0	0	0	0	0	0	0	0	0	0	0	0	0	0.5	0	0.7	0	0	0	0	0.2	0	0	0	0	0	0	0	0	0	0	0
0	ZINC09324817	-8.7	0	0	0	0	0	0	0	0	0	0	0	0	0	0	0	0	0	0	0	0	0	0	0	0	0	0	0	0	0.5	0	0.8	0	0	0	0	0	0	0	0	0	0	0	0	0	0	0	0
0	ZINC09324821	-9.5	0	0	0	0	0	0	0	0	0	0	0	0	0	0	0	0	0	0	0	0	0	0	0	0	0	0	0	0	0.4	0	0.9	0	0	0	0	0.3	0	0	0	0	0	0	0	0	0	0	0
0	ZINC09324939	-7.7	0	0	0	0	0	0	0	0	0	0	0	0	0	0	0	0	0	0	0	0	0	0	0	0	0	0	0	0	0.9	0	0.6	0	0	0	0	0.6	0	0	0	0	0	0	0	0	0	0	0
0	ZINC09324940	-7.9	0	0	0	0	0	0	0	0	0	0	0	0	0	0	0	0	0	0	0	0	0	0	0	0	0	0	0	0	0.8	0.1	0.4	0	0	0	0	0.4	0	0	0	0	0	0	0	0	0	0	0
0	ZINC09324971	-7.7	0	0	0	0	0	0	0	0	0	0	0	0	0	0	0	0	0	0	0	0	0	0	0	0	0	0	0	0	0.8	0	0.6	0	0	0	0	0.6	0	0	0	0	0	0	0	0	0	0	0
0	ZINC09329215	-9.1	0	0	0	0	0	0	0	0	0	0	0	0	0	0	0	0	0	0	0	0	0	0	0	0	0	0	0	0	0.6	0	0.5	0	0	0	0	0.3	0	0	0	0	0	0	0	0	0	0	0
0	ZINC09330967	-8.4	0	0	0	0	0	0	0	0	0	0	0	0	0	0	0	0	0	0	0	0	0	0	0	0	0	0	0	0	1	0.1	0.2	0	0	0	0	0.7	0	0	0	0	0	0	0	0	0	0	0
0	ZINC09331475	-6.9	0	0	0	0	0	0	0	0	0	0	0	0	0	0	0	0	0	0	0	0	0	0	0	0	0	0	0	0	0.6	0.1	0.5	0	0	0	0	0.5	0	0	0	0	0	0	0	0	0	0	0
0	ZINC09337890	-7.2	0	0	0	0	0	0	0	0	0	0	0	0	0	0	0	0	0	0	0	0	0	0	0	0	0	0	0	0	1	0	0.4	0	0	0	0	0.5	0	0	0	0	0	0	0	0	0	0	0
0	ZINC09337924	-8.2	0	0	0	0	0	0	0	0	0	0	0	0	0	0	0	0	0	0	0	0	0	0	0	0	0	0	0	0	0.8	0	0.7	0	0	0	0	0.6	0	0	0	0	0	0	0	0	0	0	0
0	ZINC09338273	-6.5	0	0	0	0	0	0	0	0	0	0	0	0	0	0	0	0	0	0	0	0	0	0	0	0	0	0	0	0	1	0	0.6	0	0	0	0	0.6	0	0	0	0	0	0	0	0	0	0	0
0	ZINC09340254	-7.6	0	0	0	0	0	0	0	0	0	0	0	0	0	0	0	0	0	0	0	0	0	0	0	0	0	0	0	0	0.8	0	0.1	0	0	0	0	0.6	0	0	0	0	0	0	0	0	0	0	0
0	ZINC09342942	-8.9	0	0	0	0	0	0	0	0	0	0	0	0	0	0	0	0	0	0	0	0	0	0	0	0	0	0	0	0	0.7	0	0.5	0	0	0	0	0.6	0	0	0	0	0	0	0	0	0	0	0
0	ZINC09347022	-9	0	0	0	0	0	0	0	0	0	0	0	0	0	0	0	0	0	0	0	0	0	0	0	0	0	0	0	0	0.6	0	0.5	0	0	0	0	0.2	0	0	0	0	0	0	0	0	0	0	0
0	ZINC09347290	-8.7	0	0	0	0	0	0	0	0	0	0	0	0	0	0	0	0	0	0	0	0	0	0	0	0	0	0	0	0	0.5	0	0.6	0	0	0	0	0.3	0	0	0	0	0	0	0	0	0	0	0
0	ZINC09347490	-7.5	0	0	0	0	0	0	0	0	0	0	0	0	0	0	0	0	0	0	0	0	0	0	0	0	0	0	0	0	0.7	0	0.2	0	0	0	0	0.7	0	0	0	0	0	0	0	0	0	0	0
0	ZINC09347495	-7.6	0	0	0	0	0	0	0	0	0	0	0	0	0	0	0	0	0	0	0	0	0	0	0	0	0	0	0	0	0.6	0	0.4	0	0	0	0	0.5	0	0	0	0	0	0	0	0	0	0	0
0	ZINC09349131	-8.9	0	0	0	0	0	0	0	0	0	0	0	0	0	0	0	0	0	0	0	0	0	0	0	0	0	0	0	0	1	0	0.3	0	0	0	0	0.6	0	0	0	0	0	0	0	0	0	0	0
0	ZINC09349722	-8.2	0	0	0	0	0	0	0	0	0	0	0	0	0	0	0	0	0	0	0	0	0	0	0	0	0	0	0	0	1	0	0.4	0	0	0	0	0.4	0	0	0	0.2	0	0	0	0	0	0	0
0	ZINC09355084	-8.6	0	0	0	0	0	0	0	0	0	0	0	0	0	0	0	0	0	0	0	0	0	0	0	0	0	0	0	0	0.6	0	0.3	0	0	0	0	0.1	0	0	0	0	0	0	0	0	0	0	0
0	ZINC09364084	-7.9	0	0	0	0	0	0	0	0	0	0	0	0	0	0	0	0	0	0	0	0	0	0	0	0	0	0	0	0	0.7	0	0.8	0	0	0	0	0.1	0	0	0	0	0	0	0	0	0	0	0
0	ZINC09365109	-9.4	0	0	0	0	0	0	0	0	0	0	0	0	0	0	0	0	0	0	0	0	0	0	0	0	0	0	0	0	1	0	0.6	0	0	0	0	0.7	0	0	0	0	0	0	0	0	0	0	0
[truncated: 13,225 more rows]
[truncated: 303 more columns]
