# Supplementary material for: PyPLIF HIPPOS-Assisted Prediction of Molecular Determinants of Ligand Binding to Receptors
Source: Molecules. 2021 Apr 22;26(9):2452. doi: 10.3390/molecules26092452 (PMC8122758; doi:10.3390/molecules26092452)
Supplement: Supplementary file 1 [file molecules-26-02452-s001.zip › cxcr4.ensplif.csv]

y	name	dg	V1	V2	V3	V4	V5	V6	V7	V8	V9	V10	V11	V12	V13	V14	V15	V16	V17	V18	V19	V20	V21	V22	V23	V24	V25	V26	V27	V28	V29	V30	V31	V32	V33	V34	V35	V36	V37	V38	V39	V40	V41	V42	V43	V44	V45	V46	V47
1	CHEMBL1088912	-7.5	0	0	0	0	0	0	0	0	0	0	0	0	0	0	0	0	0	0	0	0	0	0	0	0	0	0	0	0	0.2	0	0	0	0	0	0	0	0	0	0	0	0	0	0.2	0	0.1	0	0.1
1	CHEMBL1088913	-7.3	0	0	0	0	0	0	0	0	0	0	0	0.1	0	0.1	0	0	0	0	0	0	0	0	0	0	0	0	0	0	0.2	0	0	0	0	0	0	0	0	0	0	0	0	0	0	0	0.1	0	0
1	CHEMBL1088916	-7.4	0	0	0	0	0	0	0	0.1	0	0	0	0	0	0.1	0	0	0	0	0	0	0	0	0	0	0	0	0	0	0.3	0	0	0	0	0	0	0	0	0	0	0	0	0	0.1	0	0	0	0
1	CHEMBL1089434	-9.2	0.1	0	0	0	0	0	0	0	0	0	0	0.1	0	0.1	0	0	0	0	0	0	0	0	0	0	0	0	0	0	0.2	0	0	0	0	0	0	0	0	0	0	0	0	0	0	0	0.1	0	0
1	CHEMBL1089844	-7.7	0	0	0	0	0	0	0	0	0	0	0	0	0	0	0	0	0	0	0	0	0	0	0	0	0	0	0	0	0.3	0	0	0	0	0	0	0	0	0	0	0	0	0	0.2	0	0	0	0
1	CHEMBL1089845	-7.8	0	0	0	0	0	0	0	0.1	0	0	0	0	0	0	0	0	0	0	0	0	0	0	0	0	0	0	0	0	0.4	0	0	0	0	0	0	0	0	0	0	0	0	0	0.1	0	0.1	0	0
1	CHEMBL1089846	-7.6	0	0	0	0	0	0	0	0	0	0	0	0	0	0	0	0	0	0	0	0	0	0	0	0	0	0	0	0	0.4	0	0	0	0	0	0	0	0	0	0	0	0	0	0.2	0	0.1	0	0.1
1	CHEMBL1091591	-9.1	0.1	0	0	0	0	0	0	0.1	0	0	0	0.1	0	0.1	0	0	0	0	0	0	0	0	0	0	0	0	0	0	0.4	0	0	0	0	0	0	0	0	0	0	0	0	0	0.2	0	0	0	0
1	CHEMBL1092301	-7.6	0.1	0	0	0	0	0	0	0.4	0	0	0	0.1	0	0.1	0	0	0	0	0	0	0	0	0	0	0	0	0	0	0.7	0	0	0	0	0	0	0	0	0	0	0	0	0	0.4	0	0.2	0	0
1	CHEMBL1092302	-7.5	0	0	0	0	0	0	0	0	0	0	0	0	0	0	0	0	0	0	0	0	0	0	0	0	0	0	0	0	0.2	0	0	0	0	0	0	0	0	0	0	0	0	0	0.3	0	0.1	0	0
1	CHEMBL1092324	-8.3	0	0	0	0	0	0	0	0.1	0	0	0	0.1	0	0.1	0	0	0	0	0	0	0	0	0	0	0	0	0	0	0.2	0	0	0	0	0	0	0	0	0	0	0	0	0	0.3	0	0.2	0	0
1	CHEMBL1092596	-7.3	0	0	0	0	0	0	0	0	0	0	0	0	0	0.1	0	0	0	0	0	0	0	0	0	0	0	0	0	0	0.4	0	0	0	0	0	0	0	0	0	0	0	0	0	0.3	0	0	0	0
1	CHEMBL1092628	-8	0	0	0	0	0	0	0	0.2	0	0	0	0	0	0.1	0	0	0	0	0	0	0	0	0	0	0	0	0	0	0.4	0	0	0	0	0	0	0	0	0	0	0	0	0	0.3	0	0.1	0	0
1	CHEMBL1092637	-9.1	0.1	0	0	0	0	0	0	0.5	0	0	0	0	0	0.1	0.4	0	0	0	0	0	0	0	0	0	0	0	0	0	0.7	0	0	0	0	0	0	0	0	0	0	0	0	0	0.3	0	0.1	0	0
1	CHEMBL1093008	-8.5	0	0	0	0	0	0	0	0	0	0	0	0	0	0	0	0	0	0	0	0	0	0	0	0	0	0	0	0	0.1	0	0	0	0	0	0	0	0	0	0	0	0	0	0.1	0	0.1	0	0
1	CHEMBL1094864	-8.4	0	0	0	0	0	0	0	0	0	0	0	0	0	0	0	0	0	0	0	0	0	0	0	0	0	0	0	0	0.3	0	0	0	0	0	0	0	0	0	0	0	0	0	0.1	0	0	0	0
1	CHEMBL1096504	-8.3	0	0	0	0	0	0	0	0.1	0	0	0	0	0	0	0	0	0	0	0	0	0	0	0	0	0	0	0	0	0.4	0	0	0	0	0	0	0	0	0	0	0	0	0	0.5	0	0	0	0.2
1	CHEMBL1202231	-9.1	0	0	0	0	0	0	0	0	0	0	0	0	0	0	0	0	0	0	0	0	0	0	0	0	0	0	0	0	0.1	0	0	0	0	0	0	0	0	0	0	0	0	0	0.1	0	0	0	0
1	CHEMBL129	-6.1	0	0	0	0	0	0	0	0.2	0	0	0	0	0	0.2	0.1	0	0	0	0	0	0	0.1	0	0	0	0	0	0	0.4	0	0	0	0	0	0	0	0	0	0	0	0	0	0.2	0	0	0	0
1	CHEMBL18442	-8.9	0	0	0	0	0	0	0	0.1	0	0	0	0.4	0	0.9	0	0	0	0	0	0	0	0	0	0	0	0	0	0	0.9	0	0	0	0	0	0	0	0	0	0	0	0	0	0.3	0	0	0	0
1	CHEMBL237830	-7.7	0	0	0	0	0	0	0	0.7	0	0	0	0	0	0	0.6	0	0	0	0	0	0	0	0	0	0	0	0	0	0.9	0	0	0	0	0	0	0	0	0	0	0	0	0	0.1	0	0.3	0	0
1	CHEMBL452864	-7.3	0	0	0	0	0	0	0	0.1	0	0	0	0	0	0	0	0	0	0	0	0	0	0	0	0	0	0	0	0	0.6	0	0	0	0	0	0	0	0	0	0	0	0	0	0.2	0	0	0	0
1	CHEMBL452868	-7.6	0	0	0	0	0	0	0	0.2	0	0	0	0.1	0	0	0	0	0	0	0	0	0	0	0	0	0	0	0	0	0.7	0	0	0	0	0	0	0	0	0	0	0	0	0	0.2	0	0.1	0	0
1	CHEMBL454689	-6.8	0	0	0	0	0	0	0	0	0	0	0	0.1	0	0	0	0	0	0	0	0	0	0	0	0	0	0	0	0	0.5	0	0	0	0	0	0	0	0	0	0	0	0	0	0.1	0	0	0	0
1	CHEMBL454896	-7.7	0	0	0	0	0	0	0	0.4	0	0	0	0	0	0	0	0	0	0	0	0	0	0	0	0	0	0	0	0	0.7	0	0	0	0	0	0	0	0	0	0	0	0	0	0.1	0	0	0	0
1	CHEMBL460298	-7.4	0	0	0	0	0	0	0	0.2	0	0	0	0.1	0	0	0	0	0	0	0	0	0	0	0	0	0	0	0	0	0.6	0	0	0	0	0	0	0	0	0	0	0	0	0	0.2	0	0	0	0
1	CHEMBL460299	-7	0	0	0	0	0	0	0	0	0	0	0	0.1	0	0	0	0	0	0	0	0	0	0	0	0	0	0	0	0	0.5	0	0	0	0	0	0	0	0	0	0	0	0	0	0.2	0	0.1	0	0
1	CHEMBL460491	-7.7	0	0	0	0	0	0	0	0.2	0	0	0	0	0	0	0.1	0	0	0	0	0	0	0.1	0	0	0	0	0	0	0.9	0	0	0	0	0	0	0	0	0	0	0	0	0	0.6	0	0.1	0	0
1	CHEMBL461358	-6.6	0	0	0	0	0	0	0	0	0	0	0	0	0	0	0	0	0	0	0	0	0	0	0	0	0	0	0	0	0.4	0	0	0	0	0	0	0	0	0	0	0	0	0	0.1	0	0	0	0
1	CHEMBL461359	-7.9	0	0	0	0	0	0	0	0.5	0	0	0	0	0	0	0	0	0	0	0	0	0	0	0	0	0	0	0	0	0.6	0	0	0	0	0	0	0	0	0	0	0	0	0	0.1	0	0	0	0
1	CHEMBL462588	-7.8	0.1	0	0	0	0	0	0	0.6	0	0	0	0	0	0	0.5	0	0	0	0	0	0	0	0	0	0	0	0	0	0.7	0	0	0	0	0	0	0	0	0	0	0	0	0	0	0	0	0	0
1	CHEMBL477121	-8.1	0	0	0	0	0	0	0	0	0	0	0	0	0	0.1	0	0	0	0	0	0	0	0	0	0	0	0	0	0	0.5	0	0	0	0	0	0	0	0	0	0	0	0	0	0.2	0	0	0	0.1
1	CHEMBL508054	-7.5	0	0	0	0	0	0	0	0.2	0	0	0	0	0	0	0	0	0	0	0	0	0	0	0	0	0	0	0	0	0.4	0	0	0	0	0	0	0	0	0	0	0	0	0	0	0	0	0	0
1	CHEMBL516630	-7.6	0	0	0	0	0	0	0	0.4	0	0	0	0.2	0	0	0.1	0	0	0	0	0	0	0	0	0	0	0	0	0	0.7	0	0	0	0	0	0	0	0	0	0	0	0	0	0.2	0	0	0	0
1	CHEMBL518041	-7.9	0.1	0	0	0	0	0	0	0.2	0	0	0	0.1	0	0	0	0	0	0	0	0	0	0	0	0	0	0	0	0	0.7	0	0	0	0	0	0	0	0	0	0	0	0	0	0	0	0.1	0	0
1	CHEMBL518501	-7.9	0.1	0	0	0	0	0	0	0.6	0	0	0	0	0	0	0.2	0	0	0	0	0	0	0.1	0	0	0	0	0	0	1	0	0	0	0	0	0	0	0	0	0	0	0	0	0.3	0	0	0	0
1	CHEMBL541728	-7.4	0	0	0	0	0	0	0	0.1	0	0	0	0	0	0	0	0	0	0	0	0	0	0	0	0	0	0	0	0	0.4	0	0	0	0	0	0	0	0	0	0	0	0	0	0.1	0	0.1	0	0
1	CHEMBL543895	-7.7	0.1	0	0	0	0	0	0	0	0	0	0	0.2	0	0.5	0	0	0	0	0	0	0	0	0	0	0	0	0	0	0.9	0	0	0	0	0	0	0	0	0	0	0	0	0	0.5	0	0	0	0.1
1	CHEMBL577268	-8.2	0	0	0	0	0	0	0	0.1	0	0	0	0	0	0.1	0	0	0	0	0	0	0	0	0	0	0	0	0	0	0.4	0	0	0	0	0	0	0	0	0	0	0	0	0	0.2	0.1	0.1	0	0
1	CHEMBL853	-5.7	0	0	0	0	0	0	0	0	0	0	0	0	0	0	0	0	0	0	0	0	0	0	0	0	0	0	0	0	0.1	0	0	0	0	0	0	0	0	0	0	0	0	0	0	0	0	0	0
0	ZINC00052422	-6.8	0	0	0	0	0	0	0	0.2	0	0	0	0	0	0.1	0	0	0	0	0	0	0	0	0	0	0	0	0	0	0.3	0	0	0	0	0	0	0	0	0	0	0	0	0	0	0	0.2	0	0
0	ZINC00155015	-6.1	0	0	0	0	0	0	0	0	0	0	0	0	0	0.1	0	0	0	0	0	0	0	0	0	0	0	0	0	0	0.6	0	0	0	0	0	0	0	0	0	0	0	0	0	0.2	0	0	0	0
0	ZINC00173398	-7	0	0	0	0	0	0	0	0.1	0	0	0	0.1	0	0.1	0.1	0	0	0	0	0	0	0.1	0	0	0	0	0	0	0.4	0	0	0	0	0	0	0	0	0	0	0	0	0	0.3	0	0	0	0
0	ZINC00212638	-7.2	0	0	0	0	0	0	0	0.4	0	0	0	0.1	0	0.1	0.3	0	0	0	0	0	0	0	0	0	0	0	0	0	0.7	0	0	0	0	0	0	0	0	0	0	0	0	0	0	0	0	0	0
0	ZINC00241422	-7.6	0.1	0	0	0	0	0	0	0.1	0	0	0	0.2	0	0.2	0.1	0	0	0	0	0	0	0	0	0	0	0	0	0	0.5	0	0	0	0	0	0	0	0	0	0	0	0	0	0.1	0	0.4	0	0
0	ZINC00287378	-6.8	0	0	0	0	0	0	0	0	0	0	0	0	0	0	0	0	0	0	0	0	0	0	0	0	0	0	0	0	0.3	0	0	0	0	0	0	0	0	0	0	0	0	0	0.3	0	0.1	0	0.1
0	ZINC00434082	-6	0	0	0	0	0	0	0	0	0	0	0	0	0	0	0.1	0	0	0	0	0	0	0	0	0	0	0	0	0	0.1	0	0	0	0	0	0	0	0	0	0	0	0	0	0.1	0	0	0	0.1
0	ZINC00474797	-7.5	0	0	0	0	0	0	0	0.2	0	0	0	0	0	0	0.2	0	0	0	0	0	0	0	0	0	0	0	0	0	0.6	0	0	0	0	0	0	0	0	0	0	0	0	0	0.1	0	0	0	0
0	ZINC00487547	-6.4	0.1	0	0	0	0	0	0	0.1	0	0	0	0.1	0	0.2	0.1	0	0	0	0	0	0	0	0	0	0	0	0	0	0.6	0	0	0	0	0	0	0	0	0	0	0	0	0	0.4	0	0.1	0	0.1
0	ZINC00718279	-6.9	0	0	0	0	0	0	0	0.3	0	0	0	0.1	0	0.1	0.4	0	0	0	0	0	0	0	0	0	0	0	0	0	0.6	0	0	0	0	0	0	0	0	0	0	0	0	0	0.3	0	0.1	0	0
0	ZINC00719704	-7.6	0	0	0	0	0	0	0	0	0	0	0	0	0	0	0.3	0	0	0	0	0	0	0	0	0	0	0	0	0	0.4	0	0	0	0	0	0	0	0	0	0	0	0	0	0	0	0	0	0.1
0	ZINC00734234	-7.6	0.1	0	0	0	0	0	0	0.4	0	0	0	0	0	0.1	0.4	0	0	0	0	0	0	0.1	0	0	0	0	0	0	0.4	0	0	0	0	0	0	0	0	0	0	0	0	0	0	0	0	0	0
0	ZINC00821025	-7.9	0	0	0	0	0	0	0	0.8	0	0	0	0.2	0	0.5	0.6	0	0	0	0	0	0	0	0	0	0	0	0	0	0.6	0	0	0	0	0	0	0	0	0	0	0	0	0	0.1	0	0.2	0	0
0	ZINC00821676	-8.2	0.1	0	0	0	0	0	0	0.1	0	0	0	0	0	0	0.3	0	0	0	0	0	0	0.1	0	0	0	0	0	0	0	0	0	0	0	0	0	0	0	0	0	0	0	0	0	0	0	0	0
0	ZINC00845918	-7.7	0	0	0	0	0	0	0	0.3	0	0	0	0.1	0	0.1	0.2	0	0	0	0	0	0	0	0	0	0	0	0	0	0.4	0	0	0	0	0	0	0	0	0	0	0	0	0	0	0	0.3	0	0
0	ZINC00970310	-6.4	0	0	0	0	0	0	0	0	0	0	0	0	0	0	0	0	0	0	0	0	0	0	0	0	0	0	0	0	0	0	0	0	0	0	0	0	0	0	0	0	0	0	0	0	0.1	0	0.2
0	ZINC01042098	-7	0	0	0	0	0	0	0	0.1	0	0	0	0	0	0	0	0	0	0	0	0	0	0	0	0	0	0	0	0	0.4	0	0	0	0	0	0	0	0	0	0	0	0	0	0.1	0	0	0	0
0	ZINC01273571	-8.6	0	0	0	0	0	0	0	0.7	0	0	0	0.2	0	0.4	0.5	0	0	0	0	0	0	0	0	0	0	0	0	0	0.7	0	0	0	0	0	0	0	0	0	0	0	0	0	0.2	0	0.2	0	0
0	ZINC01403425	-7.8	0	0	0	0	0	0	0	0.3	0	0	0	0	0	0	0.1	0	0	0	0	0	0	0	0	0	0	0	0	0	0.2	0	0	0	0	0	0	0	0	0	0	0	0	0	0	0	0	0	0
0	ZINC01427712	-8.6	0	0	0	0	0	0	0	0.4	0	0	0	0	0	0.2	0.8	0	0	0	0	0	0	0.2	0	0	0	0	0	0	0.4	0	0	0	0	0	0	0	0	0	0	0	0	0	0	0	0	0	0
0	ZINC01536411	-7.3	0	0	0	0	0	0	0	0.6	0	0	0	0.1	0	0.4	0.4	0	0	0	0	0	0	0	0	0	0	0	0	0	0.8	0	0	0	0	0	0	0	0	0	0	0	0	0	0.1	0	0	0	0
0	ZINC01563590	-7.7	0	0	0	0	0	0	0	0.1	0	0	0	0.1	0	0.2	0.1	0	0	0	0	0	0	0	0	0	0	0	0	0	0.4	0	0	0	0	0	0	0	0	0	0	0	0	0	0	0	0	0	0
0	ZINC01600859	-7.1	0.1	0	0	0	0	0	0	0.2	0	0	0	0.3	0	0.3	0.1	0	0	0	0	0	0	0	0	0	0	0	0	0	0.6	0	0	0	0	0	0	0	0	0	0	0	0	0	0.4	0	0	0	0
0	ZINC01605772	-9.2	0	0	0	0	0	0	0	0.3	0	0	0	0	0	0	0.1	0	0	0.1	0	0	0	0	0	0	0	0	0	0	0.2	0	0	0	0	0	0	0	0	0	0	0	0	0	0.2	0	0	0	0
0	ZINC01605773	-9.4	0	0	0	0	0	0	0	0	0	0	0	0	0	0	0	0	0	0	0	0	0	0	0	0	0	0	0	0	0.4	0	0	0	0	0	0	0	0	0	0	0	0	0	0.2	0	0	0	0.2
0	ZINC01607643	-6.3	0	0	0	0	0	0	0	0	0	0	0	0	0	0	0	0	0	0	0	0	0	0	0	0	0	0	0	0	0.5	0	0	0	0	0	0	0	0	0	0	0	0	0	0.5	0	0	0	0.1
0	ZINC01665651	-7.1	0	0	0	0	0	0	0	0.1	0	0	0	0.1	0	0	0.3	0	0	0	0	0	0	0	0	0	0	0	0	0	0.6	0	0	0	0	0	0	0	0	0	0	0	0	0	0.5	0	0	0	0
0	ZINC01684446	-5.3	0	0	0	0	0	0	0	0.2	0	0	0	0	0	0	0.1	0	0	0	0	0	0	0.4	0	0	0.2	0	0	0	0.2	0	0	0	0	0	0	0	0	0	0	0	0	0	0.1	0	0	0	0
0	ZINC01691355	-8.6	0	0	0	0	0	0	0	0.3	0	0	0	0.1	0	0	0.5	0	0	0	0	0	0	0	0	0	0	0	0	0	0.5	0	0	0	0	0	0	0	0	0	0	0	0	0	0	0	0	0	0
0	ZINC01692399	-5.8	0.1	0	0	0.1	0	0	0	0.7	0	0	0	0	0	0	0	0	0	0	0	0	0	0	0	0	0	0	0	0	0.1	0	0	0	0	0	0	0	0	0	0	0	0	0	0.1	0	0.1	0	0
0	ZINC01692687	-7.5	0	0	0	0	0	0	0	0.5	0	0	0	0.4	0	0.4	0.3	0	0	0	0	0	0	0	0	0	0	0	0	0	0.7	0	0	0	0	0	0	0	0	0	0	0	0	0	0	0	0	0	0
0	ZINC01694044	-7.6	0.1	0	0	0	0	0	0	0.4	0	0	0	0.2	0	0	0.3	0	0	0	0	0	0	0.1	0	0	0	0	0	0	0.3	0	0	0	0	0	0	0	0	0	0	0	0	0	0.1	0	0.1	0	0
0	ZINC01700320	-6.5	0	0	0	0	0	0	0	0.3	0	0	0	0.1	0	0	0.3	0	0	0	0	0	0	0	0	0	0	0	0	0	0.6	0	0	0	0	0	0	0	0	0	0	0	0	0	0.4	0	0	0	0
0	ZINC01700322	-6.3	0	0	0	0	0	0	0	0.4	0	0	0	0	0	0	0.5	0	0	0	0	0	0	0	0	0	0	0	0	0	0.7	0	0	0	0	0	0	0	0	0	0	0	0	0	0.6	0	0	0	0
0	ZINC01704486	-8.1	0.3	0	0	0	0	0	0	0.4	0	0	0	0	0	0	0.1	0	0	0	0	0	0	0	0	0	0	0	0	0	0.3	0	0	0	0	0	0	0	0	0	0	0	0	0	0.1	0	0	0	0
0	ZINC01713828	-7.9	0.1	0	0	0	0	0	0	0.2	0	0	0	0	0	0	0.1	0	0	0	0	0	0	0.1	0	0	0	0	0	0	0.1	0	0	0	0	0	0	0	0	0	0	0	0	0	0	0	0	0	0
0	ZINC01772995	-7.2	0	0	0	0	0	0	0	0	0	0	0	0	0	0	0	0	0	0	0	0	0	0	0	0	0	0	0	0	0.5	0	0	0	0	0	0	0	0	0	0	0	0	0	0.3	0	0	0	0
0	ZINC01798381	-7.7	0	0	0	0	0	0	0	0	0	0	0	0	0	0	0	0	0	0	0	0	0	0	0	0	0	0	0	0	0.5	0	0	0	0	0	0	0	0	0	0	0	0	0	0.3	0	0.3	0	0
0	ZINC01848318	-8.4	0	0	0	0	0	0	0	0.1	0	0	0	0	0	0	0.4	0	0	0	0	0	0	0.1	0	0	0	0	0	0	0.7	0	0	0	0	0	0	0	0	0	0	0	0	0	0	0	0	0	0.1
0	ZINC01922365	-7	0	0	0	0	0	0	0	0.1	0	0	0	0	0	0	0.3	0	0	0	0	0	0	0.1	0	0	0	0	0	0	0.4	0	0	0	0	0	0	0	0	0	0	0	0	0	0.4	0	0.1	0	0
0	ZINC01954919	-7.5	0	0	0	0	0	0	0	0	0	0	0	0	0	0	0.7	0	0	0	0	0	0	0.1	0	0	0	0	0	0	0.6	0	0	0	0	0	0	0	0	0	0	0	0	0	0.1	0	0	0	0
0	ZINC01961612	-8.6	0	0	0	0	0	0	0	0.2	0	0	0	0	0	0	0.1	0	0	0	0	0	0	0	0	0	0	0	0	0	0.6	0	0	0	0	0	0	0	0	0	0	0	0	0	0.1	0	0	0	0
0	ZINC02013172	-6	0	0	0	0	0	0	0	0.5	0	0	0	0	0	0.1	0.5	0	0	0	0	0	0	0	0	0	0	0	0	0	0.9	0	0	0	0	0	0	0	0	0	0	0	0	0	0	0	0	0	0
0	ZINC02022443	-6	0	0	0	0	0	0	0	0	0	0	0	0	0	0	0	0	0	0	0	0	0	0	0	0	0	0	0	0	0.4	0	0	0	0	0	0	0	0	0	0	0	0	0	0.3	0	0	0	0
0	ZINC02024944	-5.9	0	0	0	0	0	0	0	0	0	0	0	0	0	0	0.1	0	0	0	0	0	0	0	0	0	0	0	0	0	0.1	0	0	0	0	0	0	0	0	0	0	0	0	0	0.1	0	0.1	0	0
0	ZINC02026788	-8	0	0	0	0	0	0	0	0	0	0	0	0	0	0	0.2	0	0	0	0	0	0	0	0	0	0	0	0	0	0.4	0	0	0	0	0	0	0	0	0	0	0	0	0	0	0	0	0	0
0	ZINC02136688	-9.1	0	0	0	0	0	0	0	0.2	0	0	0	0	0	0	0.5	0	0	0	0	0	0	0.1	0	0	0	0	0	0	0.4	0	0	0	0	0	0	0	0	0	0	0	0	0	0	0	0	0	0
0	ZINC02168140	-7.3	0	0	0	0	0	0	0	0.1	0	0	0	0	0	0	0	0	0	0	0	0	0	0	0	0	0	0	0	0	0.6	0	0	0	0	0	0	0	0	0	0	0	0	0	0.5	0	0	0	0
0	ZINC02252306	-6.8	0.1	0	0	0	0	0	0	0.2	0	0	0	0	0	0	0.2	0	0	0	0	0	0	0.1	0	0	0	0	0	0	0.6	0	0	0	0	0	0	0	0	0	0	0	0	0	0	0	0	0	0
0	ZINC02343991	-6.7	0	0	0	0	0	0	0	0.3	0	0	0	0.2	0	0.3	0	0	0	0	0	0	0	0	0	0	0	0	0	0	0.5	0	0	0	0	0	0	0	0	0	0	0	0	0	0.2	0	0.1	0	0
0	ZINC02387626	-7.3	0.3	0	0	0	0	0	0	0	0	0	0	0	0	0	0	0	0	0	0	0	0	0	0	0	0	0	0	0	0	0	0	0	0	0	0	0	0	0	0	0	0	0	0	0	0.1	0	0
0	ZINC02475561	-5.2	0	0	0	0	0	0	0	0.3	0	0	0	0	0	0.2	0.2	0	0	0	0	0	0	0	0	0	0	0	0	0	0.3	0	0	0	0	0	0	0	0	0	0	0	0	0	0.1	0	0	0	0
0	ZINC02478830	-5.6	0.4	0	0	0	0	0	0	0.3	0	0	0	0	0	0	0.1	0	0	0	0	0	0	0	0	0	0	0	0	0	0.4	0	0	0	0	0	0	0	0	0	0	0	0	0	0.1	0	0	0	0
0	ZINC02624425	-7.1	0	0	0	0	0	0	0	0.3	0	0	0	0	0	0	0	0	0	0	0	0	0	0	0	0	0	0	0	0	0.2	0	0	0	0	0	0	0	0	0	0	0	0	0	0.3	0	0	0	0
0	ZINC02686495	-8.7	0	0	0	0	0	0	0	0	0	0	0	0	0	0	0	0	0	0	0	0	0	0	0	0	0	0	0	0	0	0	0	0	0	0	0	0	0	0	0	0	0	0	0	0	0	0	0
0	ZINC02754850	-7.7	0	0	0	0	0	0	0	0.2	0	0	0	0.1	0	0.2	0.2	0	0	0	0	0	0	0	0	0	0	0	0	0	0.4	0	0	0	0	0	0	0	0	0	0	0	0	0	0	0	0	0	0
0	ZINC02782158	-7.4	0.1	0	0	0	0	0	0	0.3	0	0	0	0.2	0	0.2	0.3	0	0	0	0	0	0	0	0	0	0	0	0	0	0.5	0	0	0	0	0	0	0	0	0	0	0	0	0	0.4	0	0.2	0	0
0	ZINC02800419	-7	0	0	0	0	0	0	0	0	0	0	0	0	0	0.1	0.1	0	0	0	0	0	0	0	0	0	0	0	0	0	0.7	0	0	0	0	0	0	0	0	0	0	0	0	0	0.1	0	0	0	0
0	ZINC02823430	-6.9	0	0	0	0	0	0	0	0.3	0	0	0	0	0	0	0.5	0	0	0	0	0	0	0	0	0	0	0	0	0	0.7	0	0	0	0	0	0	0	0	0	0	0	0	0	0.2	0	0	0	0
0	ZINC02860807	-6.3	0	0	0	0	0	0	0	0.2	0	0	0	0	0	0	0.1	0	0	0	0	0	0	0	0	0	0	0	0	0	0.5	0	0	0	0	0	0	0	0	0	0	0	0	0	0.2	0	0	0	0
0	ZINC02890141	-6.7	0	0	0	0	0	0	0	0.2	0	0	0	0	0	0.1	0.1	0	0	0	0	0	0	0	0	0	0	0	0	0	0.4	0	0	0	0	0	0	0	0	0	0	0	0	0	0	0	0	0	0
0	ZINC03114922	-5.5	0	0	0	0	0	0	0	0.4	0	0	0	0	0	0.2	0	0	0	0	0	0	0	0	0	0	0	0	0	0	0.8	0	0	0	0	0	0	0	0	0	0	0	0	0	0.4	0	0	0	0
0	ZINC03116603	-8.1	0	0	0	0	0	0	0	0.4	0	0	0	0	0	0	0.6	0	0	0	0	0	0	0	0	0	0	0	0	0	0.7	0	0	0	0	0	0	0	0	0	0	0	0	0	0.5	0	0	0	0
0	ZINC03168506	-8.3	0	0	0	0	0	0	0	0.4	0	0	0	0	0	0.1	0.7	0	0	0	0	0	0	0.3	0	0	0	0	0	0	0.4	0	0	0	0	0	0	0	0	0	0	0	0	0	0.1	0	0	0	0
0	ZINC03239668	-6.5	0	0	0	0	0	0	0	0	0	0	0	0.1	0	0	0.1	0	0	0	0	0	0	0	0	0	0	0	0	0	0.1	0	0	0	0	0	0	0	0	0	0	0	0	0	0	0	0	0	0
0	ZINC03255921	-8.1	0	0	0	0	0	0	0	0	0	0	0	0	0	0	0	0	0	0	0	0	0	0	0	0	0	0	0	0	0.7	0	0	0	0	0	0	0	0	0	0	0	0	0	0.6	0	0.3	0	0
0	ZINC03518590	-7.1	0	0	0	0	0	0	0	0.4	0	0	0	0	0	0	0.4	0	0	0	0	0	0	0.1	0	0	0	0	0	0	0.5	0	0	0	0	0	0	0	0	0	0	0	0	0	0	0	0	0	0
0	ZINC03571747	-8.3	0.1	0	0	0	0	0	0	0.2	0	0	0	0	0	0	0.3	0	0	0	0	0	0	0	0	0	0	0	0	0	0.3	0	0	0	0	0	0	0	0	0	0	0	0	0	0.2	0	0	0	0
0	ZINC03771028	-8.8	0	0	0	0	0	0	0	0.6	0	0	0	0	0	0	0.4	0	0	0	0	0	0	0	0	0	0	0	0	0	0.6	0	0	0	0	0	0	0	0	0	0	0	0	0	0	0	0	0	0
0	ZINC03830997	-7.1	0.1	0	0	0	0	0	0	0.6	0	0	0	0	0	0.1	0.5	0	0	0	0	0	0	0.1	0	0	0	0	0	0	0.7	0	0	0	0	0	0	0	0	0	0	0	0	0	0.1	0	0	0	0
0	ZINC03838819	-7.8	0	0	0	0	0	0	0	0.3	0	0	0	0.1	0	0	0.4	0	0	0	0	0	0	0	0	0	0	0	0	0	0.6	0	0	0	0	0	0	0	0	0	0	0	0	0	0.3	0	0	0	0.1
0	ZINC03838834	-8	0	0	0	0	0	0	0	0.4	0	0	0	0.3	0	0.3	0.3	0	0	0	0	0	0	0	0	0	0	0	0	0	0.4	0	0	0	0	0	0	0	0	0	0	0	0	0	0.2	0	0	0	0
0	ZINC03840175	-7.4	0.1	0	0	0	0	0	0	0.6	0	0	0	0.4	0	0.2	0.4	0	0	0	0	0	0	0.1	0	0	0	0	0	0	0.7	0	0	0	0	0	0	0	0	0	0	0	0	0	0.1	0	0	0	0
0	ZINC03840755	-7.8	0	0	0	0	0	0	0	0.9	0	0	0	0	0	0.1	0.8	0	0	0	0	0	0	0	0	0	0	0	0	0	0.9	0	0	0	0	0	0	0	0	0	0	0	0	0	0	0	0	0	0
0	ZINC03852038	-8	0	0	0	0	0	0	0	0.2	0	0	0	0	0	0	0	0	0	0	0	0	0	0	0	0	0	0	0	0	0.3	0	0	0	0	0	0	0	0	0	0	0	0	0	0	0	0.1	0	0
0	ZINC03954275	-9.1	0	0	0	0	0	0	0	0.2	0	0	0	0	0	0.7	0	0	0	0	0	0	0	0	0	0	0	0	0	0	0.6	0	0	0	0	0	0	0	0	0	0	0	0	0	0	0	0.2	0	0
0	ZINC03978082	-6.5	0	0	0	0	0	0	0	0.2	0	0	0	0.2	0	0	0.2	0	0	0	0	0	0	0	0	0	0	0	0	0	0.6	0	0	0	0	0	0	0	0	0	0	0	0	0	0.4	0	0	0	0
0	ZINC03995983	-7.9	0	0	0	0	0	0	0	0.6	0	0	0	0	0	0	0.4	0	0	0	0	0	0	0.1	0	0	0	0	0	0	0.6	0	0	0	0	0	0	0	0	0	0	0	0	0	0	0	0	0	0
0	ZINC04016812	-7.6	0	0	0	0	0	0	0	0.4	0	0	0	0.3	0	0.3	0.3	0	0	0	0	0	0	0	0	0	0	0	0	0	0.4	0	0	0	0	0	0	0	0	0	0	0	0	0	0.2	0	0	0	0
0	ZINC04023819	-7.9	0	0	0	0	0	0	0	0.3	0	0	0	0.1	0	0.3	0	0	0	0	0	0	0	0	0	0	0	0	0	0	0.8	0	0	0	0	0	0	0	0	0	0	0	0	0	0.5	0	0	0	0
0	ZINC04041896	-8	0	0	0	0	0	0	0	0.3	0	0	0	0.1	0	0	0.2	0	0	0	0	0	0	0	0	0	0	0	0	0	0.5	0	0	0	0	0	0	0	0	0	0	0	0	0	0	0	0	0	0
0	ZINC04050461	-7.6	0	0	0	0	0	0	0	0.1	0	0	0	0	0	0	0.3	0	0	0.2	0	0	0	0	0	0	0	0	0	0	0.3	0	0	0	0	0	0	0	0	0	0	0	0	0	0.1	0	0	0	0
0	ZINC04086592	-9.5	0.1	0	0	0	0	0	0	0.5	0	0	0	0	0	0.1	0.3	0	0	0	0	0	0	0	0	0	0	0	0	0	0.5	0	0	0	0	0	0	0	0	0	0	0	0	0	0.1	0	0	0	0
0	ZINC04087517	-9	0	0	0	0	0	0	0	0.5	0	0	0	0.2	0	0.2	0.3	0	0	0	0	0	0	0	0	0	0	0	0	0	0.4	0	0	0	0	0	0	0	0	0	0	0	0	0	0.1	0	0.1	0	0
0	ZINC04202366	-5.6	0	0	0	0	0	0	0	0.1	0	0	0	0	0	0	0.1	0	0	0	0	0	0	0	0	0	0	0	0	0	0.1	0	0	0	0	0	0	0	0	0	0	0	0	0	0.1	0	0	0	0
0	ZINC04222360	-8	0	0	0	0	0	0	0	0.7	0	0	0	0	0	0	0.5	0	0	0	0	0	0	0	0	0	0	0	0	0	0.8	0	0	0	0	0	0	0	0	0	0	0	0	0	0	0	0	0	0
0	ZINC04261664	-7.3	0	0	0	0.1	0	0	0	0.2	0	0	0	0	0	0	0.2	0	0	0	0	0	0	0	0	0	0	0	0	0	0.2	0	0	0	0	0	0	0	0	0	0	0	0	0	0	0	0	0	0
0	ZINC04277599	-6.7	0	0	0	0	0	0	0	0	0	0	0	0	0	0	0	0	0	0	0	0	0	0	0	0	0	0	0	0	0.3	0	0	0	0	0	0	0	0	0	0	0	0	0	0.1	0	0	0	0
0	ZINC04279517	-5.9	0	0	0	0	0	0	0	0.2	0	0	0	0	0	0	0.3	0	0	0	0	0	0	0.1	0	0	0	0	0	0	0.6	0	0	0	0	0	0	0	0	0	0	0	0	0	0.4	0	0	0	0
0	ZINC04290621	-6.5	0	0	0	0	0	0	0	0	0	0	0	0	0	0	0	0	0	0	0	0	0	0	0	0	0	0	0	0	0	0	0	0	0	0	0	0	0	0	0	0	0	0	0.2	0	0	0	0
0	ZINC04300288	-7.4	0.1	0	0	0	0	0	0	0.4	0	0	0	0	0	0	0.4	0	0	0	0	0	0	0.1	0	0	0	0	0	0	0.7	0	0	0	0	0	0	0	0	0	0	0	0	0	0	0	0	0	0.2
0	ZINC04301653	-7.2	0	0	0	0	0	0	0	0.5	0	0	0	0.1	0	0.3	0.5	0	0	0.1	0	0	0	0	0	0	0	0	0	0	0.8	0	0	0	0	0	0	0	0	0	0	0	0	0	0.4	0	0.1	0	0
0	ZINC04324388	-8.1	0	0	0	0	0	0	0	0.3	0	0	0	0	0	0	0.4	0	0	0	0	0	0	0	0	0	0	0	0	0	0.4	0	0	0	0	0	0	0	0	0	0	0	0	0	0	0	0	0	0
0	ZINC04324419	-8.2	0	0	0	0	0	0	0	0.2	0	0	0	0	0	0	0.1	0	0	0	0	0	0	0	0	0	0	0	0	0	0.4	0	0	0	0	0	0	0	0	0	0	0	0	0	0.1	0	0	0	0
0	ZINC04324435	-7.9	0	0	0	0	0	0	0	0.4	0	0	0	0	0	0	0.3	0	0	0	0	0	0	0	0	0	0	0	0	0	0.4	0	0	0	0	0	0	0	0	0	0	0	0	0	0	0	0	0	0
0	ZINC04330637	-8.8	0	0	0	0	0	0	0	0.6	0	0	0	0.1	0	0.1	0.7	0	0	0	0	0	0	0	0	0	0	0	0	0	0.7	0	0	0	0	0	0	0	0	0	0	0	0	0	0	0	0	0	0
0	ZINC04337790	-7.2	0	0	0	0	0	0	0	0.1	0	0	0	0.1	0	0.1	0.1	0	0	0	0	0	0	0.1	0	0	0	0	0	0	0.2	0	0	0	0	0	0	0	0	0	0	0	0	0	0	0	0	0	0
0	ZINC04362847	-7.3	0	0	0	0	0	0	0	0	0	0	0	0	0	0	0	0	0	0	0	0	0	0	0	0	0	0	0	0	0.3	0	0	0	0	0	0	0	0	0	0	0	0	0	0.1	0	0	0	0
0	ZINC04377411	-6.2	0	0	0	0	0	0	0	0	0	0	0	0.1	0	0	0.2	0	0	0	0	0	0	0	0	0	0	0	0	0	0.2	0	0	0	0	0	0	0	0	0	0	0	0	0	0.2	0	0	0	0.1
0	ZINC04389286	-6.5	0	0	0	0	0	0	0	0.1	0	0	0	0	0	0	0.1	0	0	0.1	0	0	0	0	0	0	0	0	0	0	0.2	0	0	0	0	0	0	0	0	0	0	0	0	0	0	0	0	0	0
0	ZINC04408515	-7	0	0	0	0	0	0	0	0.1	0	0	0	0	0	0	0	0	0	0	0	0	0	0	0	0	0	0	0	0	0	0	0	0	0	0	0	0	0	0	0	0	0	0	0.1	0	0	0	0
0	ZINC04421258	-7.7	0	0	0	0	0	0	0	0.4	0	0	0	0	0	0.2	0.1	0	0	0	0	0	0	0	0	0	0	0	0	0	0.4	0	0	0	0	0	0	0	0	0	0	0	0	0	0	0	0.2	0	0
0	ZINC04476099	-8.2	0.1	0	0	0	0	0	0	0.2	0	0	0	0	0	0	0.4	0	0	0	0	0	0	0	0	0	0	0	0	0	0.3	0	0	0	0	0	0	0	0	0	0	0	0	0	0	0	0	0	0
0	ZINC04539323	-6.9	0	0	0	0	0	0	0	0.5	0	0	0	0	0	0.1	0	0	0	0	0	0	0	0	0	0	0	0	0	0	0.6	0	0	0	0	0	0	0	0	0	0	0	0	0	0.3	0	0	0	0.2
0	ZINC04548231	-7.8	0	0	0	0	0	0	0	0.4	0	0	0	0	0	0	0.2	0	0	0	0	0	0	0	0	0	0	0	0	0	0.3	0	0	0	0	0	0	0	0	0	0	0	0	0	0.3	0	0	0	0
0	ZINC04556775	-5.7	0	0	0	0	0	0	0	0.2	0	0	0	0	0	0.1	0.1	0	0	0	0	0	0	0	0	0	0	0	0	0	0.3	0	0	0	0	0	0	0	0	0	0	0	0	0	0.3	0	0	0	0
0	ZINC04572341	-6.9	0.1	0	0	0	0	0	0	0.1	0	0	0	0	0	0	0	0	0	0	0	0	0	0	0	0	0	0	0	0	0.6	0	0	0	0	0	0	0	0	0	0	0	0	0	0.2	0	0	0	0
0	ZINC04574557	-8.3	0	0	0	0	0	0	0	0.1	0	0	0	0	0	0	0.2	0	0	0	0	0	0	0	0	0	0	0	0	0	0.3	0	0	0	0	0	0	0	0	0	0	0	0	0	0.1	0	0	0	0.1
0	ZINC04583862	-9	0	0	0	0	0	0	0	0.1	0	0	0	0	0	0	0.2	0	0	0	0	0	0	0.1	0	0	0	0	0	0	0.3	0	0	0	0	0	0	0	0	0	0	0	0	0	0.1	0	0	0	0
0	ZINC04661805	-6.5	0.1	0	0	0	0	0	0	0	0	0	0	0	0	0	0	0	0	0	0	0	0	0	0	0	0	0	0	0	0.2	0	0	0	0	0	0	0	0	0	0	0	0	0	0.3	0	0	0	0.1
0	ZINC04663509	-7.5	0	0	0	0	0	0	0	0.5	0	0	0	0.2	0	0.3	0.2	0	0	0	0	0	0	0	0	0	0	0	0	0	0.3	0	0	0	0	0	0	0	0	0	0	0	0	0	0	0	0.3	0	0
0	ZINC04670905	-8	0	0	0	0	0	0	0	0.2	0	0	0	0	0	0	0.2	0	0	0	0	0	0	0	0	0	0	0	0	0	0.6	0	0	0	0	0	0	0	0	0	0	0	0	0	0.5	0	0	0	0
0	ZINC04718918	-5.9	0	0	0	0	0	0	0	0.3	0	0	0	0	0	0	0.1	0	0	0	0	0	0	0	0	0	0	0	0	0	0.6	0	0	0	0	0	0	0	0	0	0	0	0	0	0.1	0	0	0	0.1
0	ZINC04750376	-7.2	0	0	0	0	0	0	0	0.6	0	0	0	0	0	0	0.4	0	0	0	0	0	0	0	0	0	0	0	0	0	0.6	0	0	0	0	0	0	0	0	0	0	0	0	0	0.1	0	0	0	0
0	ZINC04751649	-7.8	0.1	0	0	0	0	0	0	0.4	0	0	0	0	0	0	0.3	0	0	0	0	0	0	0.2	0	0	0	0	0	0	0.4	0	0	0	0	0	0	0	0	0	0	0	0	0	0.1	0	0.1	0	0
0	ZINC04752134	-7.4	0	0	0	0	0	0	0	0.2	0	0	0	0	0	0	0.1	0	0	0	0	0	0	0.1	0	0	0	0	0	0	0.4	0	0	0	0	0	0	0	0	0	0	0	0	0	0.2	0	0.1	0	0
0	ZINC04759185	-8.6	0	0	0	0	0	0	0	0.3	0	0	0	0.1	0	0	0.3	0	0	0	0	0	0	0.1	0	0	0	0	0	0	0.8	0	0	0	0	0	0	0	0	0	0	0	0	0	0.2	0	0	0	0
0	ZINC04771378	-7.9	0	0	0	0	0	0	0	0.3	0	0	0	0	0	0	0.3	0	0	0	0	0	0	0	0	0	0	0	0	0	0.4	0	0	0	0	0	0	0	0	0	0	0	0	0	0.2	0	0	0	0
0	ZINC04792051	-7.1	0	0	0	0	0	0	0	0.4	0	0	0	0	0	0	0.3	0	0	0	0	0	0	0.1	0	0	0	0	0	0	0.6	0	0	0	0	0	0	0	0	0	0	0	0	0	0	0	0	0	0
0	ZINC04793543	-6.9	0	0	0	0	0	0	0	0.3	0	0	0	0	0	0	0.1	0	0	0	0	0	0	0	0	0	0	0	0	0	0.3	0	0	0	0	0	0	0	0	0	0	0	0	0	0.2	0	0.3	0	0
0	ZINC04798244	-8.1	0.2	0	0	0	0	0	0	0.4	0	0	0	0	0	0	0.4	0	0	0	0	0	0	0	0	0	0	0	0	0	0.5	0	0	0	0	0	0	0	0	0	0	0	0	0	0	0	0	0	0
0	ZINC04802822	-7.9	0	0	0	0	0	0	0	0	0	0	0	0	0	0	0	0	0	0	0	0	0	0	0	0	0	0	0	0	0.2	0	0	0	0	0	0	0	0	0	0	0	0	0	0	0	0	0	0.3
0	ZINC04811826	-8.1	0	0	0	0	0	0	0	0.1	0	0	0	0	0	0	0.2	0	0	0	0	0	0	0	0	0	0	0	0	0	0.6	0	0	0	0	0	0	0	0	0	0	0	0	0	0.1	0	0	0	0
0	ZINC04821858	-6.1	0	0	0	0	0	0	0	0.5	0	0	0	0	0	0	0.3	0	0	0	0	0	0	0	0	0	0	0	0	0	0.3	0	0	0	0	0	0	0	0	0	0	0	0	0	0	0	0	0	0
0	ZINC04822118	-8	0.2	0	0	0	0	0	0	0.3	0	0	0	0.1	0	0	0.2	0	0	0	0	0	0	0	0	0	0	0	0	0	0.1	0	0	0	0	0	0	0	0	0	0	0	0	0	0	0	0	0	0
0	ZINC04843246	-7.6	0	0	0	0	0	0	0	0.2	0	0	0	0	0	0	0.2	0	0	0	0	0	0	0	0	0	0	0	0	0	0.3	0	0	0	0	0	0	0	0	0	0	0	0	0	0	0	0	0	0
0	ZINC04848754	-8.5	0.1	0	0	0	0	0	0	0.3	0	0	0	0	0	0	0.3	0	0	0	0	0	0	0.2	0	0	0	0	0	0	0.4	0	0	0	0	0	0	0	0	0	0	0	0	0	0	0	0	0	0
0	ZINC04866105	-8	0	0	0	0	0	0	0	0.2	0	0	0	0	0	0	0.3	0	0	0	0	0	0	0	0	0	0	0	0	0	0.5	0	0	0	0	0	0	0	0	0	0	0	0	0	0	0	0	0	0
0	ZINC04868154	-8.4	0	0	0	0	0	0	0	0.1	0	0	0	0.1	0	0.2	0.2	0	0	0	0	0	0	0	0	0	0.2	0	0	0	0.2	0	0	0	0	0	0	0	0	0	0	0	0	0	0	0	0	0	0
0	ZINC04873619	-6.4	0	0	0	0	0	0	0	0.1	0	0	0	0	0	0	0	0	0	0	0	0	0	0	0	0	0	0	0	0	0.3	0	0	0	0	0	0	0	0	0	0	0	0	0	0.3	0	0	0	0
0	ZINC04883453	-7.1	0	0	0	0	0	0	0	0	0	0	0	0	0	0	0	0	0	0	0	0	0	0	0	0	0	0	0	0	0.3	0	0	0	0	0	0	0	0	0	0	0	0	0	0.1	0	0	0	0
0	ZINC04897788	-7.6	0	0	0	0	0	0	0	0	0	0	0	0	0	0.1	0	0	0	0	0	0	0	0	0	0	0	0	0	0	0.3	0	0	0	0	0	0	0	0	0	0	0	0	0	0.2	0	0	0	0
0	ZINC04906570	-8.5	0	0	0	0	0	0	0	0.8	0	0	0	0	0	0.1	0.5	0	0	0	0	0	0	0.1	0	0	0	0	0	0	0.9	0	0	0	0	0	0	0	0	0	0	0	0	0	0.3	0	0	0	0
0	ZINC04969018	-8	0	0	0	0	0	0	0	0.4	0	0	0	0	0	0.2	0.6	0	0	0	0	0	0	0	0	0	0	0	0	0	0.5	0	0	0	0	0	0	0	0	0	0	0	0	0	0	0	0	0	0
0	ZINC04969039	-7.5	0	0	0	0	0	0	0	0.7	0	0	0	0	0	0	0.7	0	0	0	0	0	0	0.1	0	0	0	0	0	0	0.7	0	0	0	0	0	0	0	0	0	0	0	0	0	0.1	0	0	0	0
0	ZINC04989800	-6.3	0	0	0	0	0	0	0	0.6	0	0	0	0.1	0	0.1	0.5	0	0	0	0	0	0	0	0	0	0	0	0	0	0.8	0	0	0	0	0	0	0	0	0	0	0	0	0	0	0	0	0	0
0	ZINC04991963	-6.3	0	0	0	0	0	0	0	0	0	0	0	0	0	0	0	0	0	0	0	0	0	0	0	0	0	0	0	0	0	0	0	0	0	0	0	0	0	0	0	0	0	0	0	0	0	0	0
0	ZINC05019608	-7.6	0	0	0	0	0	0	0	0.2	0	0	0	0.1	0	0.1	0	0	0	0	0	0	0	0	0	0	0	0	0	0	0.6	0	0	0	0	0	0	0	0	0	0	0	0	0	0.4	0	0.1	0	0
0	ZINC05022895	-7.8	0	0	0	0	0	0	0	0.2	0	0	0	0	0	0	0.3	0	0	0	0	0	0	0	0	0	0	0	0	0	0.6	0	0	0	0	0	0	0	0	0	0	0	0	0	0.4	0	0	0	0.1
0	ZINC05098872	-7.2	0	0	0	0	0	0	0	0.3	0	0	0	0	0	0	0.3	0	0	0	0	0	0	0.2	0	0	0	0	0	0	0.6	0	0	0	0	0	0	0	0	0	0	0	0	0	0.3	0	0	0	0
0	ZINC05105846	-6.6	0	0	0	0	0	0	0	0.2	0	0	0	0	0	0	0.4	0	0	0	0	0	0	0.1	0	0	0	0	0	0	0.6	0	0	0	0	0	0	0	0	0	0	0	0	0	0	0	0	0	0
0	ZINC05186955	-7.6	0	0	0	0	0	0	0	0.1	0	0	0	0	0	0	0.2	0	0	0	0	0	0	0	0	0	0	0	0	0	0.4	0	0	0	0	0	0	0	0	0	0	0	0	0	0.1	0	0	0	0
0	ZINC05192823	-7.7	0	0	0	0	0	0	0	0.3	0	0	0	0	0	0	0.3	0	0	0	0	0	0	0	0	0	0	0	0	0	0.3	0	0	0	0	0	0	0	0	0	0	0	0	0	0	0	0	0	0
0	ZINC05267933	-8.6	0.2	0	0	0	0	0	0	0.6	0	0	0	0.1	0	0.5	0.6	0	0	0	0	0	0	0	0	0	0	0	0	0	0.6	0	0	0	0	0	0	0	0	0	0	0	0	0	0	0	0	0	0
0	ZINC05268210	-6.9	0	0	0	0	0	0	0	0.8	0	0	0	0.1	0	0.2	0.7	0	0	0	0	0	0	0	0	0	0	0	0	0	0.9	0	0	0	0	0	0	0	0	0	0	0	0	0	0.3	0	0	0	0
0	ZINC05286306	-8.1	0	0	0	0	0	0	0	0	0	0	0	0	0	0	0	0	0	0	0	0	0	0	0	0	0	0	0	0	0.1	0	0	0	0	0	0	0	0	0	0	0	0	0	0	0	0	0	0
0	ZINC05311563	-7.4	0	0	0	0	0	0	0	0.4	0	0	0	0	0	0.1	0.5	0	0	0	0	0	0	0	0	0	0	0	0	0	0.4	0	0	0	0	0	0	0	0	0	0	0	0	0	0.2	0	0.1	0	0
0	ZINC05332288	-7.7	0	0	0	0	0	0	0	0.6	0	0	0	0	0	0.3	0.4	0	0	0	0	0	0	0	0	0	0	0	0	0	0.9	0	0	0	0	0	0	0	0	0	0	0	0	0	0.3	0	0.2	0	0.1
0	ZINC05351504	-8.2	0	0	0	0	0	0	0	0.2	0	0	0	0.1	0	0	0.1	0	0	0	0	0	0	0	0	0	0	0	0	0	0.2	0	0	0	0	0	0	0	0	0	0	0	0	0	0.2	0	0	0	0.1
0	ZINC05376846	-7.3	0	0	0	0	0	0	0	0.5	0	0	0	0.1	0	0.2	0.4	0	0	0	0	0	0	0	0	0	0	0	0	0	0.6	0	0	0	0	0	0	0	0	0	0	0	0	0	0.1	0	0	0	0
0	ZINC05411659	-8.8	0	0	0	0	0	0	0	0	0	0	0	0	0	0	0	0	0	0	0	0	0	0	0	0	0	0	0	0	0.2	0	0	0	0	0	0	0	0	0	0	0	0	0	0.1	0	0	0	0
0	ZINC05444971	-7.1	0	0	0	0	0	0	0	0.3	0	0	0	0.1	0	0.1	0.3	0	0	0	0	0	0	0.1	0	0	0	0	0	0	0.3	0	0	0	0	0	0	0	0	0	0	0	0	0	0.2	0	0	0	0
0	ZINC05492863	-8.1	0	0	0	0	0	0	0	0.2	0	0	0	0.1	0	0	0.1	0	0	0	0	0	0	0	0	0	0	0	0	0	0.4	0	0	0	0	0	0	0	0	0	0	0	0	0	0	0	0	0	0
0	ZINC05510071	-6.9	0	0	0	0	0	0	0	0.3	0	0	0	0.1	0	0.3	0.1	0	0	0	0	0	0	0	0	0	0	0	0	0	0.5	0	0	0	0	0	0	0	0	0	0	0	0	0	0.1	0	0	0	0
0	ZINC05529758	-8	0	0	0	0	0	0	0	0.5	0	0	0	0	0	0.1	0.4	0	0	0	0	0	0	0.1	0	0	0	0	0	0	0.5	0	0	0	0	0	0	0	0	0	0	0	0	0	0.3	0	0	0	0
0	ZINC05535334	-6	0	0	0	0	0	0	0	0	0	0	0	0	0	0	0.2	0	0	0	0	0	0	0.1	0	0	0	0	0	0	0.5	0	0	0	0	0	0	0	0	0	0	0	0	0	0.2	0	0	0	0
0	ZINC05612024	-7.5	0	0	0	0	0	0	0	0.3	0	0	0	0	0	0	0.3	0	0	0	0	0	0	0	0	0	0	0	0	0	0.7	0	0	0	0	0	0	0	0	0	0	0	0	0	0.3	0	0	0	0
0	ZINC05818098	-5.4	0	0	0	0	0	0	0	0.1	0	0	0	0	0	0.1	0.1	0	0	0	0	0	0	0	0	0	0	0	0	0	0.2	0	0	0	0	0	0	0	0	0	0	0	0	0	0	0	0	0	0
0	ZINC05864031	-7.5	0	0	0	0	0	0	0	0.5	0	0	0	0.2	0	0.3	0.5	0	0	0	0	0	0	0	0	0	0	0	0	0	0.8	0	0	0	0	0	0	0	0	0	0	0	0	0	0.1	0	0	0	0
0	ZINC05953896	-5.8	0	0	0	0	0	0	0	0	0	0	0	0	0	0	0	0	0	0	0	0	0	0	0	0	0	0	0	0	0.4	0	0	0	0	0	0	0	0	0	0	0	0	0	0.2	0	0	0	0
0	ZINC05992377	-7.6	0	0	0	0	0	0	0	0	0	0	0	0	0	0	0.1	0	0	0	0	0	0	0	0	0	0	0	0	0	0.2	0	0	0	0	0	0	0	0	0	0	0	0	0	0.1	0	0	0	0
0	ZINC06004370	-6	0	0	0	0	0	0	0	0	0	0	0	0	0	0	0.1	0	0	0	0	0	0	0.1	0	0	0	0	0	0	0.6	0	0	0	0	0	0	0	0	0	0	0	0	0	0.1	0	0	0	0.1
0	ZINC06078415	-7.7	0.1	0	0	0	0	0	0	0.4	0	0	0	0.2	0	0.3	0.3	0	0	0	0	0	0	0	0	0	0	0	0	0	0.3	0	0	0	0	0	0	0	0	0	0	0	0	0	0	0	0	0	0
0	ZINC06182731	-5.4	0	0	0	0	0	0	0	0.2	0	0	0	0	0	0	0.1	0	0	0	0	0	0	0	0	0	0	0	0	0	0.3	0	0	0	0	0	0	0	0	0	0	0	0	0	0.1	0	0	0	0
0	ZINC06209182	-7.1	0	0	0	0	0	0	0	0	0	0	0	0	0	0	0.1	0	0	0	0	0	0	0	0	0	0	0	0	0	0.2	0	0	0	0	0	0	0	0	0	0	0	0	0	0.2	0	0	0	0
0	ZINC06292592	-7.9	0	0	0	0	0	0	0	0.1	0	0	0	0	0	0	0	0	0	0	0	0	0	0	0	0	0	0	0	0	0.3	0	0	0	0	0	0	0	0	0	0	0	0	0	0.1	0	0.1	0	0
0	ZINC06374819	-7.4	0	0	0	0	0	0	0	0.5	0	0	0	0.2	0	0.5	0.9	0	0	0	0	0	0	0.3	0	0	0	0	0	0	0.9	0	0	0	0	0	0	0	0	0	0	0	0	0	0	0	0	0	0
0	ZINC06377739	-7.1	0	0	0	0	0	0	0	0.1	0	0	0	0	0	0	0.1	0	0	0.1	0	0	0	0.1	0	0	0	0	0	0	0	0	0	0	0	0	0	0	0	0	0	0	0	0	0	0	0	0	0
0	ZINC06462755	-7.1	0	0	0	0	0	0	0	0	0	0	0	0	0	0	0	0	0	0	0	0	0	0	0	0	0	0	0	0	0	0	0	0	0	0	0	0	0	0	0	0	0	0	0.1	0	0	0	0
0	ZINC06559781	-7.9	0	0	0	0	0	0	0	0.3	0	0	0	0	0	0	0.1	0	0	0	0	0	0	0	0	0	0	0	0	0	0.4	0	0	0	0	0	0	0	0	0	0	0	0	0	0.2	0	0	0	0
0	ZINC06603792	-7.1	0	0	0	0	0	0	0	0.5	0	0	0	0	0	0	0.5	0	0	0	0	0	0	0.1	0	0	0	0	0	0	0.5	0	0	0	0	0	0	0	0	0	0	0	0	0	0	0	0	0	0
0	ZINC06608959	-7.7	0	0	0	0	0	0	0	0	0	0	0	0	0	0.1	0	0	0	0	0	0	0	0	0	0	0	0	0	0	0.2	0	0	0	0	0	0	0	0	0	0	0	0	0	0	0	0.1	0	0
0	ZINC06612364	-6.8	0	0	0	0	0	0	0	0.2	0	0	0	0	0	0	0.1	0	0	0	0	0	0	0	0	0	0	0	0	0	0.3	0	0	0	0	0	0	0	0	0	0	0	0	0	0.4	0	0	0	0
0	ZINC06638313	-8.3	0	0	0	0	0	0	0	0	0	0	0	0	0	0	0	0	0	0	0	0	0	0	0	0	0	0	0	0	0.3	0	0	0	0	0	0	0	0	0	0	0	0	0	0.3	0	0	0	0
0	ZINC06638562	-8.1	0.1	0	0	0	0	0	0	0	0	0	0	0	0	0.1	0	0	0	0	0	0	0	0	0	0	0	0	0	0	0.1	0	0	0	0	0	0	0	0	0	0	0	0	0	0	0	0	0	0
0	ZINC06647324	-8	0.1	0	0	0	0	0	0	0	0	0	0	0	0	0	0	0	0	0	0	0	0	0	0	0	0	0	0	0	0	0	0	0	0	0	0	0	0	0	0	0	0	0	0.1	0	0.1	0	0
0	ZINC06661004	-7.6	0	0	0	0	0	0	0	0	0	0	0	0	0	0	0	0	0	0	0	0	0	0	0	0	0	0	0	0	0.1	0	0	0	0	0	0	0	0	0	0	0	0	0	0.2	0	0	0	0.1
0	ZINC06664489	-9.6	0	0	0	0	0	0	0	0	0	0	0	0	0	0.3	0	0	0	0	0	0	0	0	0	0	0	0	0	0	0.1	0	0	0	0	0	0	0	0	0	0	0	0	0	0.1	0	0	0	0
0	ZINC06667953	-6.2	0	0	0	0	0	0	0	0	0	0	0	0	0	0	0	0	0	0	0	0	0	0	0	0	0	0	0	0	0.1	0	0	0	0	0	0	0	0	0	0	0	0	0	0.1	0	0.1	0	0
0	ZINC06670166	-7.5	0	0	0	0	0	0	0	0	0	0	0	0	0	0.1	0	0	0	0	0	0	0	0	0	0	0	0	0	0	0.3	0	0	0	0	0	0	0	0	0	0	0	0	0	0.3	0.2	0	0	0
0	ZINC06703012	-6.5	0	0	0	0	0	0	0	0.2	0	0	0	0	0	0	0.2	0	0	0	0	0	0	0	0	0	0	0	0	0	0.4	0	0	0	0	0	0	0	0	0	0	0	0	0	0.3	0	0	0	0
0	ZINC06747707	-7.4	0	0	0	0	0	0	0	0.5	0	0	0	0.3	0	0.4	0.3	0	0	0	0	0	0	0	0	0	0	0	0	0	0.2	0	0	0	0	0	0	0	0	0	0	0	0	0	0	0	0	0	0
0	ZINC06759202	-7.9	0	0	0	0	0	0	0	0.1	0	0	0	0	0	0	0	0	0	0	0	0	0	0	0	0	0	0	0	0	0.3	0	0	0	0	0	0	0	0	0	0	0	0	0	0	0	0	0	0
0	ZINC06770079	-7.8	0	0	0	0	0	0	0	0	0	0	0	0.1	0	0.2	0	0	0	0	0	0	0	0	0	0	0	0	0	0	0.5	0	0	0	0	0	0	0	0	0	0	0	0	0	0	0	0	0	0
0	ZINC06786515	-7.9	0	0	0	0	0	0	0	0	0	0	0	0	0	0	0	0	0	0	0	0	0	0	0	0	0	0	0	0	0.4	0	0	0	0	0	0	0	0	0	0	0	0	0	0.3	0	0	0	0.2
0	ZINC06831115	-8	0	0	0	0	0	0	0	0	0	0	0	0	0	0	0	0	0	0	0	0	0	0	0	0	0	0	0	0	0.1	0	0	0	0	0	0	0	0	0	0	0	0	0	0	0	0	0	0
0	ZINC06906305	-7.6	0	0	0	0	0	0	0	0.3	0	0	0	0	0	0	0.3	0	0	0	0	0	0	0	0	0	0	0	0	0	0.6	0	0	0	0	0	0	0	0	0	0	0	0	0	0.2	0	0	0	0.1
0	ZINC06933961	-6.9	0	0	0	0	0	0	0	0.3	0	0	0	0	0	0.1	0.4	0	0	0	0	0	0	0	0	0	0	0	0	0	0.3	0	0	0	0	0	0	0	0	0	0	0	0	0	0	0	0	0	0
0	ZINC06943450	-6.9	0	0	0	0	0	0	0	0.4	0	0	0	0	0	0	0.3	0	0	0	0	0	0	0	0	0	0	0	0	0	0.5	0	0	0	0	0	0	0	0	0	0	0	0	0	0.6	0	0	0	0
0	ZINC06943604	-7.4	0	0	0	0	0	0	0	0.4	0	0	0	0.2	0	0.3	0.3	0	0	0	0	0	0	0	0	0	0	0	0	0	0.6	0	0	0	0	0	0	0	0	0	0	0	0	0	0.3	0	0	0	0
0	ZINC06952418	-8.1	0	0	0	0	0	0	0	0.2	0	0	0	0	0	0	0.1	0	0	0	0	0	0	0	0	0	0	0	0	0	0.4	0	0	0	0	0	0	0	0	0	0	0	0	0	0.1	0	0	0	0
0	ZINC07200793	-7.5	0	0	0	0	0	0	0	0.5	0	0	0	0	0	0	0.7	0	0	0	0	0	0	0	0	0	0	0	0	0	0.4	0	0	0	0	0	0	0	0	0	0	0	0	0	0.2	0	0	0	0
0	ZINC07336553	-8.4	0	0	0	0	0	0	0	0	0	0	0	0	0	0	0	0	0	0	0	0	0	0	0	0	0	0	0	0	0.2	0	0	0	0	0	0	0	0	0	0	0	0	0	0	0	0.1	0	0
0	ZINC07386399	-7.5	0	0	0	0	0	0	0	0.3	0	0	0	0	0	0	0.4	0	0	0	0	0	0	0	0	0	0	0	0	0	0.3	0	0	0	0	0	0	0	0	0	0	0	0	0	0	0	0	0	0
0	ZINC07421197	-7.6	0	0	0	0	0	0	0	0.1	0	0	0	0	0	0	0.3	0	0	0	0	0	0	0	0	0	0	0	0	0	0.5	0	0	0	0	0	0	0	0	0	0	0	0	0	0.1	0	0	0	0
0	ZINC07497724	-8.3	0	0	0	0	0	0	0	0.2	0	0	0	0.2	0	0.3	0.1	0	0	0	0	0	0	0	0	0	0	0	0	0	0.2	0	0	0	0	0	0	0	0	0	0	0	0	0	0	0	0	0	0
0	ZINC07529795	-7.4	0	0	0	0	0	0	0	0	0	0	0	0	0	0	0.1	0	0	0	0	0	0	0	0	0	0	0	0	0	0.2	0	0	0	0	0	0	0	0	0	0	0	0	0	0	0	0	0	0
0	ZINC07539914	-6.1	0	0	0	0	0	0	0	0.2	0	0	0	0.1	0	0.2	0.1	0	0	0	0	0	0	0	0	0	0	0	0	0	0.4	0	0	0	0	0	0	0	0	0	0	0	0	0	0.5	0	0	0	0
0	ZINC07539994	-5.9	0	0	0	0	0	0	0	0.4	0	0	0	0	0	0.1	0.3	0	0	0	0	0	0	0	0	0	0	0	0	0	0.6	0	0	0	0	0	0	0	0	0	0	0	0	0	0.8	0	0	0	0
0	ZINC07615030	-8.2	0	0	0	0	0	0	0	0.3	0	0	0	0	0	0	0.1	0	0	0	0	0	0	0	0	0	0	0	0	0	0	0	0	0	0	0	0	0	0	0	0	0	0	0	0.3	0	0	0	0
0	ZINC07618420	-7.4	0	0	0	0	0	0	0	0.3	0	0	0	0	0	0	0.4	0	0	0	0	0	0	0.1	0	0	0	0	0	0	0.6	0	0	0	0	0	0	0	0	0	0	0	0	0	0.2	0	0.1	0	0
0	ZINC07686506	-7.5	0	0	0	0	0	0	0	0	0	0	0	0.1	0	0.1	0.2	0	0	0	0	0	0	0	0	0	0	0	0	0	0.3	0	0	0	0	0	0	0	0	0	0	0	0	0	0	0	0	0	0
0	ZINC07688992	-7.5	0	0	0	0	0	0	0	0	0	0	0	0.2	0	0	0	0	0	0	0	0	0	0	0	0	0	0	0	0	0.3	0	0	0	0	0	0	0	0	0	0	0	0	0	0.3	0	0.1	0	0
0	ZINC07796522	-6.8	0	0	0	0	0	0	0	0.4	0	0	0	0	0	0	0.4	0	0	0	0	0	0	0.1	0	0	0	0	0	0	0.5	0	0	0	0	0	0	0	0	0	0	0	0	0	0.3	0	0	0	0
0	ZINC07836005	-7	0.1	0	0	0	0	0	0	0.2	0	0	0	0	0	0	0.2	0	0	0	0	0	0	0	0	0	0	0	0	0	0.5	0	0	0	0	0	0	0	0	0	0	0	0	0	0.2	0	0	0	0
0	ZINC07841261	-8	0	0	0	0	0	0	0	0.4	0	0	0	0	0	0	0.4	0	0	0	0	0	0	0.1	0	0	0	0	0	0	0.5	0	0	0	0	0	0	0	0	0	0	0	0	0	0.2	0	0.1	0	0
0	ZINC07929878	-7.4	0	0	0	0	0	0	0	0.3	0	0	0	0	0	0	0.1	0	0	0	0	0	0	0	0	0	0	0	0	0	0.3	0	0	0	0	0	0	0	0	0	0	0	0	0	0.4	0	0	0	0
0	ZINC07955999	-7.3	0	0	0	0	0	0	0	0.3	0	0	0	0	0	0.2	0.4	0	0	0	0	0	0	0.1	0	0	0	0	0	0	0.5	0	0	0	0	0	0	0	0	0	0	0	0	0	0	0	0	0	0
0	ZINC07973611	-7	0	0	0	0	0	0	0	0.1	0	0	0	0	0	0	0.1	0	0	0	0	0	0	0.1	0	0	0	0	0	0	0.3	0	0	0	0	0	0	0	0	0	0	0	0	0	0.4	0	0	0	0
0	ZINC07984344	-8	0	0	0	0	0	0	0	0.1	0	0	0	0	0	0	0.1	0	0	0	0	0	0	0	0	0	0	0	0	0	0.2	0	0	0	0	0	0	0	0	0	0	0	0	0	0.3	0	0.2	0	0
0	ZINC07989951	-8.6	0	0	0	0	0	0	0	0.2	0	0	0	0	0	0	0.1	0	0	0	0	0	0	0	0	0	0	0	0	0	0.4	0	0	0	0	0	0	0	0	0	0	0	0	0	0	0	0	0	0
0	ZINC07996798	-8.3	0	0	0	0	0	0	0	0.3	0	0	0	0.1	0	0	0.2	0	0	0	0	0	0	0	0	0	0	0	0	0	0.3	0	0	0	0	0	0	0	0	0	0	0	0	0	0.3	0	0	0	0
0	ZINC08034271	-8.8	0	0	0	0	0	0	0	0	0	0	0	0.3	0	0	0	0	0	0	0	0	0	0	0	0	0	0	0	0	0.1	0	0	0	0	0	0	0	0	0	0	0	0	0	0	0	0	0	0
0	ZINC08066231	-7	0	0	0	0	0	0	0	0.3	0	0	0	0	0	0	0.3	0	0	0	0	0	0	0	0	0	0	0	0	0	0.5	0	0	0	0	0	0	0	0	0	0	0	0	0	0.1	0	0	0	0
0	ZINC08120570	-7.5	0	0	0	0	0	0	0	0.4	0	0	0	0	0	0	0.5	0	0	0	0	0	0	0.2	0	0	0	0	0	0	0.7	0	0	0	0	0	0	0	0	0	0	0	0	0	0.5	0	0	0	0
0	ZINC08158187	-7.6	0	0	0	0	0	0	0	0.1	0	0	0	0	0	0	0.2	0	0	0	0	0	0	0	0	0	0	0	0	0	0.2	0	0	0	0	0	0	0	0	0	0	0	0	0	0	0	0	0	0
0	ZINC08187908	-6.6	0	0	0	0	0	0	0	0.4	0	0	0	0	0	0	0.2	0	0	0	0	0	0	0	0	0	0	0	0	0	0.5	0	0	0	0	0	0	0	0	0	0	0	0	0	0.2	0	0	0	0
0	ZINC08214734	-9.3	0	0	0	0	0	0	0	0.6	0	0	0	0.1	0	0.1	0.4	0	0	0	0	0	0	0	0	0	0	0	0	0	0.5	0	0	0	0	0	0	0	0	0	0	0	0	0	0.1	0	0	0	0.1
0	ZINC08253820	-5.9	0	0	0	0	0	0	0	0.1	0	0	0	0	0	0	0	0	0	0	0	0	0	0	0	0	0	0	0	0	0.4	0	0	0	0	0	0	0	0	0	0	0	0	0	0.5	0	0	0	0.4
0	ZINC08253975	-6.6	0	0	0	0	0	0	0	0.4	0	0	0	0.2	0	0.3	0.4	0	0	0	0	0	0	0	0	0	0	0	0	0	0.6	0	0	0	0	0	0	0	0	0	0	0	0	0	0.6	0	0	0	0
0	ZINC08254523	-6.7	0	0	0	0	0	0	0	0.6	0	0	0	0	0	0.2	0.5	0	0	0	0	0	0	0	0	0	0	0	0	0	0.6	0	0	0	0	0	0	0	0	0	0	0	0	0	0.1	0	0	0	0
0	ZINC08296436	-8.7	0	0	0	0	0	0	0	0.2	0	0	0	0	0	0	0.2	0	0	0	0	0	0	0	0	0	0	0	0	0	0.3	0	0	0	0	0	0	0	0	0	0	0	0	0	0.2	0.1	0.2	0	0
0	ZINC08296447	-9	0	0	0	0	0	0	0	0.3	0	0	0	0	0	0	0	0	0	0	0	0	0	0	0	0	0	0	0	0	0.3	0	0	0	0	0	0	0	0	0	0	0	0	0	0.3	0	0.3	0	0
0	ZINC08300496	-6.4	0	0	0	0	0	0	0	0.4	0	0	0	0	0	0.2	0.3	0	0	0	0	0	0	0	0	0	0	0	0	0	0.6	0	0	0	0	0	0	0	0	0	0	0	0	0	0.2	0	0	0	0
0	ZINC08326997	-7.5	0	0	0	0	0	0	0	0.2	0	0	0	0	0	0	0.5	0	0	0	0	0	0	0	0	0	0	0	0	0	0.4	0	0	0	0	0	0	0	0	0	0	0	0	0	0.2	0	0	0	0
0	ZINC08373825	-5.8	0	0	0	0	0	0	0	0.3	0	0	0	0	0	0	0.1	0	0	0	0	0	0	0	0	0	0	0	0	0	0.5	0	0	0	0	0	0	0	0	0	0	0	0	0	0.3	0	0	0	0.1
0	ZINC08377221	-6.2	0	0	0	0	0	0	0	0	0	0	0	0	0	0	0.1	0	0	0	0	0	0	0	0	0	0	0	0	0	0.5	0	0	0	0	0	0	0	0	0	0	0	0	0	0.2	0	0.1	0	0
0	ZINC08491242	-8.4	0	0	0	0	0	0	0	0.1	0	0	0	0.2	0	0	0.1	0	0	0	0	0	0	0	0	0	0	0	0	0	0.3	0	0	0	0	0	0	0	0	0	0	0	0	0	0.2	0	0.1	0	0
0	ZINC08569918	-8.4	0.1	0	0	0	0	0	0	0.1	0	0	0	0	0	0	0.3	0	0	0	0	0	0	0.1	0	0	0	0	0	0	0.3	0	0	0	0	0	0	0	0	0	0	0	0	0	0.1	0	0.1	0	0
0	ZINC08586064	-8.6	0	0	0	0	0	0	0	0	0	0	0	0	0	0	0	0	0	0	0	0	0	0	0	0	0	0	0	0	0.1	0	0	0	0	0	0	0	0	0	0	0	0	0	0.1	0	0	0	0
0	ZINC08616457	-7.9	0	0	0	0	0	0	0	0.5	0	0	0	0	0	0	0.4	0	0	0	0	0	0	0	0	0	0	0	0	0	0.2	0	0	0	0	0	0	0	0	0	0	0	0	0	0.1	0	0	0	0
0	ZINC08622858	-6.1	0	0	0	0	0	0	0	0.3	0	0	0	0	0	0	0.3	0	0	0	0	0	0	0	0	0	0	0	0	0	0.5	0	0	0	0	0	0	0	0	0	0	0	0	0	0.1	0	0.2	0	0
0	ZINC08627515	-8.1	0	0	0	0	0	0	0	0.4	0	0	0	0	0	0.3	0	0	0	0	0	0	0	0	0	0	0	0	0	0	0.5	0	0	0	0	0	0	0	0	0	0	0	0	0	0.1	0	0.2	0	0.2
0	ZINC08627517	-8.5	0	0	0	0	0	0	0	0.3	0	0	0	0.1	0	0.5	0	0	0	0	0	0	0	0	0	0	0	0	0	0	0.5	0	0	0	0	0	0	0	0	0	0	0	0	0	0	0	0.1	0	0
0	ZINC08635357	-7	0	0	0	0	0	0	0	0.5	0	0	0	0	0	0.1	0.3	0	0	0	0	0	0	0	0	0	0	0	0	0	0.8	0	0	0	0	0	0	0	0	0	0	0	0	0	0.4	0	0	0	0
0	ZINC08635544	-8.4	0.1	0	0	0	0	0	0	0.1	0	0	0	0.1	0	0.1	0.1	0	0	0	0	0	0	0	0	0	0	0	0	0	0.4	0	0	0	0	0	0	0	0	0	0	0	0	0	0	0	0	0	0
0	ZINC08635561	-6	0	0	0	0	0	0	0	0.2	0	0	0	0	0	0.1	0.1	0	0	0	0	0	0	0	0	0	0	0	0	0	0.1	0	0	0	0	0	0	0	0	0	0	0	0	0	0.2	0	0	0	0
0	ZINC08635569	-6.4	0	0	0	0	0	0	0	0.2	0	0	0	0.1	0	0.1	0.1	0	0	0	0	0	0	0	0	0	0	0	0	0	0.3	0	0	0	0	0	0	0	0	0	0	0	0	0	0.2	0	0.1	0	0
0	ZINC08635577	-8.2	0.1	0	0	0	0	0	0	0.3	0	0	0	0.1	0	0.1	0.3	0	0	0	0	0	0	0.1	0	0	0	0	0	0	0.3	0	0	0	0	0	0	0	0	0	0	0	0	0	0	0	0	0	0
0	ZINC08635595	-7.4	0	0	0	0	0	0	0	0.3	0	0	0	0.1	0	0	0.2	0	0	0	0	0	0	0	0	0	0	0	0	0	0.7	0	0	0	0	0	0	0	0	0	0	0	0	0	0.2	0	0.2	0	0
0	ZINC08635605	-8.4	0	0	0	0	0	0	0	0	0	0	0	0	0	0	0	0	0	0	0	0	0	0	0	0	0	0	0	0	0.1	0	0	0	0	0	0	0	0	0	0	0	0	0	0.1	0	0.1	0	0
0	ZINC08635620	-7.7	0	0	0	0	0	0	0	0.5	0	0	0	0	0	0.1	0.3	0	0	0	0	0	0	0	0	0	0	0	0	0	0.8	0	0	0	0	0	0	0	0	0	0	0	0	0	0.2	0	0	0	0.1
0	ZINC08635630	-8.9	0.1	0	0	0	0	0	0	0.3	0	0	0	0.2	0	0.1	0.3	0	0	0	0	0	0	0	0	0	0	0	0	0	0.7	0	0	0	0	0	0	0	0	0	0	0	0	0	0.2	0	0	0	0
0	ZINC08636225	-7.8	0	0	0	0	0	0	0	0.3	0	0	0	0	0	0.1	0.3	0	0	0	0	0	0	0	0	0	0	0	0	0	0.5	0	0	0	0	0	0	0	0	0	0	0	0	0	0.2	0.1	0.2	0	0
0	ZINC08636232	-7.2	0.1	0	0	0	0	0	0	0.5	0	0	0	0.2	0	0.4	0.4	0	0	0	0	0	0	0.1	0	0	0	0	0	0	0.7	0	0	0	0	0	0	0	0	0	0	0	0	0	0.1	0	0	0	0
0	ZINC08649719	-8.2	0	0	0	0	0	0	0	0	0	0	0	0	0	0.2	0	0	0	0	0	0	0	0	0	0	0	0	0	0	0.5	0	0	0	0	0	0	0	0	0	0	0	0	0	0.2	0	0.2	0	0.2
0	ZINC08649782	-8.2	0	0	0	0	0	0	0	0.1	0	0	0	0.2	0	0.4	0	0	0	0	0	0	0	0	0	0	0	0	0	0	0.3	0	0	0	0	0	0	0	0	0	0	0	0	0	0.1	0	0.2	0	0.2
0	ZINC08664876	-6	0	0	0	0	0	0	0	0	0	0	0	0	0	0	0	0	0	0	0	0	0	0	0	0	0	0	0	0	0.7	0	0	0	0	0	0	0	0	0	0	0	0	0	0.2	0	0	0	0.2
0	ZINC08670952	-8.3	0	0	0	0	0	0	0	0.3	0	0	0	0	0	0.1	0.4	0	0	0	0	0	0	0.1	0	0	0	0	0	0	0.6	0	0	0	0	0	0	0	0	0	0	0	0	0	0.1	0	0.2	0	0
0	ZINC08705466	-8.5	0.4	0	0	0	0	0	0	0.3	0	0	0	0.1	0	0.3	0.2	0	0	0	0	0	0	0	0	0	0	0	0	0	0.3	0	0	0	0	0	0	0	0	0	0	0	0	0	0	0	0	0	0
0	ZINC08744510	-8.6	0	0	0	0	0	0	0	0.3	0	0	0	0	0	0	0.1	0	0	0	0	0	0	0	0	0	0	0	0	0	0.2	0	0	0	0	0	0	0	0	0	0	0	0	0	0	0	0	0	0
0	ZINC08763931	-7.4	0	0	0	0	0	0	0	0.1	0	0	0	0.1	0	0.1	0.2	0	0	0.1	0	0	0	0	0	0	0	0	0	0	0.5	0	0	0	0	0	0	0	0	0	0	0	0	0	0.1	0	0	0	0
0	ZINC08777713	-7.2	0	0	0	0	0	0	0	0	0	0	0	0	0	0	0.1	0	0	0	0	0	0	0	0	0	0	0	0	0	0.4	0	0	0	0	0	0	0	0	0	0	0	0	0	0	0	0	0	0
0	ZINC08782010	-8	0	0	0	0	0	0	0	0.1	0	0	0	0	0	0	0.1	0	0	0	0	0	0	0	0	0	0	0	0	0	0.2	0	0	0	0	0	0	0	0	0	0	0	0	0	0.1	0	0	0	0
0	ZINC08789556	-8.9	0	0	0	0	0	0	0	0.4	0	0	0	0.1	0	0	0.3	0	0	0	0	0	0	0	0	0	0	0	0	0	0.4	0	0	0	0	0	0	0	0	0	0	0	0	0	0	0	0.1	0	0
0	ZINC08789705	-7.7	0	0	0	0	0	0	0	0	0	0	0	0	0	0	0.1	0	0	0	0	0	0	0	0	0	0	0	0	0	0.1	0	0	0	0	0	0	0	0	0	0	0	0	0	0	0	0	0	0
0	ZINC08790023	-10.4	0	0	0	0	0	0	0	0	0	0	0	0	0	0	0	0	0	0	0	0	0	0	0	0	0	0	0	0	0.7	0	0	0	0	0	0	0	0	0	0	0	0	0	0	0	0	0	0
0	ZINC08791010	-10.1	0	0	0	0	0	0	0	0	0	0	0	0	0	0	0	0	0	0	0	0	0	0	0	0	0	0	0	0	0.4	0	0	0	0	0	0	0	0	0	0	0	0	0	0	0	0	0	0
0	ZINC08836062	-8.5	0	0	0	0	0	0	0	0	0	0	0	0	0	0	0	0	0	0	0	0	0	0	0	0	0	0	0	0	0	0	0	0	0	0	0	0	0	0	0	0	0	0	0.1	0	0.1	0	0
0	ZINC08850304	-7.7	0	0	0	0	0	0	0	0	0	0	0	0	0	0	0	0	0	0	0	0	0	0	0	0	0	0	0	0	0.2	0	0	0	0	0	0	0	0	0	0	0	0	0	0.1	0	0	0	0.1
0	ZINC08863576	-7.3	0	0	0	0	0	0	0	0.3	0	0	0	0.3	0	0.5	0.3	0	0	0	0	0	0	0.1	0	0	0	0	0	0	0.7	0	0	0	0	0	0	0	0	0	0	0	0	0	0	0	0	0	0
0	ZINC08869021	-8.5	0	0	0	0	0	0	0	0.2	0	0	0	0	0	0.1	0.2	0	0	0	0	0	0	0.1	0	0	0	0	0	0	0.2	0	0	0	0	0	0	0	0	0	0	0	0	0	0	0	0	0	0
0	ZINC08900018	-7.8	0	0	0	0	0	0	0	0.4	0	0	0	0.2	0	0.2	0.3	0	0	0	0	0	0	0	0	0	0	0	0	0	0.5	0	0	0	0	0	0	0	0	0	0	0	0	0	0.1	0	0	0	0
0	ZINC08914083	-7.9	0.1	0	0	0	0	0	0	0.2	0	0	0	0	0	0	0.2	0	0	0	0	0	0	0	0	0	0	0	0	0	0.3	0	0	0	0	0	0	0	0	0	0	0	0	0	0	0	0	0	0
0	ZINC09010039	-8.7	0	0	0	0	0	0	0	0.3	0	0	0	0	0	0.3	0.2	0	0	0	0	0	0	0	0	0	0	0	0	0	0.3	0	0	0	0	0	0	0	0	0	0	0	0	0	0	0	0	0	0
0	ZINC09050103	-7.9	0	0	0	0	0	0	0	0.3	0	0	0	0.1	0	0	0.2	0	0	0	0	0	0	0	0	0	0	0	0	0	0.4	0	0	0	0	0	0	0	0	0	0	0	0	0	0	0	0	0	0
0	ZINC09199409	-6.8	0	0	0	0	0	0	0	0.1	0	0	0	0	0	0	0.3	0	0	0	0	0	0	0.2	0	0	0	0	0	0	0.1	0	0	0	0	0	0	0	0	0	0	0	0	0	0	0	0	0	0
0	ZINC09205618	-8.7	0	0	0	0	0	0	0	0.4	0	0	0	0.1	0	0.4	0.3	0	0	0	0	0	0	0	0	0	0	0	0	0	0.6	0	0	0	0	0	0	0	0	0	0	0	0	0	0.1	0	0	0	0
0	ZINC09245479	-8.5	0	0	0	0	0	0	0	0.2	0	0	0	0.1	0	0	0.2	0	0	0	0	0	0	0	0	0	0	0	0	0	0.2	0	0	0	0	0	0	0	0	0	0	0	0	0	0	0	0	0	0
0	ZINC09251698	-8.3	0	0	0	0	0	0	0	0.2	0	0	0	0	0	0	0.1	0	0	0	0	0	0	0	0	0	0	0	0	0	0.5	0	0	0	0	0	0	0	0	0	0	0	0	0	0.2	0	0.1	0	0
0	ZINC09256800	-6.7	0	0	0	0	0	0	0	0.1	0	0	0	0	0	0	0.1	0	0	0	0	0	0	0	0	0	0	0	0	0	0.2	0	0	0	0	0	0	0	0	0	0	0	0	0	0.4	0	0.2	0	0
0	ZINC09327755	-7.2	0	0	0	0	0	0	0	0.2	0	0	0	0	0	0	0	0	0	0	0	0	0	0	0	0	0	0	0	0	0.7	0	0	0	0	0	0	0	0	0	0	0	0	0	0.5	0	0	0	0
0	ZINC09329583	-7.3	0.2	0	0	0	0	0	0	0.2	0	0	0	0.2	0	0.5	0.1	0	0	0	0	0	0	0	0	0	0	0	0	0	0.4	0	0	0	0	0	0	0	0	0	0	0	0	0	0.3	0	0	0	0.1
0	ZINC09338255	-8.8	0	0	0	0	0	0	0	0	0	0	0	0	0	0	0	0	0	0	0	0	0	0	0	0	0	0	0	0	0.1	0	0	0	0	0	0	0	0	0	0	0	0	0	0	0	0.2	0	0
0	ZINC09359314	-7	0	0	0	0	0	0	0	0.5	0	0	0	0	0	0.3	0.3	0	0	0	0	0	0	0.1	0	0	0	0	0	0	0.5	0	0	0	0	0	0	0	0	0	0	0	0	0	0.1	0	0	0	0.1
0	ZINC09384640	-8.5	0	0	0	0	0	0	0	0.3	0	0	0	0.1	0	0	0.3	0	0	0	0	0	0	0	0	0	0	0	0	0	0.3	0	0	0	0	0	0	0	0	0	0	0	0	0	0	0	0	0	0
0	ZINC09390601	-7	0	0	0	0	0	0	0	0.4	0	0	0	0	0	0.1	0.4	0	0	0	0	0	0	0.1	0	0	0	0	0	0	0.4	0	0	0	0	0	0	0	0	0	0	0	0	0	0.1	0	0	0	0
0	ZINC09426376	-8.4	0	0	0	0	0	0	0	0.7	0	0	0	0.2	0	0.5	0.4	0	0	0	0	0	0	0	0	0	0	0	0	0	0.6	0	0	0	0	0	0	0	0	0	0	0	0	0	0	0	0.4	0	0
0	ZINC09449417	-8.5	0	0	0	0	0	0	0	0	0	0	0	0	0	0	0	0	0	0	0	0	0	0	0	0	0	0	0	0	0.3	0	0	0	0	0	0	0	0	0	0	0	0	0	0	0	0.1	0	0
0	ZINC09477320	-8.6	0	0	0	0	0	0	0	0	0	0	0	0	0	0	0	0	0	0	0	0	0	0	0	0	0	0	0	0	0.3	0	0	0	0	0	0	0	0	0	0	0	0	0	0.3	0	0	0	0
0	ZINC09502975	-7.1	0	0	0	0	0	0	0	0.2	0	0	0	0	0	0	0.2	0	0	0	0	0	0	0	0	0	0	0	0	0	0.4	0	0	0	0	0	0	0	0	0	0	0	0	0	0	0	0	0	0
0	ZINC09577336	-7.8	0.2	0	0	0	0	0	0	0.3	0	0	0	0	0	0	0.4	0	0	0	0	0	0	0	0	0	0	0	0	0	0.5	0	0	0	0	0	0	0	0	0	0	0	0	0	0.1	0	0.1	0	0
0	ZINC09641044	-7.9	0	0	0	0	0	0	0	0.2	0	0	0	0	0	0	0.2	0	0	0	0	0	0	0	0	0	0	0	0	0	0.2	0	0	0	0	0	0	0	0	0	0	0	0	0	0.1	0	0	0	0
0	ZINC09641127	-8.4	0	0	0	0	0	0	0	0.3	0	0	0	0	0	0	0.5	0	0	0	0	0	0	0	0	0	0	0	0	0	0.3	0	0	0	0	0	0	0	0	0	0	0	0	0	0.1	0	0	0	0
0	ZINC09698237	-8.9	0	0	0	0	0	0	0	0	0	0	0	0.1	0	0	0	0	0	0	0	0	0	0	0	0	0	0	0	0	0.1	0	0	0	0	0	0	0	0	0	0	0	0	0	0	0	0.1	0	0
0	ZINC09753906	-8	0	0	0	0	0	0	0	0.2	0	0	0	0	0	0	0.4	0	0	0	0	0	0	0.2	0	0	0	0	0	0	0.3	0	0	0	0	0	0	0	0	0	0	0	0	0	0	0	0	0	0
0	ZINC09776960	-7.4	0	0	0	0	0	0	0	0.5	0	0	0	0	0	0	0.3	0	0	0	0	0	0	0.1	0	0	0	0	0	0	0.8	0	0	0	0	0	0	0	0	0	0	0	0	0	0.1	0	0	0	0
0	ZINC09821180	-7.9	0	0	0	0	0	0	0	0	0	0	0	0	0	0	0.2	0	0	0	0	0	0	0.1	0	0	0	0	0	0	0.2	0	0	0	0	0	0	0	0	0	0	0	0	0	0.1	0	0	0	0
0	ZINC09914354	-8.3	0	0	0	0	0	0	0	0.3	0	0	0	0	0	0.2	0.2	0	0	0	0	0	0	0	0	0	0	0	0	0	0.3	0	0	0	0	0	0	0	0	0	0	0	0	0	0	0	0	0	0
0	ZINC10012379	-6.9	0	0	0	0	0	0	0	0.6	0	0	0	0	0	0.1	0.4	0	0	0	0	0	0	0.1	0	0	0	0	0	0	0.5	0	0	0	0	0	0	0	0	0	0	0	0	0	0.1	0	0	0	0.1
0	ZINC10012569	-6.8	0	0	0	0	0	0	0	0.6	0	0	0	0	0	0.2	0.1	0	0	0	0	0	0	0	0	0	0	0	0	0	0.6	0	0	0	0	0	0	0	0	0	0	0	0	0	0	0	0	0	0
0	ZINC10019679	-7.9	0	0	0	0	0	0	0	0.3	0	0	0	0	0	0	0.5	0	0	0	0	0	0	0	0	0	0	0	0	0	0.3	0	0	0	0	0	0	0	0	0	0	0	0	0	0.1	0	0	0	0
0	ZINC10038112	-6.7	0	0	0	0	0	0	0	0.1	0	0	0	0	0	0	0.1	0	0	0	0	0	0	0	0	0	0	0	0	0	0.2	0	0	0	0	0	0	0	0	0	0	0	0	0	0.1	0	0	0	0
0	ZINC10046988	-8.6	0.1	0	0	0	0	0	0	0.1	0	0	0	0	0	0	0.1	0	0	0	0	0	0	0	0	0	0	0	0	0	0.3	0	0	0	0	0	0	0	0	0	0	0	0	0	0.1	0	0	0	0
0	ZINC10090507	-8	0	0	0	0	0	0	0	0.1	0	0	0	0	0	0	0.1	0	0	0	0	0	0	0.1	0	0	0	0	0	0	0.5	0	0	0	0	0	0	0	0	0	0	0	0	0	0.2	0	0	0	0
0	ZINC10090553	-7.9	0	0	0	0	0	0	0	0.1	0	0	0	0	0	0	0.1	0	0	0	0	0	0	0.1	0	0	0	0	0	0	0.4	0	0	0	0	0	0	0	0	0	0	0	0	0	0.4	0	0	0	0
0	ZINC10091614	-8.1	0	0	0	0	0	0	0	0	0	0	0	0.1	0	0.2	0.2	0	0	0	0	0	0	0	0	0	0	0	0	0	0	0	0	0	0	0	0	0	0	0	0	0	0	0	0.2	0	0	0	0
0	ZINC10127624	-8	0.1	0	0	0	0	0	0	0.6	0	0	0	0	0	0	0.5	0	0	0	0	0	0	0	0	0	0	0	0	0	0.3	0	0	0	0	0	0	0	0	0	0	0	0	0	0.1	0	0	0	0
0	ZINC10139598	-8.3	0	0	0	0	0	0	0	0.4	0	0	0	0	0	0	0.3	0	0	0	0	0	0	0	0	0	0	0	0	0	0.6	0	0	0	0	0	0	0	0	0	0	0	0	0	0.4	0	0	0	0
0	ZINC10233144	-7.9	0.1	0	0	0	0	0	0	0.4	0	0	0	0.1	0	0.1	0.4	0	0	0	0	0	0	0.1	0	0	0	0	0	0	0.1	0	0	0	0	0	0	0	0	0	0	0	0	0	0	0	0	0	0
0	ZINC10233158	-7.9	0	0	0	0	0	0	0	0.4	0	0	0	0	0	0	0.2	0	0	0	0	0	0	0	0	0	0	0	0	0	0.4	0	0	0	0	0	0	0	0	0	0	0	0	0	0	0	0	0	0
0	ZINC10352380	-7.3	0	0	0	0	0	0	0	0.3	0	0	0	0	0	0	0.4	0	0	0	0	0	0	0	0	0	0	0	0	0	0.6	0	0	0	0	0	0	0	0	0	0	0	0	0	0.1	0	0	0	0
0	ZINC10384381	-7.3	0	0	0	0	0	0	0	0.2	0	0	0	0	0	0	0.1	0	0	0	0	0	0	0	0	0	0	0	0	0	0.9	0	0	0	0	0	0	0	0	0	0	0	0	0	0	0	0	0	0.1
0	ZINC10384387	-7.4	0	0	0	0	0	0	0	0.2	0	0	0	0.2	0	0.2	0	0	0	0	0	0	0	0	0	0	0	0	0	0	0.8	0	0	0	0	0	0	0	0	0	0	0	0	0	0	0	0	0	0
0	ZINC10506496	-7.1	0	0	0	0	0	0	0	0.2	0	0	0	0	0	0.2	0.4	0	0	0	0	0	0	0	0	0	0	0	0	0	0.3	0	0	0	0	0	0	0	0	0	0	0	0	0	0.1	0	0	0	0
0	ZINC10675228	-7.2	0	0	0	0	0	0	0	0.3	0	0	0	0	0	0	0.2	0	0	0	0	0	0	0.1	0	0	0	0	0	0	0.6	0	0	0	0	0	0	0	0	0	0	0	0	0	0.2	0	0.1	0	0
0	ZINC11592618	-8.9	0	0	0	0	0	0	0	0.1	0	0	0	0.1	0	0	0	0	0	0	0	0	0	0	0	0	0	0	0	0	0.3	0	0	0	0	0	0	0	0	0	0	0	0	0	0	0	0	0	0
0	ZINC11592623	-8.6	0	0	0	0	0	0	0	0	0	0	0	0.2	0	0	0	0	0	0	0	0	0	0	0	0	0	0	0	0	0.2	0	0	0	0	0	0	0	0	0	0	0	0	0	0.1	0	0	0	0
0	ZINC11592625	-8.6	0	0	0	0	0	0	0	0	0	0	0	0.1	0	0	0	0	0	0	0	0	0	0	0	0	0	0	0	0	0.1	0	0	0	0	0	0	0	0	0	0	0	0	0	0	0	0.1	0	0
0	ZINC11601182	-7	0.1	0	0	0	0	0	0	0	0	0	0	0	0	0	0.3	0	0	0	0	0	0	0	0	0	0	0	0	0	0.5	0	0	0	0	0	0	0	0	0	0	0	0	0	0.1	0	0.3	0	0.1
0	ZINC11613462	-8.6	0	0	0	0	0	0	0	0	0	0	0	0	0	0	0	0	0	0	0	0	0	0	0	0	0	0	0	0	0	0	0	0	0	0	0	0	0	0	0	0	0	0	0	0	0	0	0
0	ZINC11614665	-8	0.1	0	0	0	0	0	0	0	0	0	0	0	0	0.1	0.1	0	0	0	0	0	0	0	0	0	0	0	0	0	0.5	0	0	0	0	0	0	0	0	0	0	0	0	0	0.2	0	0	0	0
0	ZINC11663996	-6.8	0	0	0	0	0	0	0	0.6	0	0	0	0	0	0.1	0.4	0	0	0	0	0	0	0	0	0	0	0	0	0	0.7	0	0	0	0	0	0	0	0	0	0	0	0	0	0.2	0	0	0	0
0	ZINC11678097	-9.1	0	0	0	0	0	0	0	0	0	0	0	0	0	0.1	0.1	0	0	0	0	0	0	0	0	0	0	0	0	0	0.3	0	0	0	0	0	0	0	0	0	0	0	0	0	0.1	0	0.1	0	0.1
0	ZINC11680326	-6.8	0	0	0	0	0	0	0	0.2	0	0	0	0.1	0	0.1	0.1	0	0	0	0	0	0	0	0	0	0	0	0	0	0.2	0	0	0	0	0	0	0	0	0	0	0	0	0	0.1	0	0	0	0
0	ZINC11704250	-7.3	0	0	0	0	0	0	0	0.3	0	0	0	0	0	0	0.2	0	0	0	0	0	0	0	0	0	0	0	0	0	0.5	0	0	0	0	0	0	0	0	0	0	0	0	0	0.3	0	0	0	0
0	ZINC11735533	-6	0	0	0	0	0	0	0	0	0	0	0	0	0	0	0	0	0	0	0	0	0	0	0	0	0	0	0	0	0.2	0	0	0	0	0	0	0	0	0	0	0	0	0	0.3	0	0	0	0
0	ZINC11737563	-6.9	0	0	0	0	0	0	0	0.2	0	0	0	0	0	0	0.3	0	0	0	0	0	0	0	0	0	0	0	0	0	0.6	0	0	0	0	0	0	0	0	0	0	0	0	0	0	0	0.2	0	0
0	ZINC11759773	-6.6	0.1	0	0	0	0	0	0	0.2	0	0	0	0	0	0	0.2	0	0	0	0	0	0	0	0	0	0	0	0	0	0.5	0	0	0	0	0	0	0	0	0	0	0	0	0	0.5	0	0.2	0	0
0	ZINC11764569	-7.4	0	0	0	0	0	0	0	0.7	0	0	0	0.2	0	0.2	0.4	0	0	0	0	0	0	0	0	0	0	0	0	0	0.6	0	0	0	0	0	0	0	0	0	0	0	0	0	0.5	0	0	0	0
0	ZINC11818103	-7.1	0	0	0	0	0	0	0	0.3	0	0	0	0	0	0.1	0.4	0	0	0	0	0	0	0	0	0	0	0	0	0	0.6	0	0	0	0	0	0	0	0	0	0	0	0	0	0	0	0	0	0
0	ZINC11818354	-7.2	0	0	0	0	0	0	0	0.4	0	0	0	0	0	0	0.2	0	0	0	0	0	0	0	0	0	0	0	0	0	0.9	0	0	0	0	0	0	0	0	0	0	0	0	0	0.2	0	0	0	0
0	ZINC11818355	-7.5	0	0	0	0	0	0	0	0.2	0	0	0	0	0	0.1	0.1	0	0	0	0	0	0	0	0	0	0	0	0	0	0.9	0	0	0	0	0	0	0	0	0	0	0	0	0	0.5	0	0.2	0	0
0	ZINC11820662	-6.3	0	0	0	0	0	0	0	0.3	0	0	0	0	0	0	0.4	0	0	0	0	0	0	0	0	0	0	0	0	0	0.4	0	0	0	0	0	0	0	0	0	0	0	0	0	0.1	0	0.2	0	0
0	ZINC11839087	-7.6	0	0	0	0	0	0	0	0.3	0	0	0	0	0	0.2	0.2	0	0	0	0	0	0	0	0	0	0	0	0	0	0.5	0	0	0	0	0	0	0	0	0	0	0	0	0	0.1	0	0.1	0	0
0	ZINC11843091	-8.1	0	0	0	0	0	0	0	0.1	0	0	0	0	0	0	0	0	0	0	0	0	0	0	0	0	0	0	0	0	0.5	0	0	0	0	0	0	0	0	0	0	0	0	0	0	0	0	0	0
0	ZINC11857352	-8	0	0	0	0	0	0	0	0.4	0	0	0	0	0	0	0.1	0	0	0	0	0	0	0	0	0	0	0	0	0	0.5	0	0	0	0	0	0	0	0	0	0	0	0	0	0.1	0	0	0	0
0	ZINC11857373	-7.1	0	0	0	0	0	0	0	0.4	0	0	0	0.1	0	0.1	0.5	0	0	0	0	0	0	0	0	0	0	0	0	0	0.6	0	0	0	0	0	0	0	0	0	0	0	0	0	0	0	0	0	0
0	ZINC11860923	-6.4	0	0	0	0	0	0	0	0	0	0	0	0	0	0	0.1	0	0	0	0	0	0	0	0	0	0	0	0	0	0.4	0	0	0	0	0	0	0	0	0	0	0	0	0	0.4	0	0.1	0	0
0	ZINC11873039	-7.9	0	0	0	0	0	0	0	0.3	0	0	0	0	0	0.1	0.2	0	0	0	0	0	0	0	0	0	0	0	0	0	0.9	0	0	0	0	0	0	0	0	0	0	0	0	0	0.4	0	0	0	0
0	ZINC11873975	-8.6	0.1	0	0	0	0	0	0	0.3	0	0	0	0	0	0.2	0.3	0	0	0	0	0	0	0.2	0	0	0	0	0	0	0.5	0	0	0	0	0	0	0	0	0	0	0	0	0	0	0	0	0	0
0	ZINC11874057	-8.3	0	0	0	0	0	0	0	0.4	0	0	0	0	0	0.1	0.4	0	0	0	0	0	0	0.1	0	0	0	0	0	0	0.3	0	0	0	0	0	0	0	0	0	0	0	0	0	0	0	0	0	0
0	ZINC11879572	-7.3	0	0	0	0	0	0	0	0.8	0	0	0	0	0	0.3	0.8	0	0	0	0	0	0	0.1	0	0	0	0	0	0	0.8	0	0	0	0	0	0	0	0	0	0	0	0	0	0.1	0	0	0	0
0	ZINC11879978	-8.1	0	0	0	0	0	0	0	0	0	0	0	0	0	0	0.1	0	0	0	0	0	0	0	0	0	0	0	0	0	0.2	0	0	0	0	0	0	0	0	0	0	0	0	0	0.1	0.1	0	0	0
0	ZINC11897885	-7.5	0	0	0	0	0	0	0	0	0	0	0	0	0	0.1	0.1	0	0	0	0	0	0	0	0	0	0	0	0	0	0.2	0	0	0	0	0	0	0	0	0	0	0	0	0	0.1	0	0	0	0
0	ZINC11900589	-7.7	0	0	0	0	0	0	0	0	0	0	0	0.1	0	0	0.3	0	0	0	0	0	0	0.2	0	0	0	0	0	0	0.2	0	0	0	0	0	0	0	0	0	0	0	0	0	0.2	0	0	0	0
0	ZINC11933280	-7.6	0	0	0	0	0	0	0	0.3	0	0	0	0	0	0	0.3	0	0	0	0	0	0	0	0	0	0	0	0	0	0.2	0	0	0	0	0	0	0	0	0	0	0	0	0	0.2	0	0.2	0	0
0	ZINC11949913	-7.5	0	0	0	0	0	0	0	0.3	0	0	0	0	0	0	0.2	0	0	0	0	0	0	0.2	0	0	0	0	0	0	0.3	0	0	0	0	0	0	0	0	0	0	0	0	0	0.2	0	0.1	0	0
0	ZINC11954908	-6.6	0	0	0	0	0	0	0	0.2	0	0	0	0	0	0	0.1	0	0	0	0	0	0	0	0	0	0	0	0	0	0.5	0	0	0	0	0	0	0	0	0	0	0	0	0	0.3	0	0	0	0.1
0	ZINC11963193	-9.3	0.1	0	0	0	0	0	0	0.6	0	0	0	0.1	0	0.4	0.4	0	0	0	0	0	0	0.1	0	0	0	0	0	0	0.6	0	0	0	0	0	0	0	0	0	0	0	0	0	0	0	0	0	0
0	ZINC11995274	-9.3	0	0	0	0	0	0	0	0.2	0	0	0	0	0	0.1	0.2	0	0	0	0	0	0	0.2	0	0	0	0	0	0	0.7	0	0	0	0	0	0	0	0	0	0	0	0	0	0.2	0	0	0	0
0	ZINC12029063	-8.5	0	0	0	0	0	0	0	0.4	0	0	0	0.2	0	0.2	0.5	0	0	0	0	0	0	0	0	0	0	0	0	0	0.5	0	0	0	0	0	0	0	0	0	0	0	0	0	0.1	0	0	0	0
0	ZINC12057269	-7.2	0	0	0	0	0	0	0	0.2	0	0	0	0.1	0	0.1	0.4	0	0	0	0	0	0	0	0	0	0	0	0	0	0.4	0	0	0	0	0	0	0	0	0	0	0	0	0	0.1	0	0.1	0	0
0	ZINC12074249	-6.7	0	0	0	0	0	0	0	0.5	0	0	0	0	0	0	0.1	0	0	0	0	0	0	0	0	0	0	0	0	0	0.7	0	0	0	0	0	0	0	0	0	0	0	0	0	0.3	0	0.1	0	0
0	ZINC12076427	-7.5	0	0	0	0	0	0	0	0.1	0	0	0	0.1	0	0.1	0.6	0	0	0	0	0	0	0.1	0	0	0	0	0	0	0.8	0	0	0	0	0	0	0	0	0	0	0	0	0	0.3	0	0	0	0.1
0	ZINC12098869	-8.4	0.1	0	0	0	0	0	0	0.1	0	0	0	0	0	0.3	0.4	0	0	0	0	0	0	0.1	0	0	0	0	0	0	0.5	0	0	0	0	0	0	0	0	0	0	0	0	0	0.2	0	0.1	0	0
0	ZINC12112286	-7.8	0.1	0	0	0	0	0	0	0.7	0	0	0	0.1	0	0.1	0.6	0	0	0	0	0	0	0	0	0	0	0	0	0	0.8	0	0	0	0	0	0	0	0	0	0	0	0	0	0	0	0	0	0
0	ZINC12125684	-8.2	0	0	0	0	0	0	0	0.1	0	0	0	0	0	0	0.1	0	0	0	0	0	0	0	0	0	0	0	0	0	0.6	0	0	0	0	0	0	0	0	0	0	0	0	0	0	0	0	0	0
0	ZINC12198052	-8.4	0	0	0	0	0	0	0	0.2	0	0	0	0	0	0	0	0	0	0	0	0	0	0	0	0	0	0	0	0	0.2	0	0	0	0	0	0	0	0	0	0	0	0	0	0.3	0	0	0	0
0	ZINC12201170	-8.3	0.1	0	0	0	0	0	0	0.1	0	0	0	0	0	0.1	0.1	0	0	0	0	0	0	0	0	0	0	0	0	0	0.3	0	0	0	0	0	0	0	0	0	0	0	0	0	0.2	0	0	0	0
0	ZINC12203372	-7.1	0.1	0	0	0	0	0	0	0.9	0	0	0	0.1	0	0.1	0.9	0	0	0	0	0	0	0.3	0	0	0	0	0	0	0.7	0	0	0	0	0	0	0	0	0	0	0	0	0	0.2	0	0.1	0	0
0	ZINC12207796	-7.8	0	0	0	0	0	0	0	0.1	0	0	0	0	0	0	0.2	0	0	0	0	0	0	0	0	0	0	0	0	0	0.7	0	0	0	0	0	0	0	0	0	0	0	0	0	0.6	0	0.3	0	0
0	ZINC12208671	-7.1	0	0	0	0	0	0	0	0.6	0	0	0	0	0	0.1	0.6	0	0	0	0	0	0	0	0	0	0	0	0	0	0.7	0	0	0	0	0	0	0	0	0	0	0	0	0	0	0	0	0	0
0	ZINC12225426	-7.6	0	0	0	0	0	0	0	0.7	0	0	0	0	0	0.3	0.5	0	0	0	0	0	0	0.1	0	0	0	0	0	0	0.8	0	0	0	0	0	0	0	0	0	0	0	0	0	0.1	0	0	0	0
0	ZINC12242488	-8.2	0	0	0	0	0	0	0	0.3	0	0	0	0	0	0.2	0.5	0	0	0	0	0	0	0	0	0	0	0	0	0	0.5	0	0	0	0	0	0	0	0	0	0	0	0	0	0	0	0	0	0
0	ZINC12292806	-8.3	0	0	0	0	0	0	0	0.3	0	0	0	0	0	0	0.3	0	0	0	0	0	0	0	0	0	0	0	0	0	0.2	0	0	0	0	0	0	0	0	0	0	0	0	0	0.1	0	0	0	0.1
0	ZINC12298759	-8.2	0	0	0	0	0	0	0	0.3	0	0	0	0	0	0	0.2	0	0	0	0	0	0	0	0	0	0	0	0	0	0.5	0	0	0	0	0	0	0	0	0	0	0	0	0	0.1	0	0	0	0.1
0	ZINC12298839	-8.2	0.1	0	0	0	0	0	0	0.2	0	0	0	0	0	0	0	0	0	0	0	0	0	0	0	0	0	0	0	0	0.2	0	0	0	0	0	0	0	0	0	0	0	0	0	0.3	0	0.3	0	0
0	ZINC12301983	-7.1	0.2	0	0	0	0	0	0	0.5	0	0	0	0.1	0	0.1	0.1	0	0	0	0	0	0	0	0	0	0	0	0	0	0.8	0	0	0	0	0	0	0	0	0	0	0	0	0	0.6	0	0.2	0	0.1
0	ZINC12305947	-7.7	0	0	0	0	0	0	0	0.2	0	0	0	0	0	0	0.5	0	0	0	0	0	0	0.1	0	0	0	0	0	0	0.4	0	0	0	0	0	0	0	0	0	0	0	0	0	0.1	0	0	0	0
0	ZINC12306044	-7.8	0.1	0	0	0	0	0	0	0.3	0	0	0	0	0	0	0.2	0	0	0	0	0	0	0	0	0	0	0	0	0	0.6	0	0	0	0	0	0	0	0	0	0	0	0	0	0.2	0	0.1	0	0
0	ZINC12308011	-7.5	0	0	0	0	0	0	0	0	0	0	0	0	0	0	0	0	0	0	0	0	0	0	0	0	0	0	0	0	0.4	0	0	0	0	0	0	0	0	0	0	0	0	0	0	0	0	0	0
0	ZINC12313944	-7.4	0	0	0	0	0	0	0	0.8	0	0	0	0	0	0.2	0.3	0	0	0.2	0	0	0	0	0	0	0	0	0	0	0.8	0	0	0	0	0	0	0	0	0	0	0	0	0	0	0	0	0	0
0	ZINC12314148	-7.2	0	0	0	0	0	0	0	0.6	0	0	0	0	0	0	0.5	0	0	0	0	0	0	0	0	0	0	0	0	0	0.9	0	0	0	0	0	0	0	0	0	0	0	0	0	0.3	0	0.1	0	0
0	ZINC12319398	-6.7	0	0	0	0	0	0	0	1	0	0	0	0.1	0	0.4	0.6	0	0	0	0	0	0	0.1	0	0	0	0	0	0	0.9	0	0	0	0	0	0	0	0	0	0	0	0	0	0.5	0	0	0	0
0	ZINC12326361	-8.3	0	0	0	0	0	0	0	0	0	0	0	0	0	0	0.1	0	0	0	0	0	0	0	0	0	0	0	0	0	0.1	0	0	0	0	0	0	0	0	0	0	0	0	0	0	0	0	0	0
0	ZINC12329699	-9	0	0	0	0	0	0	0	0.1	0	0	0	0	0	0	0.5	0	0	0	0	0	0	0.1	0	0	0	0	0	0	0.1	0	0	0	0	0	0	0	0	0	0	0	0	0	0.1	0	0	0	0
0	ZINC12331599	-8.6	0	0	0	0	0	0	0	0.3	0	0	0	0	0	0.2	0.1	0	0	0	0	0	0	0	0	0	0	0	0	0	0.7	0	0	0	0	0	0	0	0	0	0	0	0	0	0.3	0	0.1	0	0
0	ZINC12332150	-7.7	0	0	0	0	0	0	0	0.2	0	0	0	0	0	0	0	0	0	0	0	0	0	0	0	0	0	0	0	0	0.2	0	0	0	0	0	0	0	0	0	0	0	0	0	0.1	0	0	0	0
0	ZINC12373014	-8	0	0	0	0	0	0	0	0.6	0	0	0	0	0	0.1	0.3	0	0	0	0	0	0	0	0	0	0	0	0	0	0.9	0	0	0	0	0	0	0	0	0	0	0	0	0	0.1	0	0	0	0
0	ZINC12373177	-7.4	0	0	0	0	0	0	0	0.5	0	0	0	0.3	0	0.1	0.4	0	0	0	0	0	0	0.1	0	0	0	0	0	0	0.7	0	0	0	0	0	0	0	0	0	0	0	0	0	0.3	0	0.1	0	0
0	ZINC12380973	-7	0	0	0	0	0	0	0	0	0	0	0	0	0	0	0	0	0	0	0	0	0	0	0	0	0	0	0	0	0.1	0	0	0	0	0	0	0	0	0	0	0	0	0	0.2	0	0	0	0
0	ZINC12385357	-7.6	0	0	0	0	0	0	0	0.1	0	0	0	0	0	0	0	0	0	0	0	0	0	0	0	0	0	0	0	0	0.4	0	0	0	0	0	0	0	0	0	0	0	0	0	0.1	0	0	0	0
0	ZINC12431765	-7.2	0	0	0	0	0	0	0	0.1	0	0	0	0	0	0	0.3	0	0	0	0	0	0	0.1	0	0	0	0	0	0	0.4	0	0	0	0	0	0	0	0	0	0	0	0	0	0.4	0	0	0	0
0	ZINC12434243	-6.8	0	0	0	0	0	0	0	0.5	0	0	0	0.2	0	0.4	0.4	0	0	0	0	0	0	0	0	0	0	0	0	0	0.6	0	0	0	0	0	0	0	0	0	0	0	0	0	0.2	0	0	0	0
0	ZINC12434304	-8.2	0	0	0	0	0	0	0	0.3	0	0	0	0.2	0	0.3	0	0	0	0	0	0	0	0	0	0	0	0	0	0	0.4	0	0	0	0	0	0	0	0	0	0	0	0	0	0.3	0	0	0	0
0	ZINC12434464	-6.9	0	0	0	0	0	0	0	0.4	0	0	0	0	0	0	0.3	0	0	0	0	0	0	0	0	0	0	0	0	0	0.7	0	0	0	0	0	0	0	0	0	0	0	0	0	0	0	0	0	0
0	ZINC12440646	-8	0	0	0	0	0	0	0	0.6	0	0	0	0.1	0	0	0.5	0	0	0	0	0	0	0	0	0	0	0	0	0	0.7	0	0	0	0	0	0	0	0	0	0	0	0	0	0	0	0	0	0
0	ZINC12454114	-7.3	0	0	0	0	0	0	0	0.8	0	0	0	0.3	0	0.4	0.6	0	0	0	0	0	0	0	0	0	0	0	0	0	0.8	0	0	0	0	0	0	0	0	0	0	0	0	0	0.3	0	0	0	0
0	ZINC12458005	-8.1	0	0	0	0	0	0	0	0.4	0	0	0	0	0	0	0.5	0	0	0	0	0	0	0.1	0	0	0	0	0	0	0.5	0	0	0	0	0	0	0	0	0	0	0	0	0	0.2	0	0	0	0
0	ZINC12458920	-6.4	0	0	0	0	0	0	0	0.3	0	0	0	0.1	0	0.1	0.3	0	0	0	0	0	0	0	0	0	0	0	0	0	0.5	0	0	0	0	0	0	0	0	0	0	0	0	0	0.2	0	0	0	0
0	ZINC12459058	-7.2	0	0	0	0	0	0	0	0	0	0	0	0	0	0	0	0	0	0	0	0	0	0	0	0	0	0	0	0	0.1	0	0	0	0	0	0	0	0	0	0	0	0	0	0.3	0	0.1	0	0
0	ZINC12465238	-8.2	0.1	0	0	0	0	0	0	0.2	0	0	0	0	0	0	0.2	0	0	0	0	0	0	0	0	0	0	0	0	0	0.6	0	0	0	0	0	0	0	0	0	0	0	0	0	0.3	0	0	0	0
0	ZINC12468310	-9	0	0	0	0	0	0	0	0.2	0	0	0	0	0	0	0.1	0	0	0	0	0	0	0	0	0	0	0	0	0	0.4	0	0	0	0	0	0	0	0	0	0	0	0	0	0	0	0	0	0
0	ZINC12470136	-6.5	0	0	0	0	0	0	0	0.1	0	0	0	0	0	0.1	0.1	0	0	0	0	0	0	0	0	0	0	0	0	0	0.6	0	0	0	0	0	0	0	0	0	0	0	0	0	0.3	0	0	0	0
0	ZINC12478585	-7	0	0	0	0	0	0	0	0.4	0	0	0	0.1	0	0	0.3	0	0	0.1	0	0	0	0	0	0	0	0	0	0	0.8	0	0	0	0	0	0	0	0	0	0	0	0	0	0.2	0	0.1	0	0
0	ZINC12481870	-7.7	0	0	0	0	0	0	0	0.2	0	0	0	0	0	0	0.2	0	0	0	0	0	0	0	0	0	0	0	0	0	0.4	0	0	0	0	0	0	0	0	0	0	0	0	0	0.1	0	0	0	0
0	ZINC12531709	-7.5	0	0	0	0	0	0	0	0.2	0	0	0	0	0	0	0.2	0	0	0	0	0	0	0.1	0	0	0	0	0	0	0.6	0	0	0	0	0	0	0	0	0	0	0	0	0	0.6	0	0	0	0
0	ZINC12539871	-8.1	0	0	0	0	0	0	0	0.6	0	0	0	0	0	0	0.5	0	0	0	0	0	0	0	0	0	0	0	0	0	0.7	0	0	0	0	0	0	0	0	0	0	0	0	0	0	0	0	0	0
0	ZINC12549669	-7.8	0	0	0	0	0	0	0	0.1	0	0	0	0	0	0	0.3	0	0	0	0	0	0	0.1	0	0	0	0	0	0	0.2	0	0	0	0	0	0	0	0	0	0	0	0	0	0.1	0	0	0	0
0	ZINC12554257	-7.7	0	0	0	0	0	0	0	0.3	0	0	0	0	0	0.1	0.5	0	0	0	0	0	0	0	0	0	0	0	0	0	0.5	0	0	0	0	0	0	0	0	0	0	0	0	0	0	0	0	0	0
0	ZINC12557987	-8	0.1	0	0	0	0	0	0	0.1	0	0	0	0	0	0.1	0.3	0	0	0	0	0	0	0.1	0	0	0	0	0	0	0.4	0	0	0	0	0	0	0	0	0	0	0	0	0	0.1	0	0	0	0
0	ZINC12582177	-8.4	0	0	0	0	0	0	0	0.4	0	0	0	0	0	0	0.3	0	0	0	0	0	0	0.1	0	0	0	0	0	0	0.2	0	0	0	0	0	0	0	0	0	0	0	0	0	0.3	0	0.2	0	0
0	ZINC12585213	-7.7	0	0	0	0	0	0	0	0.5	0	0	0	0	0	0	0.1	0	0	0	0	0	0	0	0	0	0	0	0	0	0.3	0	0	0	0	0	0	0	0	0	0	0	0	0	0.4	0	0.1	0	0
0	ZINC12585508	-9.2	0	0	0	0	0	0	0	0.4	0	0	0	0	0	0	0.6	0	0	0	0	0	0	0.1	0	0	0	0	0	0	0.6	0	0	0	0	0	0	0	0	0	0	0	0	0	0.1	0	0.1	0	0
0	ZINC12588367	-8	0	0	0	0	0	0	0	0.5	0	0	0	0.1	0	0.2	0.4	0	0	0	0	0	0	0	0	0	0	0	0	0	0.3	0	0	0	0	0	0	0	0	0	0	0	0	0	0	0	0	0	0
0	ZINC12590185	-7.1	0	0	0	0	0	0	0	0.7	0	0	0	0.3	0	0.3	0.6	0	0	0	0	0	0	0	0	0	0	0	0	0	0.7	0	0	0	0	0	0	0	0	0	0	0	0	0	0.3	0	0	0	0
0	ZINC12597327	-7.6	0	0	0	0	0	0	0	0.4	0	0	0	0	0	0	0.3	0	0	0	0	0	0	0	0	0	0	0	0	0	0.6	0	0	0	0	0	0	0	0	0	0	0	0	0	0.1	0	0	0	0
0	ZINC12597489	-6.8	0	0	0	0	0	0	0	0.3	0	0	0	0.1	0	0.2	0.4	0	0	0	0	0	0	0	0	0	0	0	0	0	0.5	0	0	0	0	0	0	0	0	0	0	0	0	0	0.1	0	0.2	0	0
0	ZINC12600651	-7	0	0	0	0	0	0	0	0.3	0	0	0	0	0	0	0.3	0	0	0	0	0	0	0	0	0	0	0	0	0	0.4	0	0	0	0	0	0	0	0	0	0	0	0	0	0.1	0	0	0	0
0	ZINC12635494	-7.7	0	0	0	0	0	0	0	0	0	0	0	0	0	0	0	0	0	0	0	0	0	0	0	0	0	0	0	0	0.5	0	0	0	0	0	0	0	0	0	0	0	0	0	0.3	0	0.1	0	0
0	ZINC12659844	-7.9	0	0	0	0	0	0	0	0.1	0	0	0	0	0	0	0	0	0	0	0	0	0	0	0	0	0	0	0	0	0.4	0	0	0	0	0	0	0	0	0	0	0	0	0	0.3	0	0.1	0	0
0	ZINC12667461	-8.2	0	0	0	0	0	0	0	0.4	0	0	0	0	0	0	0.3	0	0	0	0	0	0	0.1	0	0	0	0	0	0	0.1	0	0	0	0	0	0	0	0	0	0	0	0	0	0.2	0	0.1	0	0
0	ZINC12698008	-7.7	0	0	0	0	0	0	0	0.1	0	0	0	0	0	0	0.1	0	0	0	0	0	0	0	0	0	0	0	0	0	0.5	0	0	0	0	0	0	0	0	0	0	0	0	0	0.2	0	0	0	0
0	ZINC12698012	-7.4	0	0	0	0	0	0	0	0	0	0	0	0	0	0	0.1	0	0	0	0	0	0	0	0	0	0	0	0	0	0.5	0	0	0	0	0	0	0	0	0	0	0	0	0	0.3	0	0	0	0
0	ZINC12708528	-7	0	0	0	0	0	0	0	0.8	0	0	0	0.2	0	0.4	0.6	0	0	0	0	0	0	0.2	0	0	0	0	0	0	0.9	0	0	0	0	0	0	0	0	0	0	0	0	0	0.4	0	0	0	0
0	ZINC12709546	-8.5	0	0	0	0	0	0	0	0.3	0	0	0	0	0	0	0.4	0	0	0	0	0	0	0.1	0	0	0	0	0	0	0.5	0	0	0	0	0	0	0	0	0	0	0	0	0	0.1	0	0.1	0	0
0	ZINC12711674	-8	0.2	0	0	0	0	0	0	0	0	0	0	0	0	0	0	0	0	0	0	0	0	0	0	0	0	0	0	0	0.4	0	0	0	0	0	0	0	0	0	0	0	0	0	0.1	0	0	0	0
0	ZINC12713432	-6.2	0	0	0	0	0	0	0	0.1	0	0	0	0	0	0	0	0	0	0	0	0	0	0	0	0	0	0	0	0	0.5	0	0	0	0	0	0	0	0	0	0	0	0	0	0.5	0	0	0	0.1
0	ZINC12714070	-6.9	0	0	0	0	0	0	0	0.9	0	0	0	0.1	0	0.1	0.7	0	0	0	0	0	0	0	0	0	0	0	0	0	1	0	0	0	0	0	0	0	0	0	0	0	0	0	0.2	0	0	0	0
0	ZINC12714653	-7.5	0	0	0	0	0	0	0	0.8	0	0	0	0	0	0.2	0.8	0	0	0	0	0	0	0.1	0	0	0	0	0	0	0.8	0	0	0	0	0	0	0	0	0	0	0	0	0	0.1	0	0.1	0	0
0	ZINC12716230	-6.2	0	0	0	0	0	0	0	0.6	0	0	0	0	0	0.1	0.5	0	0	0	0	0	0	0.1	0	0	0	0	0	0	0.9	0	0	0	0	0	0	0	0	0	0	0	0	0	0.3	0	0	0	0
0	ZINC12719046	-7.3	0	0	0	0	0	0	0	0.2	0	0	0	0	0	0.2	0.2	0	0	0	0	0	0	0	0	0	0	0	0	0	0.4	0	0	0	0	0	0	0	0	0	0	0	0	0	0.2	0	0.1	0	0
0	ZINC12744494	-7.6	0	0	0	0	0	0	0	0.5	0	0	0	0.1	0	0.3	0.3	0	0	0	0	0	0	0.1	0	0	0	0	0	0	0.5	0	0	0	0	0	0	0	0	0	0	0	0	0	0.1	0	0	0	0
0	ZINC12744909	-9.3	0	0	0	0	0	0	0	0.6	0	0	0	0	0	0	0.4	0	0	0	0	0	0	0	0	0	0	0	0	0	0.7	0	0	0	0	0	0	0	0	0	0	0	0	0	0	0	0	0	0
0	ZINC12758949	-6.6	0	0	0	0	0	0	0	0.1	0	0	0	0	0	0.1	0.2	0	0	0	0	0	0	0	0	0	0	0	0	0	0.6	0	0	0	0	0	0	0	0	0	0	0	0	0	0.4	0	0	0	0
0	ZINC12759254	-6.4	0	0	0	0	0	0	0	0.4	0	0	0	0	0	0.3	0.4	0	0	0	0	0	0	0	0	0	0	0	0	0	0.5	0	0	0	0	0	0	0	0	0	0	0	0	0	0.1	0	0	0	0
0	ZINC12770576	-9.1	0	0	0	0	0	0	0	0	0	0	0	0	0	0	0	0	0	0	0	0	0	0	0	0	0	0	0	0	0.1	0	0	0	0	0	0	0	0	0	0	0	0	0	0.1	0	0	0	0
0	ZINC12792396	-7.6	0	0	0	0	0	0	0	0	0	0	0	0	0	0	0.1	0	0	0	0	0	0	0	0	0	0	0	0	0	0.4	0	0	0	0	0	0	0	0	0	0	0	0	0	0.4	0	0.1	0	0
0	ZINC12807552	-8.4	0	0	0	0	0	0	0	0.2	0	0	0	0	0	0.1	0.4	0	0	0	0	0	0	0.2	0	0	0	0	0	0	0.1	0	0	0	0	0	0	0	0	0	0	0	0	0	0.2	0	0	0	0
0	ZINC12847177	-9.4	0	0	0	0	0	0	0	0.1	0	0	0	0	0	0	0	0	0	0	0	0	0	0	0	0	0	0	0	0	0.5	0	0	0	0	0	0	0	0	0	0	0	0	0	0.4	0	0	0	0
0	ZINC12858961	-8.5	0.1	0	0	0	0	0	0	0.2	0	0	0	0	0	0	0.3	0	0	0	0	0	0	0	0	0	0	0	0	0	0.3	0	0	0	0	0	0	0	0	0	0	0	0	0	0	0	0	0	0
0	ZINC12880057	-9.2	0	0	0	0	0	0	0	0.1	0	0	0	0.1	0	0.1	0.2	0	0	0	0	0	0	0	0	0	0	0	0	0	0.1	0	0	0	0	0	0	0	0	0	0	0	0	0	0	0	0	0	0
0	ZINC12885854	-10.2	0	0	0	0	0	0	0	0	0	0	0	0.3	0	0.1	0	0	0	0	0	0	0	0	0	0	0	0	0	0	0.2	0	0	0	0	0	0	0	0	0	0	0	0	0	0	0	0	0	0
0	ZINC12886942	-9.9	0	0	0	0	0	0	0	0.1	0	0	0	0	0	0	0.1	0	0	0	0	0	0	0	0	0	0	0	0	0	0.5	0	0	0	0	0	0	0	0	0	0	0	0	0	0.2	0	0	0	0.1
0	ZINC12905607	-8	0	0	0	0	0	0	0	0.4	0	0	0	0	0	0.1	0.1	0	0	0	0	0	0	0	0	0	0	0	0	0	0.3	0	0	0	0	0	0	0	0	0	0	0	0	0	0	0	0	0	0.1
0	ZINC13022880	-8.7	0	0	0	0	0	0	0	0.1	0	0	0	0	0	0	0	0	0	0	0	0	0	0	0	0	0	0	0	0	0.4	0	0	0	0	0	0	0	0	0	0	0	0	0	0	0	0	0	0
0	ZINC13071942	-7.6	0	0	0	0	0	0	0	0.2	0	0	0	0	0	0.1	0.2	0	0	0	0	0	0	0	0	0	0	0	0	0	0.4	0	0	0	0	0	0	0	0	0	0	0	0	0	0.4	0	0	0	0
0	ZINC13301111	-9.6	0	0	0	0	0	0	0	0.4	0	0	0	0	0	0	0.2	0	0	0	0	0	0	0	0	0	0	0	0	0	0.3	0	0	0	0	0	0	0	0	0	0	0	0	0	0.1	0	0	0	0
0	ZINC13381830	-8.1	0	0	0	0	0	0	0	0.1	0	0	0	0	0	0.1	0.4	0	0	0	0	0	0	0	0	0	0	0	0	0	0.4	0	0	0	0	0	0	0	0	0	0	0	0	0	0	0	0	0	0
0	ZINC13381831	-8	0	0	0	0	0	0	0	0.1	0	0	0	0	0	0	0.2	0	0	0	0	0	0	0	0	0	0	0	0	0	0.2	0	0	0	0	0	0	0	0	0	0	0	0	0	0.1	0	0	0	0
0	ZINC13474025	-8.7	0	0	0	0	0	0	0	0.1	0	0	0	0.1	0	0	0.1	0	0	0	0	0	0	0	0	0	0	0	0	0	0.2	0	0	0	0	0	0	0	0	0	0	0	0	0	0.3	0	0.1	0	0
0	ZINC13557158	-8.3	0.1	0	0	0	0	0	0	0.1	0	0	0	0	0	0	0.4	0	0	0	0	0	0	0	0	0	0	0	0	0	0.5	0	0	0	0	0	0	0	0	0	0	0	0	0	0.2	0	0	0	0
0	ZINC13598289	-7.9	0	0	0	0	0	0	0	0.1	0	0	0	0	0	0	0.3	0	0	0	0	0	0	0	0	0	0	0	0	0	0.2	0	0	0	0	0	0	0	0	0	0	0	0	0	0.1	0	0.1	0	0
0	ZINC13621869	-7.2	0.2	0	0	0	0	0	0	0.2	0	0	0	0	0	0	0.3	0	0	0	0	0	0	0.1	0	0	0	0	0	0	0.4	0	0	0	0	0	0	0	0	0	0	0	0	0	0.1	0	0	0	0
0	ZINC13633194	-8	0	0	0	0	0	0	0	0	0	0	0	0	0	0	0	0	0	0	0	0	0	0	0	0	0	0	0	0	0.3	0	0	0	0	0	0	0	0	0	0	0	0	0	0	0	0	0	0
0	ZINC13642135	-6.9	0	0	0	0	0	0	0	0	0	0	0	0	0	0.1	0	0	0	0	0	0	0	0	0	0	0	0	0	0	0.2	0	0	0	0	0	0	0	0	0	0	0	0	0	0.3	0	0	0	0
0	ZINC13733146	-6.9	0	0	0	0	0	0	0	0.4	0	0	0	0.2	0	0.2	0.3	0	0	0	0	0	0	0	0	0	0	0	0	0	0.8	0	0	0	0	0	0	0	0	0	0	0	0	0	0	0	0.2	0	0
0	ZINC13733239	-6.5	0	0	0	0	0	0	0	0.1	0	0	0	0	0	0.1	0	0	0	0	0	0	0	0	0	0	0	0	0	0	0.7	0	0	0	0	0	0	0	0	0	0	0	0	0	0.3	0	0	0	0
0	ZINC13733242	-6.6	0	0	0	0	0	0	0	0.3	0	0	0	0	0	0.1	0.3	0	0	0	0	0	0	0	0	0	0	0	0	0	0.6	0	0	0	0	0	0	0	0	0	0	0	0	0	0	0	0	0	0
0	ZINC13735320	-6.7	0	0	0	0	0	0	0	0.2	0	0	0	0	0	0	0.1	0	0	0	0	0	0	0.1	0	0	0	0	0	0	0.3	0	0	0	0	0	0	0	0	0	0	0	0	0	0	0	0	0	0
0	ZINC13735326	-6.7	0	0	0	0	0	0	0	0.1	0	0	0	0	0	0	0.1	0	0	0	0	0	0	0	0	0	0	0	0	0	0.2	0	0	0	0	0	0	0	0	0	0	0	0	0	0	0	0	0	0
0	ZINC13745044	-8.2	0.1	0	0	0	0	0	0	0.6	0	0	0	0	0	0	0.5	0	0	0	0	0	0	0	0	0	0	0	0	0	0.6	0	0	0	0	0	0	0	0	0	0	0	0	0	0	0	0	0	0
0	ZINC13783786	-7.7	0	0	0	0	0	0	0	0.5	0	0	0	0	0	0.2	0.4	0	0	0	0	0	0	0	0	0	0	0	0	0	0.5	0	0	0	0	0	0	0	0	0	0	0	0	0	0.1	0	0	0	0
0	ZINC13804364	-8.9	0	0	0	0	0	0	0	0.2	0	0	0	0	0	0	0.2	0	0	0	0	0	0	0	0	0	0	0	0	0	0.3	0	0	0	0	0	0	0	0	0	0	0	0	0	0.1	0	0	0	0
0	ZINC13941960	-8.5	0	0	0	0	0	0	0	0.5	0	0	0	0	0	0	0.3	0	0	0	0	0	0	0	0	0	0	0	0	0	0.4	0	0	0	0	0	0	0	0	0	0	0	0	0	0.1	0	0	0	0
0	ZINC13981739	-8.2	0	0	0	0	0	0	0	0.2	0	0	0	0.1	0	0.4	0.8	0	0	0	0	0	0	0.3	0	0	0	0	0	0	0.8	0	0	0	0	0	0	0	0	0	0	0	0	0	0	0	0	0	0
0	ZINC14085842	-6.7	0	0	0	0	0	0	0	0	0	0	0	0	0	0	0	0	0	0	0	0	0	0	0	0	0	0	0	0	0.6	0	0	0	0	0	0	0	0	0	0	0	0	0	0.1	0	0	0	0
0	ZINC14257852	-7.8	0	0	0	0	0	0	0	0.6	0	0	0	0	0	0.2	0.5	0	0	0	0	0	0	0.1	0	0	0	0	0	0	0.7	0	0	0	0	0	0	0	0	0	0	0	0	0	0	0	0	0	0
0	ZINC14309441	-7.6	0	0	0	0	0	0	0	0	0	0	0	0	0	0	0	0	0	0	0	0	0	0	0	0	0	0	0	0	0.1	0	0	0	0	0	0	0	0	0	0	0	0	0	0.1	0	0.1	0	0
0	ZINC14535971	-9	0.3	0	0	0	0	0	0	0.4	0	0	0	0	0	0.4	0.1	0	0	0	0	0	0	0	0	0	0	0	0	0	0.9	0	0	0	0	0	0	0	0	0	0	0	0	0	0.2	0	0	0	0
0	ZINC14637257	-7.4	0	0	0	0	0	0	0	0	0	0	0	0	0	0	0.1	0	0	0	0	0	0	0	0	0	0	0	0	0	0.1	0	0	0	0	0	0	0	0	0	0	0	0	0	0	0	0	0	0
0	ZINC14731656	-6.6	0	0	0	0	0	0	0	0.3	0	0	0	0	0	0.1	0.3	0	0	0	0	0	0	0	0	0	0	0	0	0	0.6	0	0	0	0	0	0	0	0	0	0	0	0	0	0.2	0	0	0	0
0	ZINC14742968	-9.5	0.3	0	0	0	0	0	0	0.4	0	0	0	0	0	0.2	0.4	0	0	0	0	0	0	0	0	0	0	0	0	0	0.4	0	0	0	0	0	0	0	0	0	0	0	0	0	0	0	0	0	0
0	ZINC14751796	-8.7	0.2	0	0	0	0	0	0	0.3	0	0	0	0	0	0.2	0.1	0	0	0	0	0	0	0	0	0	0	0	0	0	0.7	0	0	0	0	0	0	0	0	0	0	0	0	0	0.2	0	0	0	0
0	ZINC14930299	-7.5	0	0	0	0	0	0	0	0.2	0	0	0	0	0	0	0.3	0	0	0	0	0	0	0.1	0	0	0	0	0	0	0.3	0	0	0	0	0	0	0	0	0	0	0	0	0	0.2	0	0	0	0
0	ZINC14949827	-7.7	0	0	0	0	0	0	0	0.3	0	0	0	0	0	0	0.1	0	0	0	0	0	0	0	0	0	0	0	0	0	0.8	0	0	0	0	0	0	0	0	0	0	0	0	0	0.6	0	0.2	0	0
0	ZINC14949830	-7.8	0	0	0	0	0	0	0	0.4	0	0	0	0	0	0	0.2	0	0	0	0	0	0	0	0	0	0	0	0	0	1	0	0	0	0	0	0	0	0	0	0	0	0	0	0.3	0	0.2	0	0
0	ZINC14951683	-9.7	0	0	0	0	0	0	0	0	0	0	0	0	0	0	0	0	0	0	0	0	0	0	0	0	0	0	0	0	0.4	0	0	0	0	0	0	0	0	0	0	0	0	0	0	0	0	0	0.1
0	ZINC14957230	-9	0	0	0	0	0	0	0	0.6	0	0	0	0	0	0	0.6	0	0	0	0	0	0	0.3	0	0	0	0	0	0	0.8	0	0	0	0	0	0	0	0	0	0	0	0	0	0.2	0.1	0.1	0	0
0	ZINC14961691	-9.7	0	0	0	0	0	0	0	0.3	0	0	0	0.1	0	0.1	0.5	0	0	0	0	0	0	0	0	0	0	0	0	0	0.2	0	0	0	0	0	0	0	0	0	0	0	0	0	0.1	0	0.2	0	0
0	ZINC14963550	-7.2	0	0	0	0	0	0	0	0.6	0	0	0	0	0	0.1	0.5	0	0	0	0	0	0	0	0	0	0	0	0	0	0.6	0	0	0	0	0	0	0	0	0	0	0	0	0	0	0	0	0	0
0	ZINC14965662	-7.3	0	0	0	0	0	0	0	0.3	0	0	0	0	0	0	0.1	0	0	0	0	0	0	0	0	0	0	0	0	0	0.5	0	0	0	0	0	0	0	0	0	0	0	0	0	0.2	0	0	0	0
0	ZINC14969463	-8.6	0	0	0	0	0	0	0	0.2	0	0	0	0	0	0.1	0.1	0	0	0	0	0	0	0	0	0	0	0	0	0	0.2	0	0	0	0	0	0	0	0	0	0	0	0	0	0.1	0	0	0	0
0	ZINC14971111	-8	0	0	0	0	0	0	0	0.1	0	0	0	0	0	0	0	0	0	0	0	0	0	0	0	0	0	0	0	0	0.5	0	0	0	0	0	0	0	0	0	0	0	0	0	0.5	0	0	0	0
0	ZINC14979905	-7.4	0	0	0	0	0	0	0	0.4	0	0	0	0.1	0	0.1	0.3	0	0	0	0	0	0	0	0	0	0	0	0	0	0.4	0	0	0	0	0	0	0	0	0	0	0	0	0	0.3	0	0	0	0
0	ZINC14981585	-8.6	0.1	0	0	0	0	0	0	0.3	0	0	0	0.2	0	0.3	0.1	0	0	0	0	0	0	0	0	0	0	0	0	0	0.4	0	0	0	0	0	0	0	0	0	0	0	0	0	0	0	0	0	0
0	ZINC14994090	-8.4	0	0	0	0	0	0	0	0.5	0	0	0	0	0	0	0.5	0	0	0	0	0	0	0	0	0	0	0	0	0	0.8	0	0	0	0	0	0	0	0	0	0	0	0	0	0	0	0	0	0
0	ZINC15004334	-7.4	0	0	0	0	0	0	0	0.5	0	0	0	0	0	0.1	0.4	0	0	0	0	0	0	0	0	0	0	0	0	0	0.8	0	0	0	0	0	0	0	0	0	0	0	0	0	0	0	0	0	0
0	ZINC15043519	-8.1	0	0	0	0	0	0	0	0	0	0	0	0.2	0	0	0	0	0	0	0	0	0	0	0	0	0	0	0	0	0	0	0	0	0	0	0	0	0	0	0	0	0	0	0	0	0	0	0
0	ZINC15067196	-6.5	0	0	0	0	0	0	0	0.2	0	0	0	0	0	0	0.1	0	0	0	0	0	0	0	0	0	0	0	0	0	0.6	0	0	0	0	0	0	0	0	0	0	0	0	0	0.5	0	0.1	0	0
0	ZINC15073701	-7.6	0	0	0	0	0	0	0	0	0	0	0	0	0	0	0.1	0	0	0	0	0	0	0	0	0	0	0	0	0	0.4	0	0	0	0	0	0	0	0	0	0	0	0	0	0.3	0	0.1	0	0
0	ZINC15077010	-7.9	0.1	0	0	0	0	0	0	0.4	0	0	0	0	0	0	0.1	0	0	0	0	0	0	0	0	0	0	0	0	0	0.5	0	0	0	0	0	0	0	0	0	0	0	0	0	0.1	0	0	0	0
0	ZINC15077598	-7.4	0	0	0	0	0	0	0	0.3	0	0	0	0	0	0.2	0	0	0	0	0	0	0	0	0	0	0	0	0	0	0.8	0	0	0	0	0	0	0	0	0	0	0	0	0	0.4	0	0.1	0	0
0	ZINC15103441	-8.1	0	0	0	0	0	0	0	0.1	0	0	0	0	0	0	0.1	0	0	0	0	0	0	0.1	0	0	0	0	0	0	0.3	0	0	0	0	0	0	0	0	0	0	0	0	0	0	0	0	0	0
0	ZINC15561119	-6.7	0	0	0	0	0	0	0	0.5	0	0	0	0	0	0	0.5	0	0	0	0	0	0	0.1	0	0	0	0	0	0	0.3	0	0	0	0	0	0	0	0	0	0	0	0	0	0	0	0	0	0
0	ZINC15707660	-8.8	0.1	0	0	0	0	0	0	0.2	0	0	0	0.1	0	0	0.1	0	0	0	0	0	0	0.1	0	0	0	0	0	0	0.2	0	0	0	0	0	0	0	0	0	0	0	0	0	0.2	0	0	0	0
0	ZINC15797852	-6.3	0	0	0	0	0	0	0	0.1	0	0	0	0	0	0.3	0.1	0	0	0	0	0	0	0	0	0	0	0	0	0	0.5	0	0	0	0	0	0	0	0	0	0	0	0	0	0	0	0	0	0
0	ZINC15988738	-8.9	0	0	0	0	0	0	0	0.7	0	0	0	0.2	0	0.4	0.3	0	0	0	0	0	0	0	0	0	0	0	0	0	0.7	0	0	0	0	0	0	0	0	0	0	0	0	0	0	0.1	0.2	0	0
0	ZINC16238098	-7.3	0.1	0	0	0	0	0	0	0.3	0	0	0	0	0	0.1	0.1	0	0	0	0	0	0	0	0	0	0	0	0	0	0.1	0	0	0	0	0	0	0	0	0	0	0	0	0	0	0	0	0	0
0	ZINC16269388	-9.1	0	0	0	0	0	0	0	0.7	0	0	0	0	0	0	0.5	0	0	0	0	0	0	0.1	0	0	0	0	0	0	0.7	0	0	0	0	0	0	0	0	0	0	0	0	0	0.2	0	0	0	0
0	ZINC16384261	-7.4	0	0	0	0	0	0	0	0.2	0	0	0	0	0	0	0.2	0	0	0	0	0	0	0.2	0	0	0	0	0	0	0.7	0	0	0	0	0	0	0	0	0	0	0	0	0	0.2	0	0.1	0	0
0	ZINC16400322	-6.8	0	0	0	0	0	0	0	0	0	0	0	0	0	0	0	0	0	0	0	0	0	0	0	0	0	0	0	0	0.4	0	0	0	0	0	0	0	0	0	0	0	0	0	0.2	0	0	0	0
0	ZINC16518688	-7.3	0.1	0	0	0	0	0	0	0.2	0	0	0	0.1	0	0.1	0.3	0	0	0	0	0	0	0.1	0	0	0	0	0	0	0.1	0	0	0	0	0	0	0	0	0	0	0	0	0	0	0	0	0	0
0	ZINC16590081	-8.9	0.1	0	0	0	0	0	0	0	0	0	0	0	0	0.1	0	0	0	0	0	0	0	0	0	0	0	0	0	0	0	0	0	0	0	0	0	0	0	0	0	0	0	0	0	0	0.1	0	0
0	ZINC16693734	-10	0	0	0	0	0	0	0	0.1	0	0	0	0	0	0	0	0	0	0	0	0	0	0	0	0	0	0	0	0	0.1	0	0	0	0	0	0	0	0	0	0	0	0	0	0	0	0	0	0
0	ZINC16741933	-8	0	0	0	0	0	0	0	0.5	0	0	0	0	0	0	0.5	0	0	0	0	0	0	0.2	0	0	0	0	0	0	0	0	0	0	0	0	0	0	0	0	0	0	0	0	0	0	0	0	0
0	ZINC16958749	-8.4	0	0	0	0	0	0	0	0.5	0	0	0	0	0	0	0.2	0	0	0	0	0	0	0	0	0	0	0	0	0	0.6	0	0	0	0	0	0	0	0	0	0	0	0	0	0	0	0	0	0
0	ZINC16990227	-6.1	0	0	0	0	0	0	0	0.1	0	0	0	0	0	0	0.1	0	0	0	0	0	0	0	0	0	0	0	0	0	0.4	0	0	0	0	0	0	0	0	0	0	0	0	0	0	0	0	0	0
0	ZINC17043337	-8.7	0	0	0	0	0	0	0	0	0	0	0	0	0	0	0	0	0	0	0	0	0	0	0	0	0	0	0	0	0.5	0	0	0	0	0	0	0	0	0	0	0	0	0	0.1	0	0.1	0	0
0	ZINC17076672	-6.7	0	0	0	0	0	0	0	0.2	0	0	0	0.1	0	0	0.1	0	0	0	0	0	0	0	0	0	0	0	0	0	1	0	0	0	0	0	0	0	0	0	0	0	0	0	0.2	0	0	0	0
0	ZINC17077282	-6.7	0	0	0	0	0	0	0	0.1	0	0	0	0	0	0	0	0	0	0	0	0	0	0	0	0	0	0	0	0	0.6	0	0	0	0	0	0	0	0	0	0	0	0	0	0.2	0	0.1	0	0
0	ZINC17123960	-9.1	0	0	0	0	0	0	0	0	0	0	0	0	0	0	0	0	0	0	0	0	0	0	0	0	0	0	0	0	0.5	0	0	0	0	0	0	0	0	0	0	0	0	0	0.1	0	0	0	0.1
0	ZINC17173069	-8.4	0	0	0	0	0	0	0	0.1	0	0	0	0	0	0	0.1	0	0	0	0	0	0	0	0	0	0	0	0	0	0.2	0	0	0	0	0	0	0	0	0	0	0	0	0	0.1	0	0.1	0	0
0	ZINC17219391	-8.2	0	0	0	0	0	0	0	0.2	0	0	0	0	0	0.1	0.1	0	0	0	0	0	0	0	0	0	0	0	0	0	0	0	0	0	0	0	0	0	0	0	0	0	0	0	0.1	0	0	0	0
0	ZINC17250764	-7.8	0	0	0	0	0	0	0	0.3	0	0	0	0	0	0.3	0.2	0	0	0	0	0	0	0	0	0	0	0	0	0	0.6	0	0	0	0	0	0	0	0	0	0	0	0	0	0.3	0	0.2	0	0
0	ZINC17323171	-5.6	0.2	0	0	0.1	0	0	0	0.2	0	0	0	0	0	0	0	0	0	0	0	0	0	0.4	0	0	0.2	0	0	0	0.2	0	0	0	0	0	0	0	0	0	0	0	0	0	0.2	0	0	0	0
0	ZINC17324154	-7.6	0	0	0	0	0	0	0	0.3	0	0	0	0.1	0	0	0	0	0	0	0	0	0	0	0	0	0	0	0	0	0.9	0	0	0	0	0	0	0	0	0	0	0	0	0	0.4	0	0	0	0
0	ZINC17324830	-5.6	0	0	0	0	0	0	0	0.4	0	0	0	0	0	0	0	0	0	0	0	0	0	0.6	0	0	0.3	0	0	0	0.3	0	0	0	0	0	0	0	0	0	0	0	0	0	0.3	0	0	0	0
0	ZINC17325299	-6.7	0	0	0	0	0	0	0	0.3	0	0	0	0	0	0	0.1	0	0	0	0	0	0	0.1	0	0	0	0	0	0	0	0	0	0	0	0	0	0	0	0	0	0	0	0	0	0	0	0	0
0	ZINC17325301	-6.5	0	0	0	0	0	0	0	0.3	0	0	0	0	0	0	0	0	0	0	0	0	0	0.1	0	0	0	0	0	0	0	0	0	0	0	0	0	0	0	0	0	0	0	0	0	0	0	0	0
0	ZINC17353362	-6.5	0.1	0	0	0	0	0	0	0.2	0	0	0	0.1	0	0	0	0	0	0	0	0	0	0	0	0	0	0	0	0	0.2	0	0	0	0	0	0	0	0	0	0	0	0	0	0.2	0	0.1	0	0
0	ZINC17353363	-6.4	0	0	0	0	0	0	0	0.4	0	0	0	0	0	0	0.1	0	0	0	0	0	0	0.1	0	0	0	0	0	0	0.1	0	0	0	0	0	0	0	0	0	0	0	0	0	0	0	0	0	0
0	ZINC17353365	-6	0.1	0	0	0	0	0	0	0.1	0	0	0	0	0	0	0	0	0	0	0	0	0	0.2	0	0	0	0	0	0	0	0	0	0	0	0	0	0	0	0	0	0	0	0	0	0	0	0	0
0	ZINC17354606	-3.66667	0	0	0	0	0	0	0	0	0	0	0	0	0	0	0	0	0	0	0	0	0	0.777778	0	0	0.222222	0	0	0	0	0	0	0	0	0	0	0	0	0	0	0	0	0	0	0	0	0	0
0	ZINC17375572	-5.4	0	0	0	0	0	0	0	0.6	0	0	0	0	0	0	0.1	0	0	0	0	0	0	0.3	0	0	0.1	0	0	0	0.4	0	0	0	0	0	0	0	0	0	0	0	0	0	0	0	0	0	0
0	ZINC17421768	-6.3	0	0	0	0	0	0	0	0.6	0	0	0	0.2	0	0	0.4	0	0	0.1	0	0	0	0	0	0	0	0	0	0	0.7	0	0	0	0	0	0	0	0	0	0	0	0	0	0	0	0	0	0
0	ZINC18046429	-7.5	0	0	0	0	0	0	0	0.5	0	0	0	0.1	0	0.2	0	0	0	0	0	0	0	0	0	0	0	0	0	0	0.8	0	0	0	0	0	0	0	0	0	0	0	0	0	0.2	0	0	0	0
0	ZINC18116778	-6.8	0	0	0	0	0	0	0	0	0	0	0	0	0	0	0	0	0	0	0	0	0	0	0	0	0	0	0	0	0.1	0	0	0	0	0	0	0	0	0	0	0	0	0	0.1	0	0	0	0
0	ZINC18168950	-7.5	0	0	0	0	0	0	0	0	0	0	0	0	0	0	0.1	0	0	0	0	0	0	0	0	0	0	0	0	0	0.8	0	0	0	0	0	0	0	0	0	0	0	0	0	0.4	0	0	0	0
0	ZINC18223066	-9.3	0	0	0	0	0	0	0	0	0	0	0	0.1	0	0	0	0	0	0	0	0	0	0	0	0	0	0	0	0	0	0	0	0	0	0	0	0	0	0	0	0	0	0	0	0	0	0	0
0	ZINC18937017	-7.3	0	0	0	0	0	0	0	0.3	0	0	0	0	0	0	0.2	0	0	0	0	0	0	0	0	0	0	0	0	0	0.5	0	0	0	0	0	0	0	0	0	0	0	0	0	0.1	0	0	0	0
0	ZINC19080881	-9	0.1	0	0	0	0	0	0	0.1	0	0	0	0	0	0	0.1	0	0	0	0	0	0	0	0	0	0	0	0	0	0	0	0	0	0	0	0	0	0	0	0	0	0	0	0	0	0	0	0
0	ZINC19113044	-7.9	0	0	0	0	0	0	0	0	0	0	0	0	0	0	0	0	0	0	0	0	0	0	0	0	0	0	0	0	0.3	0	0	0	0	0	0	0	0	0	0	0	0	0	0.5	0	0	0	0
0	ZINC19113511	-8.1	0	0	0	0	0	0	0	0.1	0	0	0	0	0	0	0.2	0	0	0	0	0	0	0	0	0	0	0	0	0	0.6	0	0	0	0	0	0	0	0	0	0	0	0	0	0	0	0	0	0
0	ZINC19126011	-7.8	0	0	0	0	0	0	0	0.2	0	0	0	0	0	0	0.2	0	0	0	0	0	0	0	0	0	0	0	0	0	0.4	0	0	0	0	0	0	0	0	0	0	0	0	0	0.4	0	0	0	0
0	ZINC19144750	-6.8	0	0	0	0	0	0	0	0.1	0	0	0	0	0	0	0	0	0	0	0	0	0	0	0	0	0	0	0	0	0.3	0	0	0	0	0	0	0	0	0	0	0	0	0	0.3	0	0	0	0
0	ZINC19221080	-8.8	0	0	0	0	0	0	0	0	0	0	0	0	0	0	0.6	0	0	0	0	0	0	0	0	0	0	0	0	0	0.6	0	0	0	0	0	0	0	0	0	0	0	0	0	0.5	0	0	0	0
0	ZINC19274501	-6.2	0	0	0	0	0	0	0	0	0	0	0	0	0	0	0	0	0	0	0	0	0	0	0	0	0	0	0	0	0.3	0	0	0	0	0	0	0	0	0	0	0	0	0	0.4	0	0	0	0
0	ZINC19323209	-6.4	0	0	0	0	0	0	0	0.1	0	0	0	0.1	0	0	0	0	0	0	0	0	0	0	0	0	0	0	0	0	0.3	0	0	0	0	0	0	0	0	0	0	0	0	0	0.1	0	0	0	0
0	ZINC19324032	-8.1	0	0	0	0	0	0	0	0.2	0	0	0	0	0	0	0	0	0	0	0	0	0	0	0	0	0	0	0	0	0.5	0	0	0	0	0	0	0	0	0	0	0	0	0	0.2	0	0	0	0
0	ZINC19327522	-6.9	0	0	0	0	0	0	0	0	0	0	0	0	0	0	0.1	0	0	0	0	0	0	0	0	0	0	0	0	0	0.2	0	0	0	0	0	0	0	0	0	0	0	0	0	0.1	0	0	0	0
0	ZINC19327724	-7.7	0	0	0	0	0	0	0	0.9	0	0	0	0	0	0	0.9	0	0	0	0	0	0	0.4	0	0	0	0	0	0	1	0	0	0	0	0	0	0	0	0	0	0	0	0	0.2	0	0	0	0
0	ZINC19331503	-8.1	0	0	0	0	0	0	0	0.1	0	0	0	0.1	0	0	0	0	0	0	0	0	0	0	0	0	0	0	0	0	0.1	0	0	0	0	0	0	0	0	0	0	0	0	0	0	0	0	0	0
0	ZINC19365222	-8.5	0	0	0	0	0	0	0	0.5	0	0	0	0.3	0	0.5	0.2	0	0	0	0	0	0	0	0	0	0	0	0	0	0.6	0	0	0	0	0	0	0	0	0	0	0	0	0	0.4	0	0	0	0
0	ZINC19446764	-8	0	0	0	0	0	0	0	0.6	0	0	0	0	0	0	0.6	0	0	0	0	0	0	0.1	0	0	0	0	0	0	0.7	0	0	0	0	0	0	0	0	0	0	0	0	0	0	0	0	0	0
0	ZINC19461035	-8	0.1	0	0	0	0	0	0	0.3	0	0	0	0.2	0	0.2	0.1	0	0	0	0	0	0	0	0	0	0	0	0	0	0.3	0	0	0	0	0	0	0	0	0	0	0	0	0	0.2	0	0	0	0
0	ZINC19499308	-9.2	0	0	0	0	0	0	0	0.1	0	0	0	0	0	0	0.4	0	0	0	0	0	0	0.2	0	0	0	0	0	0	0.3	0	0	0	0	0	0	0	0	0	0	0	0	0	0	0	0	0	0
0	ZINC19551140	-9.2	0	0	0	0	0	0	0	0.2	0	0	0	0.1	0	0	0.3	0	0	0	0	0	0	0	0	0	0	0	0	0	0.2	0	0	0	0	0	0	0	0	0	0	0	0	0	0.1	0	0	0	0
0	ZINC19556201	-7.8	0.1	0	0	0	0	0	0	0.5	0	0	0	0	0	0.2	0.4	0	0	0	0	0	0	0	0	0	0	0	0	0	0.8	0	0	0	0	0	0	0	0	0	0	0	0	0	0.2	0	0	0	0
0	ZINC19587638	-7.5	0	0	0	0	0	0	0	0.2	0	0	0	0	0	0	0.3	0	0	0	0	0	0	0.1	0	0	0	0	0	0	0.3	0	0	0	0	0	0	0	0	0	0	0	0	0	0.1	0	0	0	0
0	ZINC19589194	-8.5	0	0	0	0	0	0	0	0.4	0	0	0	0.1	0	0.2	0.2	0	0	0	0	0	0	0.1	0	0	0	0	0	0	0.2	0	0	0	0	0	0	0	0	0	0	0	0	0	0	0	0.1	0	0
0	ZINC19663443	-6.4	0	0	0	0	0	0	0	0.1	0	0	0	0	0	0	0	0	0	0	0	0	0	0	0	0	0	0	0	0	0.5	0	0	0	0	0	0	0	0	0	0	0	0	0	0	0	0	0	0.1
0	ZINC19663565	-7.3	0	0	0	0	0	0	0	0.3	0	0	0	0.1	0	0.3	0.2	0	0	0	0	0	0	0	0	0	0	0	0	0	0.5	0	0	0	0	0	0	0	0	0	0	0	0	0	0.3	0	0	0	0.2
0	ZINC19665540	-6.9	0	0	0	0	0	0	0	0.4	0	0	0	0.1	0	0.2	0.3	0	0	0	0	0	0	0	0	0	0	0	0	0	0.6	0	0	0	0	0	0	0	0	0	0	0	0	0	0.3	0	0	0	0
0	ZINC19665543	-7	0	0	0	0	0	0	0	0.4	0	0	0	0	0	0.4	0.3	0	0	0	0	0	0	0	0	0	0	0	0	0	0.5	0	0	0	0	0	0	0	0	0	0	0	0	0	0.2	0	0	0	0.1
0	ZINC19684031	-6.4	0	0	0	0	0	0	0	0	0	0	0	0	0	0	0.1	0	0	0	0	0	0	0	0	0	0	0	0	0	0.7	0	0	0	0	0	0	0	0	0	0	0	0	0	0	0	0	0	0.1
0	ZINC19715784	-8.8	0	0	0	0	0	0	0	0.4	0	0	0	0	0	0	0.5	0	0	0	0	0	0	0	0	0	0	0	0	0	0.6	0	0	0	0	0	0	0	0	0	0	0	0	0	0	0	0	0	0
0	ZINC19732639	-7.5	0.2	0	0	0	0	0	0	0	0	0	0	0	0	0.1	0.3	0	0	0	0	0	0	0	0	0	0	0	0	0	0.3	0	0	0	0	0	0	0	0	0	0	0	0	0	0	0	0	0	0
0	ZINC19740412	-8.2	0.1	0	0	0	0	0	0	0.5	0	0	0	0	0	0.5	0.2	0	0	0	0	0	0	0.2	0	0	0	0	0	0	0.5	0	0	0	0	0	0	0	0	0	0	0	0	0	0.2	0	0.1	0	0
0	ZINC19777586	-6.2	0	0	0	0	0	0	0	0.4	0	0	0	0.1	0	0.2	0.6	0	0	0	0	0	0	0	0	0	0	0	0	0	0.9	0	0	0	0	0	0	0	0	0	0	0	0	0	0.7	0	0	0	0
0	ZINC19792068	-7.2	0	0	0	0	0	0	0	0.3	0	0	0	0	0	0.1	0.2	0	0	0	0	0	0	0	0	0	0	0	0	0	0.5	0	0	0	0	0	0	0	0	0	0	0	0	0	0.1	0	0	0	0
0	ZINC19795742	-7.3	0.1	0	0	0	0	0	0	0	0	0	0	0	0	0.1	0.4	0	0	0	0	0	0	0.1	0	0	0	0	0	0	0.3	0	0	0	0	0	0	0	0	0	0	0	0	0	0.1	0	0	0	0
0	ZINC19796349	-7.4	0	0	0	0	0	0	0	0.2	0	0	0	0	0	0	0.3	0	0	0	0	0	0	0.2	0	0	0	0	0	0	0.5	0	0	0	0	0	0	0	0	0	0	0	0	0	0	0	0	0	0
0	ZINC19797154	-7.8	0.2	0	0	0	0	0	0	0.3	0	0	0	0.1	0	0.2	0.2	0	0	0	0	0	0	0	0	0	0	0	0	0	0.4	0	0	0	0	0	0	0	0	0	0	0	0	0	0	0	0	0	0
0	ZINC19834037	-6.6	0	0	0	0	0	0	0	0	0	0	0	0	0	0	0	0	0	0	0	0	0	0	0	0	0	0	0	0	0	0	0	0	0	0	0	0	0	0	0	0	0	0	0	0	0	0	0
0	ZINC19862177	-6.1	0	0	0	0	0	0	0	0.1	0	0	0	0	0	0	0.1	0	0	0	0	0	0	0	0	0	0	0	0	0	0.4	0	0	0	0	0	0	0	0	0	0	0	0	0	0.5	0	0	0	0
0	ZINC19862178	-6.2	0	0	0	0	0	0	0	0	0	0	0	0	0	0	0	0	0	0	0	0	0	0	0	0	0	0	0	0	0.7	0	0	0	0	0	0	0	0	0	0	0	0	0	0.3	0	0	0	0.1
0	ZINC19891524	-5.4	0	0	0	0	0	0	0	0.6	0	0	0	0	0	0	0.4	0	0	0	0	0	0	0	0	0	0	0	0	0	0.6	0	0	0	0	0	0	0	0	0	0	0	0	0	0.2	0	0	0	0
0	ZINC19905823	-6.4	0	0	0	0	0	0	0	0.1	0	0	0	0	0	0	0	0	0	0	0	0	0	0	0	0	0	0	0	0	0.2	0	0	0	0	0	0	0	0	0	0	0	0	0	0.2	0	0	0	0
0	ZINC19915208	-6.5	0	0	0	0	0	0	0	0.6	0	0	0	0	0	0.1	0.7	0	0	0	0	0	0	0	0	0	0	0	0	0	0.9	0	0	0	0	0	0	0	0	0	0	0	0	0	0.6	0	0	0	0
0	ZINC19918778	-6.8	0	0	0	0	0	0	0	0	0	0	0	0	0	0	0	0	0	0	0	0	0	0	0	0	0	0	0	0	0.5	0	0	0	0	0	0	0	0	0	0	0	0	0	0.3	0	0	0	0.1
0	ZINC19931662	-6.4	0	0	0	0	0	0	0	0	0	0	0	0	0	0	0	0	0	0	0	0	0	0	0	0	0	0	0	0	0.4	0	0	0	0	0	0	0	0	0	0	0	0	0	0.4	0	0.3	0	0.1
0	ZINC19960316	-6.8	0	0	0	0	0	0	0	0	0	0	0	0	0	0	0	0	0	0	0	0	0	0	0	0	0	0	0	0	0.2	0	0	0	0	0	0	0	0	0	0	0	0	0	0.2	0	0	0	0
0	ZINC19972084	-6.8	0	0	0	0	0	0	0	0.1	0	0	0	0	0	0	0.2	0	0	0	0	0	0	0.1	0	0	0	0	0	0	0.6	0	0	0	0	0	0	0	0	0	0	0	0	0	0.2	0	0	0	0
0	ZINC19991341	-7.8	0.1	0	0	0	0	0	0	0.3	0	0	0	0.1	0	0.4	0.3	0	0	0	0	0	0	0.1	0	0	0	0	0	0	0.8	0	0	0	0	0	0	0	0	0	0	0	0	0	0	0	0	0	0
0	ZINC20006528	-7.8	0	0	0	0	0	0	0	0.1	0	0	0	0.1	0	0.2	0.1	0	0	0	0	0	0	0	0	0	0	0	0	0	0.3	0	0	0	0	0	0	0	0	0	0	0	0	0	0	0	0.1	0	0
0	ZINC20021735	-6.8	0	0	0	0	0	0	0	0.2	0	0	0	0	0	0	0.1	0	0	0	0	0	0	0	0	0	0	0	0	0	0.6	0	0	0	0	0	0	0	0	0	0	0	0	0	0.1	0	0	0	0
0	ZINC20024350	-6.8	0	0	0	0	0	0	0	0.1	0	0	0	0	0	0	0.1	0	0	0	0	0	0	0	0	0	0	0	0	0	0.4	0	0	0	0	0	0	0	0	0	0	0	0	0	0.2	0	0.1	0	0
0	ZINC20024632	-7.7	0	0	0	0	0	0	0	0.5	0	0	0	0.1	0	0.2	0.3	0	0	0	0	0	0	0	0	0	0	0	0	0	0.4	0	0	0	0	0	0	0	0	0	0	0	0	0	0	0	0	0	0
0	ZINC20070888	-7.1	0	0	0	0	0	0	0	0.2	0	0	0	0.1	0	0.1	0.3	0	0	0	0	0	0	0	0	0	0	0	0	0	0.6	0	0	0	0	0	0	0	0	0	0	0	0	0	0.1	0	0	0	0
0	ZINC20081968	-7.3	0	0	0	0	0	0	0	0	0	0	0	0	0	0	0	0	0	0	0	0	0	0	0	0	0	0	0	0	0.6	0	0	0	0	0	0	0	0	0	0	0	0	0	0.4	0	0	0	0.1
0	ZINC20110069	-7.7	0	0	0	0	0	0	0	0.3	0	0	0	0	0	0	0.3	0	0	0	0	0	0	0	0	0	0	0	0	0	0.5	0	0	0	0	0	0	0	0	0	0	0	0	0	0.2	0	0.1	0	0
0	ZINC20126734	-6.1	0	0	0	0	0	0	0	0.1	0	0	0	0	0	0	0.2	0	0	0	0	0	0	0	0	0	0	0	0	0	0.7	0	0	0	0	0	0	0	0	0	0	0	0	0	0.2	0	0	0	0
0	ZINC20167832	-7.9	0	0	0	0	0	0	0	0.4	0	0	0	0	0	0.1	0.3	0	0	0	0	0	0	0.1	0	0	0	0	0	0	0.6	0	0	0	0	0	0	0	0	0	0	0	0	0	0	0	0	0	0
0	ZINC20179739	-6.4	0	0	0	0	0	0	0	0.3	0	0	0	0.1	0	0.1	0.2	0	0	0	0	0	0	0.1	0	0	0	0	0	0	0.5	0	0	0	0	0	0	0	0	0	0	0	0	0	0	0	0	0	0
0	ZINC20188017	-7.6	0.1	0	0	0	0	0	0	0.2	0	0	0	0.1	0	0.2	0.3	0	0	0	0	0	0	0	0	0	0	0	0	0	0.4	0	0	0	0	0	0	0	0	0	0	0	0	0	0	0	0	0	0
0	ZINC20188021	-7.9	0	0	0	0	0	0	0	0.5	0	0	0	0.1	0	0.1	0.5	0	0	0	0	0	0	0	0	0	0	0	0	0	0.5	0	0	0	0	0	0	0	0	0	0	0	0	0	0.1	0	0	0	0
0	ZINC20209523	-7.6	0	0	0	0	0	0	0	0.4	0	0	0	0	0	0.1	0.5	0	0	0.1	0	0	0	0	0	0	0	0	0	0	0.6	0	0	0	0	0	0	0	0	0	0	0	0	0	0	0	0	0	0
0	ZINC20210131	-8.1	0	0	0	0	0	0	0	0.3	0	0	0	0.2	0	0.2	0.4	0	0	0	0	0	0	0	0	0	0	0	0	0	0.4	0	0	0	0	0	0	0	0	0	0	0	0	0	0	0	0	0	0
0	ZINC20217726	-6.2	0	0	0	0	0	0	0	0.1	0	0	0	0	0	0	0.1	0	0	0	0	0	0	0	0	0	0	0	0	0	0.2	0	0	0	0	0	0	0	0	0	0	0	0	0	0	0	0	0	0
0	ZINC20229078	-8.4	0	0	0	0	0	0	0	0.1	0	0	0	0	0	0.1	0	0	0	0	0	0	0	0	0	0	0	0	0	0	0.5	0	0	0	0	0	0	0	0	0	0	0	0	0	0	0	0	0	0
0	ZINC20233185	-7.2	0	0	0	0	0	0	0	0.3	0	0	0	0.1	0	0.1	0.3	0	0	0	0	0	0	0	0	0	0	0	0	0	0.5	0	0	0	0	0	0	0	0	0	0	0	0	0	0	0	0	0	0
0	ZINC20264237	-7.6	0	0	0	0	0	0	0	0	0	0	0	0.1	0	0	0	0	0	0	0	0	0	0	0	0	0	0	0	0	0.3	0	0	0	0	0	0	0	0	0	0	0	0	0	0	0	0	0	0
0	ZINC20265250	-6.6	0	0	0	0	0	0	0	0	0	0	0	0	0	0	0	0	0	0	0	0	0	0	0	0	0	0	0	0	0.7	0	0	0	0	0	0	0	0	0	0	0	0	0	0.4	0	0	0	0.1
0	ZINC20270595	-7.1	0.1	0	0	0	0	0	0	0.3	0	0	0	0.1	0	0.4	0.5	0	0	0	0	0	0	0	0	0	0	0	0	0	0.5	0	0	0	0	0	0	0	0	0	0	0	0	0	0.1	0	0	0	0
0	ZINC20287997	-8	0	0	0	0	0	0	0	0.2	0	0	0	0.2	0	0.4	0.1	0	0	0	0	0	0	0	0	0	0	0	0	0	0.4	0	0	0	0	0	0	0	0	0	0	0	0	0	0.2	0	0	0	0
0	ZINC20359631	-7.1	0	0	0	0	0	0	0	0	0	0	0	0	0	0	0	0	0	0	0	0	0	0	0	0	0	0	0	0	0.2	0	0	0	0	0	0	0	0	0	0	0	0	0	0.3	0	0	0	0
0	ZINC20367378	-6.9	0	0	0	0	0	0	0	0.3	0	0	0	0.1	0	0.3	0.2	0	0	0	0	0	0	0	0	0	0	0	0	0	0.2	0	0	0	0	0	0	0	0	0	0	0	0	0	0.2	0	0	0	0
0	ZINC20389195	-7.2	0	0	0	0	0	0	0	0.6	0	0	0	0	0	0	0.5	0	0	0	0	0	0	0	0	0	0	0	0	0	0.5	0	0	0	0	0	0	0	0	0	0	0	0	0	0	0	0	0	0
0	ZINC20389534	-6.6	0	0	0	0	0	0	0	0.2	0	0	0	0	0	0	0	0	0	0	0	0	0	0	0	0	0	0	0	0	0.5	0	0	0	0	0	0	0	0	0	0	0	0	0	0.2	0	0	0	0
0	ZINC20401437	-6.8	0.1	0	0	0	0	0	0	0.3	0	0	0	0	0	0.2	0	0	0	0	0	0	0	0	0	0	0	0	0	0	0.4	0	0	0	0	0	0	0	0	0	0	0	0	0	0.2	0	0	0	0.1
0	ZINC20406717	-7.3	0	0	0	0	0	0	0	0.4	0	0	0	0	0	0	0.6	0	0	0	0	0	0	0.1	0	0	0	0	0	0	0.5	0	0	0	0	0	0	0	0	0	0	0	0	0	0.1	0	0	0	0.1
0	ZINC20432253	-7.7	0	0	0	0	0	0	0	0.4	0	0	0	0.1	0	0.2	0.3	0	0	0	0	0	0	0	0	0	0	0	0	0	0.5	0	0	0	0	0	0	0	0	0	0	0	0	0	0	0	0	0	0
0	ZINC20440095	-6.6	0	0	0	0	0	0	0	0	0	0	0	0	0	0	0	0	0	0	0	0	0	0	0	0	0	0	0	0	0	0	0	0	0	0	0	0	0	0	0	0	0	0	0.4	0	0	0	0
0	ZINC20452078	-7.9	0.1	0	0	0	0	0	0	0.5	0	0	0	0	0	0.1	0.4	0	0	0	0	0	0	0.3	0	0	0	0	0	0	0.8	0	0	0	0	0	0	0	0	0	0	0	0	0	0	0	0	0	0
0	ZINC20452218	-7.8	0	0	0	0	0	0	0	0.5	0	0	0	0.1	0	0.3	0.4	0	0	0	0	0	0	0	0	0	0	0	0	0	0.5	0	0	0	0	0	0	0	0	0	0	0	0	0	0.1	0	0	0	0
0	ZINC20465328	-6.3	0	0	0	0	0	0	0	0.2	0	0	0	0	0	0.1	0.2	0	0	0	0	0	0	0	0	0	0	0	0	0	0.6	0	0	0	0	0	0	0	0	0	0	0	0	0	0.2	0	0	0	0
0	ZINC20470650	-6.4	0	0	0	0	0	0	0	0.1	0	0	0	0	0	0	0.2	0	0	0	0	0	0	0	0	0	0	0	0	0	0.5	0	0	0	0	0	0	0	0	0	0	0	0	0	0.4	0	0	0	0
0	ZINC20494684	-7.6	0	0	0	0	0	0	0	0.2	0	0	0	0.1	0	0	0.4	0	0	0	0	0	0	0	0	0	0	0	0	0	0.6	0	0	0	0	0	0	0	0	0	0	0	0	0	0.2	0	0	0	0
0	ZINC20500230	-5.8	0	0	0	0	0	0	0	0.3	0	0	0	0	0	0	0.3	0	0	0	0	0	0	0	0	0	0	0	0	0	0.6	0	0	0	0	0	0	0	0	0	0	0	0	0	0.4	0	0	0	0.1
0	ZINC20534995	-8.4	0	0	0	0	0	0	0	0.3	0	0	0	0	0	0.1	0.4	0	0	0	0	0	0	0	0	0	0	0	0	0	0.3	0	0	0	0	0	0	0	0	0	0	0	0	0	0.1	0	0	0	0
0	ZINC20537954	-7.1	0	0	0	0	0	0	0	0.4	0	0	0	0	0	0	0.2	0	0	0	0	0	0	0	0	0	0	0	0	0	0.6	0	0	0	0	0	0	0	0	0	0	0	0	0	0.2	0	0	0	0
0	ZINC20541102	-8.4	0.2	0	0	0	0	0	0	0.4	0	0	0	0	0	0.1	0.3	0	0	0	0	0	0	0	0	0	0	0	0	0	0.5	0	0	0	0	0	0	0	0	0	0	0	0	0	0.3	0	0	0	0
0	ZINC20545576	-6.8	0	0	0	0	0	0	0	0	0	0	0	0	0	0	0.1	0	0	0	0	0	0	0	0	0	0	0	0	0	0.2	0	0	0	0	0	0	0	0	0	0	0	0	0	0	0	0	0	0
0	ZINC20553424	-7.1	0	0	0	0	0	0	0	0.1	0	0	0	0.1	0	0.2	0.1	0	0	0	0	0	0	0	0	0	0	0	0	0	0.1	0	0	0	0	0	0	0	0	0	0	0	0	0	0.1	0	0	0	0
0	ZINC20588734	-7.1	0	0	0	0	0	0	0	0	0	0	0	0	0	0	0	0	0	0	0	0	0	0	0	0	0	0	0	0	0.6	0	0	0	0	0	0	0	0	0	0	0	0	0	0.2	0	0	0	0
0	ZINC20599137	-7.7	0	0	0	0	0	0	0	0.5	0	0	0	0	0	0.1	0.4	0	0	0	0	0	0	0	0	0	0	0	0	0	0.8	0	0	0	0	0	0	0	0	0	0	0	0	0	0.1	0	0.1	0	0
0	ZINC20616161	-8.2	0	0	0	0	0	0	0	0	0	0	0	0	0	0.2	0.1	0	0	0	0	0	0	0	0	0	0	0	0	0	0.2	0	0	0	0	0	0	0	0	0	0	0	0	0	0	0	0	0	0
0	ZINC20652530	-6.3	0	0	0	0	0	0	0	0.3	0	0	0	0	0	0.2	0.2	0	0	0	0	0	0	0	0	0	0	0	0	0	0.5	0	0	0	0	0	0	0	0	0	0	0	0	0	0.3	0	0	0	0
0	ZINC20719763	-8.1	0	0	0	0	0	0	0	0.2	0	0	0	0	0	0	0.1	0	0	0	0	0	0	0	0	0	0	0	0	0	0	0	0	0	0	0	0	0	0	0	0	0	0	0	0.1	0	0	0	0
0	ZINC20723817	-6.8	0	0	0	0	0	0	0	0.4	0	0	0	0	0	0	0.3	0	0	0	0	0	0	0.1	0	0	0	0	0	0	0.3	0	0	0	0	0	0	0	0	0	0	0	0	0	0.1	0	0	0	0
0	ZINC20744388	-8	0	0	0	0	0	0	0	0	0	0	0	0	0	0.2	0	0	0	0	0	0	0	0	0	0	0	0	0	0	0.6	0	0	0	0	0	0	0	0	0	0	0	0	0	0.3	0	0.2	0	0
0	ZINC20778012	-7.3	0	0	0	0	0	0	0	0.5	0	0	0	0	0	0.2	0.5	0	0	0	0	0	0	0.2	0	0	0	0	0	0	0.6	0	0	0	0	0	0	0	0	0	0	0	0	0	0.1	0	0	0	0
0	ZINC20778133	-6.9	0	0	0	0	0	0	0	0.3	0	0	0	0	0	0.1	0.2	0	0	0	0	0	0	0	0	0	0	0	0	0	0.5	0	0	0	0	0	0	0	0	0	0	0	0	0	0.1	0	0	0	0
0	ZINC20783304	-8.2	0	0	0	0	0	0	0	0.2	0	0	0	0.1	0	0.2	0.1	0	0	0	0	0	0	0	0	0	0	0	0	0	0.9	0	0	0	0	0	0	0	0	0	0	0	0	0	0.1	0	0	0	0
0	ZINC20836211	-8.4	0.1	0	0	0	0	0	0	0.4	0	0	0	0	0	0	0.1	0	0	0	0	0	0	0	0	0	0	0	0	0	0.6	0	0	0	0	0	0	0	0	0	0	0	0	0	0.3	0	0.1	0	0.2
0	ZINC20872498	-7.6	0	0	0	0	0	0	0	0.5	0	0	0	0.1	0	0	0	0	0	0	0	0	0	0	0	0	0	0	0	0	0.4	0	0	0	0	0	0	0	0	0	0	0	0	0	0.2	0	0	0	0
0	ZINC20873076	-6.1	0	0	0	0	0	0	0	0.1	0	0	0	0	0	0	0	0	0	0	0	0	0	0	0	0	0	0	0	0	0.3	0	0	0	0	0	0	0	0	0	0	0	0	0	0.5	0	0	0	0
0	ZINC20875181	-7.1	0	0	0	0	0	0	0	0.2	0	0	0	0.2	0	0.2	0.1	0	0	0	0	0	0	0	0	0	0	0	0	0	0.4	0	0	0	0	0	0	0	0	0	0	0	0	0	0.2	0	0	0	0
0	ZINC20875693	-6.4	0	0	0	0	0	0	0	0.2	0	0	0	0	0	0.2	0.3	0	0	0	0	0	0	0	0	0	0	0	0	0	0.4	0	0	0	0	0	0	0	0	0	0	0	0	0	0	0	0.1	0	0
0	ZINC20875838	-6.9	0	0	0	0	0	0	0	0.3	0	0	0	0.1	0	0.4	0.3	0	0	0	0	0	0	0	0	0	0	0	0	0	0.2	0	0	0	0	0	0	0	0	0	0	0	0	0	0	0	0	0	0
0	ZINC20876266	-7	0	0	0	0	0	0	0	0.1	0	0	0	0	0	0	0.1	0	0	0	0	0	0	0	0	0	0	0	0	0	0.2	0	0	0	0	0	0	0	0	0	0	0	0	0	0.4	0	0	0	0.1
0	ZINC20905207	-8.3	0.1	0	0	0	0	0	0	0.3	0	0	0	0	0	0	0	0	0	0	0	0	0	0	0	0	0	0	0	0	0.5	0	0	0	0	0	0	0	0	0	0	0	0	0	0.3	0	0	0	0
0	ZINC20906778	-8	0.1	0	0	0	0	0	0	0.2	0	0	0	0.1	0	0.1	0.4	0	0	0	0	0	0	0	0	0	0	0	0	0	0.3	0	0	0	0	0	0	0	0	0	0	0	0	0	0	0	0	0	0
0	ZINC20908003	-8.9	0	0	0	0	0	0	0	0.1	0	0	0	0	0	0.3	0.1	0	0	0	0	0	0	0	0	0	0	0	0	0	0.5	0	0	0	0	0	0	0	0	0	0	0	0	0	0.3	0	0.1	0	0
0	ZINC20910062	-6.7	0	0	0	0	0	0	0	0.4	0	0	0	0	0	0.1	0.3	0	0	0	0	0	0	0	0	0	0	0	0	0	0.5	0	0	0	0	0	0	0	0	0	0	0	0	0	0.1	0	0	0	0
0	ZINC20917082	-7.9	0.1	0	0	0	0	0	0	0.2	0	0	0	0	0	0.2	0.2	0	0	0	0	0	0	0	0	0	0	0	0	0	0.3	0	0	0	0	0	0	0	0	0	0	0	0	0	0	0	0	0	0
0	ZINC20932298	-8.3	0	0	0	0	0	0	0	0.2	0	0	0	0	0	0.1	0.2	0	0	0	0	0	0	0	0	0	0	0	0	0	0.1	0	0	0	0	0	0	0	0	0	0	0	0	0	0	0	0	0	0
0	ZINC20968154	-6.5	0	0	0	0	0	0	0	0.3	0	0	0	0	0	0	0.4	0	0	0	0	0	0	0	0	0	0	0	0	0	0.5	0	0	0	0	0	0	0	0	0	0	0	0	0	0.4	0	0	0	0
0	ZINC20968160	-6.4	0	0	0	0	0	0	0	0	0	0	0	0	0	0	0	0	0	0	0	0	0	0	0	0	0	0	0	0	0.3	0	0	0	0	0	0	0	0	0	0	0	0	0	0.3	0	0.1	0	0
0	ZINC20977574	-7.5	0	0	0	0	0	0	0	0.1	0	0	0	0	0	0	0.3	0	0	0	0	0	0	0.1	0	0	0	0	0	0	0.5	0	0	0	0	0	0	0	0	0	0	0	0	0	0	0	0	0	0
0	ZINC20993123	-7	0.1	0	0	0	0	0	0	0.2	0	0	0	0	0	0.1	0.2	0	0	0	0	0	0	0	0	0	0	0	0	0	0.8	0	0	0	0	0	0	0	0	0	0	0	0	0	0.3	0	0	0	0.1
0	ZINC21013524	-6.7	0	0	0	0	0	0	0	0.3	0	0	0	0	0	0.1	0.1	0	0	0	0	0	0	0	0	0	0	0	0	0	0.7	0	0	0	0	0	0	0	0	0	0	0	0	0	0.1	0	0	0	0
0	ZINC21047538	-6.7	0	0	0	0	0	0	0	0	0	0	0	0	0	0	0	0	0	0	0	0	0	0	0	0	0	0	0	0	0.3	0	0	0	0	0	0	0	0	0	0	0	0	0	0.2	0	0	0	0
0	ZINC21505327	-7.4	0	0	0	0	0	0	0	0	0	0	0	0	0	0	0	0	0	0	0	0	0	0	0	0	0	0	0	0	0.2	0	0	0	0	0	0	0	0	0	0	0	0	0	0.2	0	0.1	0	0
0	ZINC21508615	-6.5	0	0	0	0	0	0	0	0	0	0	0	0	0	0	0	0	0	0	0	0	0	0	0	0	0	0	0	0	0.2	0	0	0	0	0	0	0	0	0	0	0	0	0	0.2	0	0	0	0
0	ZINC21515665	-6.4	0	0	0	0	0	0	0	0	0	0	0	0	0	0	0	0	0	0	0	0	0	0	0	0	0	0	0	0	0.6	0	0	0	0	0	0	0	0	0	0	0	0	0	0.4	0	0	0	0
0	ZINC21516342	-6.4	0	0	0	0	0	0	0	0.2	0	0	0	0	0	0	0	0	0	0	0	0	0	0	0	0	0	0	0	0	0.5	0	0	0	0	0	0	0	0	0	0	0	0	0	0.4	0	0	0	0
0	ZINC21516896	-6.4	0	0	0	0	0	0	0	0	0	0	0	0	0	0	0	0	0	0	0	0	0	0	0	0	0	0	0	0	0.5	0	0	0	0	0	0	0	0	0	0	0	0	0	0.7	0	0	0	0
0	ZINC21804685	-6.4	0	0	0	0	0	0	0	0.2	0	0	0	0	0	0	0.1	0	0	0	0	0	0	0	0	0	0	0	0	0	0.6	0	0	0	0	0	0	0	0	0	0	0	0	0	0.4	0	0	0	0
0	ZINC21982914	-9	0.1	0	0	0	0	0	0	0.2	0	0	0	0	0	0.1	0.2	0	0	0	0	0	0	0	0	0	0	0	0	0	0.3	0	0	0	0	0	0	0	0	0	0	0	0	0	0	0	0	0	0
0	ZINC21982917	-9	0	0	0	0	0	0	0	0.2	0	0	0	0.1	0	0.1	0.1	0	0	0	0	0	0	0	0	0	0	0	0	0	0.1	0	0	0	0	0	0	0	0	0	0	0	0	0	0	0	0	0	0
0	ZINC21983286	-9.2	0	0	0	0	0	0	0	0	0	0	0	0.1	0	0.1	0	0	0	0	0	0	0	0	0	0	0	0	0	0	0.2	0	0	0	0	0	0	0	0	0	0	0	0	0	0	0	0	0	0
0	ZINC21985990	-6.6	0	0	0	0	0	0	0	0.1	0	0	0	0	0	0	0	0	0	0	0	0	0	0	0	0	0	0	0	0	0.4	0	0	0	0	0	0	0	0	0	0	0	0	0	0.3	0	0	0	0
0	ZINC22030010	-7.9	0	0	0	0	0	0	0	0.5	0	0	0	0.2	0	0.2	0.6	0	0	0	0	0	0	0	0	0	0	0	0	0	0.4	0	0	0	0	0	0	0	0	0	0	0	0	0	0.3	0	0	0	0
0	ZINC22038313	-7.6	0	0	0	0	0	0	0	0.5	0	0	0	0.1	0	0.1	0.5	0	0	0	0	0	0	0.1	0	0	0	0	0	0	0.2	0	0	0	0	0	0	0	0	0	0	0	0	0	0.2	0	0	0	0
0	ZINC22052211	-7.2	0	0	0	0	0	0	0	0.1	0	0	0	0	0	0	0.1	0	0	0	0	0	0	0	0	0	0	0	0	0	0.4	0	0	0	0	0	0	0	0	0	0	0	0	0	0.2	0	0.1	0	0
0	ZINC22074904	-5.7	0	0	0	0	0	0	0	0	0	0	0	0	0	0	0	0	0	0	0	0	0	0	0	0	0	0	0	0	0.2	0	0	0	0	0	0	0	0	0	0	0	0	0	0.3	0	0	0	0
0	ZINC22075949	-5.8	0	0	0	0	0	0	0	0	0	0	0	0	0	0	0.1	0	0	0	0	0	0	0	0	0	0	0	0	0	0.4	0	0	0	0	0	0	0	0	0	0	0	0	0	0.3	0	0	0	0
0	ZINC22132093	-9.3	0.1	0	0	0	0	0	0	0.1	0	0	0	0	0	0	0.2	0	0	0	0	0	0	0	0	0	0	0	0	0	0.6	0	0	0	0	0	0	0	0	0	0	0	0	0	0.3	0	0.2	0	0
0	ZINC22166434	-6.4	0	0	0	0	0	0	0	0	0	0	0	0	0	0	0.1	0	0	0	0	0	0	0	0	0	0	0	0	0	0.3	0	0	0	0	0	0	0	0	0	0	0	0	0	0	0	0	0	0
0	ZINC22170282	-6.6	0	0	0	0	0	0	0	0	0	0	0	0	0	0	0	0	0	0	0	0	0	0	0	0	0	0	0	0	0.1	0	0	0	0	0	0	0	0	0	0	0	0	0	0.1	0	0	0	0.1
0	ZINC22349107	-7.6	0	0	0	0	0	0	0	0.1	0	0	0	0	0	0	0	0	0	0	0	0	0	0	0	0	0	0	0	0	0.5	0	0	0	0	0	0	0	0	0	0	0	0	0	0.3	0	0.3	0	0
0	ZINC22384881	-8.2	0.2	0	0	0	0	0	0	0.1	0	0	0	0.2	0	0.2	0	0	0	0	0	0	0	0	0	0	0	0	0	0	0.1	0	0	0	0	0	0	0	0	0	0	0	0	0	0	0	0.1	0	0
0	ZINC22472398	-9.7	0	0	0	0	0	0	0	0.6	0	0	0	0	0	0	0.7	0	0	0	0	0	0	0.2	0	0	0	0	0	0	0.7	0	0	0	0	0	0	0	0	0	0	0	0	0	0	0	0	0	0
0	ZINC22472434	-8.8	0	0	0	0	0	0	0	0.6	0	0	0	0	0	0	0.3	0	0	0	0	0	0	0.1	0	0	0	0	0	0	0.6	0	0	0	0	0	0	0	0	0	0	0	0	0	0	0	0	0	0
0	ZINC22472613	-8.9	0	0	0	0	0	0	0	0.3	0	0	0	0	0	0	0.3	0	0	0	0	0	0	0	0	0	0	0	0	0	0.6	0	0	0	0	0	0	0	0	0	0	0	0	0	0.1	0	0	0	0
0	ZINC22579376	-7.5	0	0	0	0	0	0	0	0.3	0	0	0	0	0	0	0.2	0	0	0	0	0	0	0.1	0	0	0	0	0	0	0.5	0	0	0	0	0	0	0	0	0	0	0	0	0	0.1	0	0	0	0
0	ZINC22619213	-7.5	0	0	0	0	0	0	0	0.3	0	0	0	0	0	0	0.3	0	0	0	0	0	0	0.1	0	0	0	0	0	0	0.4	0	0	0	0	0	0	0	0	0	0	0	0	0	0	0	0	0	0
0	ZINC22681748	-7.4	0	0	0	0	0	0	0	0.2	0	0	0	0.2	0	0.2	0	0	0	0	0	0	0	0	0	0	0	0	0	0	0.3	0	0	0	0	0	0	0	0	0	0	0	0	0	0	0	0	0	0
0	ZINC22683762	-8.4	0	0	0	0	0	0	0	0.1	0	0	0	0.1	0	0.1	0.2	0	0	0	0	0	0	0	0	0	0	0	0	0	0.3	0	0	0	0	0	0	0	0	0	0	0	0	0	0.1	0	0.1	0	0
0	ZINC22684489	-8.4	0	0	0	0	0	0	0	0.1	0	0	0	0	0	0	0.1	0	0	0	0	0	0	0	0	0	0	0	0	0	0.1	0	0	0	0	0	0	0	0	0	0	0	0	0	0.4	0	0	0	0
0	ZINC22711529	-8.2	0	0	0	0	0	0	0	0.2	0	0	0	0.2	0	0	0.2	0	0	0	0	0	0	0	0	0	0	0	0	0	0.6	0	0	0	0	0	0	0	0	0	0	0	0	0	0.4	0	0	0	0
0	ZINC22734565	-8.5	0.1	0	0	0	0	0	0	0.1	0	0	0	0	0	0	0.1	0	0	0	0	0	0	0	0	0	0	0	0	0	0.3	0	0	0	0	0	0	0	0	0	0	0	0	0	0	0	0	0	0
0	ZINC22769455	-8	0	0	0	0	0	0	0	0.2	0	0	0	0	0	0	0.2	0	0	0	0	0	0	0	0	0	0	0	0	0	0.3	0	0	0	0	0	0	0	0	0	0	0	0	0	0	0	0	0	0
0	ZINC22779201	-7.5	0	0	0	0	0	0	0	0.5	0	0	0	0	0	0	0.3	0	0	0	0	0	0	0	0	0	0	0	0	0	0.6	0	0	0	0	0	0	0	0	0	0	0	0	0	0.2	0	0	0	0
0	ZINC22787445	-6.7	0	0	0	0	0	0	0	0.2	0	0	0	0.1	0	0.1	0	0	0	0	0	0	0	0	0	0	0	0	0	0	0.4	0	0	0	0	0	0	0	0	0	0	0	0	0	0.3	0	0	0	0
0	ZINC22791526	-7.8	0	0	0	0	0	0	0	0.1	0	0	0	0.1	0	0	0.1	0	0	0	0	0	0	0.1	0	0	0	0	0	0	0.2	0	0	0	0	0	0	0	0	0	0	0	0	0	0	0	0	0	0
0	ZINC22792069	-7.6	0	0	0	0	0	0	0	0.3	0	0	0	0	0	0.1	0.7	0	0	0	0	0	0	0	0	0	0	0	0	0	0.8	0	0	0	0	0	0	0	0	0	0	0	0	0	0.4	0	0	0	0.1
0	ZINC22794381	-7.4	0	0	0	0	0	0	0	0.5	0	0	0	0.1	0	0.2	0.6	0	0	0	0	0	0	0.1	0	0	0	0	0	0	0.7	0	0	0	0	0	0	0	0	0	0	0	0	0	0.5	0	0	0	0
0	ZINC22851598	-7.9	0	0	0	0	0	0	0	0.1	0	0	0	0	0	0	0.3	0	0	0	0	0	0	0	0	0	0	0	0	0	0.3	0	0	0	0	0	0	0	0	0	0	0	0	0	0.1	0	0.1	0	0
0	ZINC22852890	-7.3	0.3	0	0	0	0	0	0	0.2	0	0	0	0.1	0	0	0.2	0	0	0	0	0	0	0	0	0	0	0	0	0	0.4	0	0	0	0	0	0	0	0	0	0	0	0	0	0	0	0.1	0	0
0	ZINC22876264	-6.6	0	0	0	0	0	0	0	0	0	0	0	0	0	0	0	0	0	0	0	0	0	0	0	0	0	0	0	0	0.6	0	0	0	0	0	0	0	0	0	0	0	0	0	0.3	0	0	0	0.1
0	ZINC22913858	-7.1	0	0	0	0	0	0	0	0.6	0	0	0	0.1	0	0	0.5	0	0	0	0	0	0	0	0	0	0	0	0	0	0.6	0	0	0	0	0	0	0	0	0	0	0	0	0	0.3	0	0	0	0
0	ZINC22917039	-8	0	0	0	0	0	0	0	0.7	0	0	0	0.3	0	0.7	0.4	0	0	0	0	0	0	0.1	0	0	0	0	0	0	0.7	0	0	0	0	0	0	0	0	0	0	0	0	0	0.2	0	0	0	0
0	ZINC22922714	-9.1	0	0	0	0	0	0	0	0	0	0	0	0	0	0.1	0	0	0	0	0	0	0	0	0	0	0	0	0	0	0.4	0	0	0	0	0	0	0	0	0	0	0	0	0	0.1	0	0	0	0.1
0	ZINC22922841	-9	0	0	0	0	0	0	0	0.1	0	0	0	0	0	0	0.2	0	0	0	0	0	0	0.1	0	0	0	0	0	0	0.4	0	0	0	0	0	0	0	0	0	0	0	0	0	0.1	0	0	0	0
0	ZINC22922964	-7.9	0	0	0	0	0	0	0	0.1	0	0	0	0.1	0	0	0	0	0	0	0	0	0	0	0	0	0	0	0	0	0.3	0	0	0	0	0	0	0	0	0	0	0	0	0	0	0	0.1	0	0
0	ZINC22926957	-6.3	0	0	0	0	0	0	0	0.3	0	0	0	0.2	0	0.2	0.1	0	0	0	0	0	0	0	0	0	0	0	0	0	0.4	0	0	0	0	0	0	0	0	0	0	0	0	0	0.1	0	0.1	0	0
0	ZINC22936682	-6.5	0	0	0	0	0	0	0	0.3	0	0	0	0	0	0	0.4	0	0	0	0	0	0	0.1	0	0	0	0	0	0	0.5	0	0	0	0	0	0	0	0	0	0	0	0	0	0.2	0	0	0	0
0	ZINC22938369	-7.8	0	0	0	0	0	0	0	0.1	0	0	0	0	0	0	0.5	0	0	0	0	0	0	0	0	0	0	0	0	0	0.4	0	0	0	0	0	0	0	0	0	0	0	0	0	0	0	0.1	0	0
0	ZINC23004885	-8.3	0	0	0	0	0	0	0	0.2	0	0	0	0	0	0	0.2	0	0	0	0	0	0	0.2	0	0	0	0	0	0	0.2	0	0	0	0	0	0	0	0	0	0	0	0	0	0.1	0	0	0	0
0	ZINC23133370	-7.3	0	0	0	0	0	0	0	0.2	0	0	0	0	0	0.1	0	0	0	0	0	0	0	0	0	0	0	0	0	0	0.3	0	0	0	0	0	0	0	0	0	0	0	0	0	0.3	0	0	0	0
0	ZINC23139716	-8.4	0.1	0	0	0	0	0	0	0.4	0	0	0	0	0	0.3	0.3	0	0	0	0	0	0	0.2	0	0	0	0	0	0	0.3	0	0	0	0	0	0	0	0	0	0	0	0	0	0	0	0	0	0
0	ZINC23145363	-6.8	0	0	0	0	0	0	0	0.6	0	0	0	0.1	0	0.3	0.5	0	0	0	0	0	0	0	0	0	0	0	0	0	0.6	0	0	0	0	0	0	0	0	0	0	0	0	0	0.1	0	0	0	0
0	ZINC23156468	-8	0	0	0	0	0	0	0	0	0	0	0	0	0	0	0	0	0	0	0	0	0	0	0	0	0	0	0	0	0	0	0	0	0	0	0	0	0	0	0	0	0	0	0	0	0	0	0
0	ZINC23191741	-7.6	0	0	0	0	0	0	0	0	0	0	0	0	0	0	0.2	0	0	0	0	0	0	0	0	0	0	0	0	0	0.1	0	0	0	0	0	0	0	0	0	0	0	0	0	0	0	0.1	0	0
0	ZINC23255802	-6.9	0	0	0	0	0	0	0	0	0	0	0	0	0	0	0	0	0	0	0	0	0	0	0	0	0	0	0	0	0.5	0	0	0	0	0	0	0	0	0	0	0	0	0	0.2	0	0	0	0.1
0	ZINC23259790	-8.8	0	0	0	0	0	0	0	0.2	0	0	0	0	0	0	0	0	0	0	0	0	0	0	0	0	0	0	0	0	0.1	0	0	0	0	0	0	0	0	0	0	0	0	0	0	0	0	0	0
0	ZINC23338510	-8.1	0	0	0	0	0	0	0	0.6	0	0	0	0	0	0	0.5	0	0	0	0	0	0	0.1	0	0	0	0	0	0	0.8	0	0	0	0	0	0	0	0	0	0	0	0	0	0	0	0.2	0	0
0	ZINC23339270	-8.3	0	0	0	0	0	0	0	0.1	0	0	0	0	0	0	0.2	0	0	0	0	0	0	0	0	0	0	0	0	0	0.3	0	0	0	0	0	0	0	0	0	0	0	0	0	0.4	0	0	0	0
0	ZINC23339982	-7.2	0.1	0	0	0	0	0	0	0.4	0	0	0	0.1	0	0.1	0.5	0	0	0	0	0	0	0	0	0	0	0	0	0	0.5	0	0	0	0	0	0	0	0	0	0	0	0	0	0.1	0	0	0	0
0	ZINC23356117	-7.2	0	0	0	0	0	0	0	0	0	0	0	0	0	0	0.1	0	0	0	0	0	0	0	0	0	0	0	0	0	0.2	0	0	0	0	0	0	0	0	0	0	0	0	0	0.2	0	0	0	0
0	ZINC23358062	-7.8	0.1	0	0	0	0	0	0	0.4	0	0	0	0.2	0	0.3	0.3	0	0	0	0	0	0	0	0	0	0	0	0	0	0.2	0	0	0	0	0	0	0	0	0	0	0	0	0	0.1	0	0.1	0	0
0	ZINC23358601	-8.2	0.1	0	0	0	0	0	0	0.2	0	0	0	0.1	0	0.1	0.5	0	0	0	0	0	0	0	0	0	0	0	0	0	0.8	0	0	0	0	0	0	0	0	0	0	0	0	0	0	0	0	0	0
0	ZINC23362427	-7.4	0	0	0	0	0	0	0	0.3	0	0	0	0	0	0	0.1	0	0	0	0	0	0	0	0	0	0	0	0	0	0.5	0	0	0	0	0	0	0	0	0	0	0	0	0	0.2	0	0	0	0
0	ZINC23374181	-8	0	0	0	0	0	0	0	0.3	0	0	0	0	0	0.1	0.2	0	0	0	0	0	0	0	0	0	0	0	0	0	0.9	0	0	0	0	0	0	0	0	0	0	0	0	0	0.1	0	0	0	0.1
0	ZINC23469522	-7.5	0	0	0	0	0	0	0	0.2	0	0	0	0	0	0.1	0.1	0	0	0	0	0	0	0	0	0	0	0	0	0	0.3	0	0	0	0	0	0	0	0	0	0	0	0	0	0.3	0	0	0	0
0	ZINC23483421	-7.9	0	0	0	0	0	0	0	0.1	0	0	0	0	0	0	0.1	0	0	0	0	0	0	0	0	0	0	0	0	0	0.4	0	0	0	0	0	0	0	0	0	0	0	0	0	0	0	0	0	0
0	ZINC23741643	-8.2	0.1	0	0	0	0	0	0	0.4	0	0	0	0	0	0	0.6	0	0	0	0	0	0	0.1	0	0	0	0	0	0	0.5	0	0	0	0	0	0	0	0	0	0	0	0	0	0.1	0	0.1	0	0
0	ZINC23980730	-8.4	0	0	0	0	0	0	0	0.4	0	0	0	0	0	0.1	0.2	0	0	0	0	0	0	0	0	0	0	0	0	0	0.5	0	0	0	0	0	0	0	0	0	0	0	0	0	0	0	0.1	0	0
0	ZINC24072046	-8.6	0	0	0	0	0	0	0	0	0	0	0	0	0	0	0	0	0	0	0	0	0	0	0	0	0	0	0	0	0	0	0	0	0	0	0	0	0	0	0	0	0	0	0	0	0	0	0
0	ZINC24177163	-7.9	0.1	0	0	0	0	0	0	0.1	0	0	0	0	0	0	0.2	0	0	0	0	0	0	0	0	0	0	0	0	0	0.4	0	0	0	0	0	0	0	0	0	0	0	0	0	0.2	0	0	0	0
0	ZINC24339796	-7.5	0	0	0	0	0	0	0	0.2	0	0	0	0	0	0	0	0	0	0	0	0	0	0	0	0	0	0	0	0	0	0	0	0	0	0	0	0	0	0	0	0	0	0	0.2	0	0	0	0
0	ZINC24373800	-8.3	0	0	0	0	0	0	0	0.3	0	0	0	0	0	0	0.5	0	0	0.2	0	0	0	0	0	0	0	0	0	0	0.6	0	0	0	0	0	0	0	0	0	0	0	0	0	0.4	0	0	0	0
0	ZINC24598202	-6.5	0	0	0	0	0	0	0	0.2	0	0	0	0.1	0	0	0.7	0	0	0	0	0	0	0	0	0	0	0	0	0	0.6	0	0	0	0	0	0	0	0	0	0	0	0	0	0.1	0	0	0	0
0	ZINC24800816	-8.1	0	0	0	0	0	0	0	0.3	0	0	0	0.1	0	0.2	0.3	0	0	0	0	0	0	0.1	0	0	0	0	0	0	0.5	0	0	0	0	0	0	0	0	0	0	0	0	0	0.4	0	0	0	0
0	ZINC24904276	-8.5	0	0	0	0	0	0	0	0	0	0	0	0.1	0	0.1	0	0	0	0	0	0	0	0	0	0	0	0	0	0	0.2	0	0	0	0	0	0	0	0	0	0	0	0	0	0.3	0.1	0	0	0
0	ZINC24924986	-8.4	0.2	0	0	0	0	0	0	0.2	0	0	0	0.3	0	0.5	0.2	0	0	0	0	0	0	0	0	0	0	0	0	0	0.3	0	0	0	0	0	0	0	0	0	0	0	0	0	0	0	0	0	0
0	ZINC24927833	-7.5	0	0	0	0	0	0	0	0.1	0	0	0	0	0	0.4	0.6	0	0	0	0	0	0	0	0	0	0	0	0	0	0.4	0	0	0	0	0	0	0	0	0	0	0	0	0	0	0	0	0	0
0	ZINC24987189	-6.4	0	0	0	0	0	0	0	0.1	0	0	0	0.1	0	0	0.1	0	0	0	0	0	0	0	0	0	0	0	0	0	0.3	0	0	0	0	0	0	0	0	0	0	0	0	0	0.2	0	0	0	0
0	ZINC25075033	-7.9	0	0	0	0	0	0	0	0.2	0	0	0	0.1	0	0	0.2	0	0	0	0	0	0	0	0	0	0	0	0	0	0.2	0	0	0	0	0	0	0	0	0	0	0	0	0	0	0	0.1	0	0
0	ZINC25147040	-9.2	0	0	0	0	0	0	0	0.1	0	0	0	0	0	0	0.1	0	0	0	0	0	0	0	0	0	0	0	0	0	0.1	0	0	0	0	0	0	0	0	0	0	0	0	0	0	0	0	0	0
0	ZINC25160511	-7.3	0.1	0	0	0	0	0	0	0.3	0	0	0	0	0	0	0.2	0	0	0	0	0	0	0	0	0	0	0	0	0	0.2	0	0	0	0	0	0	0	0	0	0	0	0	0	0.2	0	0	0	0
0	ZINC25242358	-7.9	0	0	0	0	0	0	0	0.1	0	0	0	0	0	0	0.1	0	0	0.1	0	0	0	0	0	0	0	0	0	0	0.4	0	0	0	0	0	0	0	0	0	0	0	0	0	0.2	0	0	0	0
0	ZINC25243208	-7.9	0	0	0	0	0	0	0	0	0	0	0	0	0	0	0.1	0	0	0.1	0	0	0	0	0	0	0	0	0	0	0.1	0	0	0	0	0	0	0	0	0	0	0	0	0	0	0	0	0	0
0	ZINC25331844	-8.4	0	0	0	0	0	0	0	0.3	0	0	0	0.2	0	0.3	0	0	0	0	0	0	0	0	0	0	0	0	0	0	0.4	0	0	0	0	0	0	0	0	0	0	0	0	0	0	0	0	0	0
0	ZINC25409443	-7.4	0	0	0	0	0	0	0	0.2	0	0	0	0	0	0.1	0.2	0	0	0	0	0	0	0.1	0	0	0	0	0	0	0.5	0	0	0	0	0	0	0	0	0	0	0	0	0	0.4	0	0	0	0
0	ZINC25572074	-8.8	0	0	0	0.1	0	0	0	0.2	0	0	0	0	0	0	0.1	0	0	0	0	0	0	0.1	0	0	0	0	0	0	0.1	0	0	0	0	0	0	0	0	0	0	0	0	0	0	0	0	0	0
0	ZINC25627094	-5.5	0	0	0	0	0	0	0	0.2	0	0	0	0	0	0	0.2	0	0	0	0	0	0	0.2	0	0	0	0	0	0	0.4	0	0	0	0	0	0	0	0	0	0	0	0	0	0.1	0	0	0	0
0	ZINC25637822	-7.7	0	0	0	0	0	0	0	0.2	0	0	0	0.1	0	0.3	0.2	0	0	0	0	0	0	0.1	0	0	0	0	0	0	0.4	0	0	0	0	0	0	0	0	0	0	0	0	0	0.3	0.1	0	0	0
0	ZINC25667243	-8.5	0	0	0	0	0	0	0	0.3	0	0	0	0.4	0	0.5	0.3	0	0	0	0	0	0	0	0	0	0	0	0	0	0.4	0	0	0	0	0	0	0	0	0	0	0	0	0	0	0	0	0	0
0	ZINC25735474	-8.2	0	0	0	0	0	0	0	0.2	0	0	0	0	0	0.1	0	0	0	0	0	0	0	0	0	0	0	0	0	0	0.3	0	0	0	0	0	0	0	0	0	0	0	0	0	0.2	0	0	0	0
0	ZINC25761661	-9.4	0	0	0	0	0	0	0	0.8	0	0	0	0.2	0	0.4	0.6	0	0	0	0	0	0	0.2	0	0	0	0	0	0	0.9	0	0	0	0	0	0	0	0	0	0	0	0	0	0	0	0	0	0
0	ZINC25764581	-7.8	0	0	0	0	0	0	0	0.2	0	0	0	0	0	0.1	0.2	0	0	0	0	0	0	0	0	0	0	0	0	0	0.7	0	0	0	0	0	0	0	0	0	0	0	0	0	0.6	0	0	0	0
0	ZINC26442113	-8.4	0	0	0	0	0	0	0	0.7	0	0	0	0	0	0	0.6	0	0	0	0	0	0	0	0	0	0	0	0	0	0.5	0	0	0	0	0	0	0	0	0	0	0	0	0	0.1	0	0	0	0
0	ZINC26506127	-7.7	0	0	0	0	0	0	0	0.2	0	0	0	0	0	0	0.2	0	0	0	0	0	0	0	0	0	0	0	0	0	0.3	0	0	0	0	0	0	0	0	0	0	0	0	0	0	0	0	0	0
0	ZINC26892296	-5.6	0	0	0	0	0	0	0	0.3	0	0	0	0.1	0	0.3	0.2	0	0	0	0	0	0	0	0	0	0	0	0	0	0.4	0	0	0	0	0	0	0	0	0	0	0	0	0	0.2	0	0	0	0
0	ZINC27062916	-8.7	0	0	0	0	0	0	0	0.1	0	0	0	0.1	0	0.1	0	0	0	0	0	0	0	0	0	0	0	0	0	0	0	0	0	0	0	0	0	0	0	0	0	0	0	0	0	0	0	0	0
0	ZINC27436590	-6.8	0	0	0	0	0	0	0	0.7	0	0	0	0.1	0	0	0.5	0	0	0	0	0	0	0.2	0	0	0	0	0	0	0.7	0	0	0	0	0	0	0	0	0	0	0	0	0	0	0	0	0	0
0	ZINC27525528	-6.9	0	0	0	0	0	0	0	0.4	0	0	0	0	0	0.1	0.3	0	0	0	0	0	0	0.1	0	0	0	0	0	0	0.4	0	0	0	0	0	0	0	0	0	0	0	0	0	0	0	0	0	0
0	ZINC27531161	-6.7	0	0	0	0	0	0	0	0.1	0	0	0	0	0	0	0	0	0	0	0	0	0	0	0	0	0	0	0	0	0.4	0	0	0	0	0	0	0	0	0	0	0	0	0	0.3	0	0	0	0
0	ZINC27597860	-7.5	0	0	0	0	0	0	0	0	0	0	0	0	0	0	0	0	0	0	0	0	0	0	0	0	0	0	0	0	0.1	0	0	0	0	0	0	0	0	0	0	0	0	0	0.3	0	0	0	0
0	ZINC27603063	-7.9	0	0	0	0	0	0	0	0.4	0	0	0	0	0	0	0.4	0	0	0	0	0	0	0	0	0	0	0	0	0	0.5	0	0	0	0	0	0	0	0	0	0	0	0	0	0.2	0	0	0	0
0	ZINC28120148	-7.9	0	0	0	0	0	0	0	0	0	0	0	0	0	0	0	0	0	0	0	0	0	0	0	0	0	0	0	0	0	0	0	0	0	0	0	0	0	0	0	0	0	0	0	0	0.2	0	0
0	ZINC28235428	-8.6	0	0	0	0	0	0	0	0.6	0	0	0	0	0	0	0.5	0	0	0.3	0	0	0	0.1	0	0	0	0	0	0	0.5	0	0	0	0	0	0	0	0	0	0	0	0	0	0	0	0	0	0
0	ZINC28296729	-6.9	0	0	0	0	0	0	0	0	0	0	0	0	0	0	0	0	0	0	0	0	0	0	0	0	0	0	0	0	0.2	0	0	0	0	0	0	0	0	0	0	0	0	0	0	0	0	0	0
0	ZINC28302767	-7.7	0	0	0	0	0	0	0	0.5	0	0	0	0	0	0	0.4	0	0	0	0	0	0	0	0	0	0	0	0	0	0.8	0	0	0	0	0	0	0	0	0	0	0	0	0	0.2	0	0	0	0
0	ZINC28377081	-6.3	0	0	0	0	0	0	0	0.4	0	0	0	0.2	0	0.3	0.4	0	0	0	0	0	0	0	0	0	0	0	0	0	0.6	0	0	0	0	0	0	0	0	0	0	0	0	0	0.5	0	0	0	0
0	ZINC28403601	-7.5	0	0	0	0	0	0	0	0	0	0	0	0	0	0.2	0	0	0	0	0	0	0	0	0	0	0	0	0	0	0	0	0	0	0	0	0	0	0	0	0	0	0	0	0	0	0.1	0	0
0	ZINC28804340	-7.5	0	0	0	0	0	0	0	0.1	0	0	0	0	0	0	0.1	0	0	0	0	0	0	0	0	0	0	0	0	0	0.5	0	0	0	0	0	0	0	0	0	0	0	0	0	0.3	0	0.2	0	0
0	ZINC28804343	-7.4	0	0	0	0	0	0	0	0	0	0	0	0	0	0	0.2	0	0	0	0	0	0	0.1	0	0	0	0	0	0	0.6	0	0	0	0	0	0	0	0	0	0	0	0	0	0.3	0	0	0	0.1
0	ZINC28973255	-8	0	0	0	0	0	0	0	0.2	0	0	0	0	0	0	0.3	0	0	0.2	0	0	0	0	0	0	0	0	0	0	0.4	0	0	0	0	0	0	0	0	0	0	0	0	0	0.1	0	0	0	0
0	ZINC29033420	-9.1	0	0	0	0	0	0	0	0.3	0	0	0	0	0	0	0.3	0	0	0	0	0	0	0	0	0	0	0	0	0	0.4	0	0	0	0	0	0	0	0	0	0	0	0	0	0.1	0	0	0	0
0	ZINC29158880	-8.5	0	0	0	0	0	0	0	0.6	0	0	0	0.1	0	0	0.4	0	0	0	0	0	0	0	0	0	0	0	0	0	0.6	0	0	0	0	0	0	0	0	0	0	0	0	0	0.2	0	0	0	0
0	ZINC29202925	-7.5	0	0	0	0	0	0	0	0.2	0	0	0	0	0	0	0.1	0	0	0	0	0	0	0	0	0	0	0	0	0	0.5	0	0	0	0	0	0	0	0	0	0	0	0	0	0.2	0	0	0	0
0	ZINC29236164	-8.2	0	0	0	0	0	0	0	0.1	0	0	0	0	0	0	0	0	0	0	0	0	0	0	0	0	0	0	0	0	0	0	0	0	0	0	0	0	0	0	0	0	0	0	0.1	0	0	0	0
0	ZINC29487655	-9.1	0	0	0	0	0	0	0	0	0	0	0	0	0	0	0	0	0	0	0	0	0	0	0	0	0	0	0	0	0.3	0	0	0	0	0	0	0	0	0	0	0	0	0	0	0	0	0	0
0	ZINC29632305	-8.7	0	0	0	0	0	0	0	0.6	0	0	0	0	0	0.3	0.8	0	0	0	0	0	0	0.2	0	0	0	0	0	0	0.5	0	0	0	0	0	0	0	0	0	0	0	0	0	0.1	0	0	0	0
0	ZINC29769290	-7.7	0	0	0	0	0	0	0	0	0	0	0	0	0	0	0	0	0	0	0	0	0	0	0	0	0	0	0	0	0.3	0	0	0	0	0	0	0	0	0	0	0	0	0	0	0	0.1	0	0
0	ZINC30012536	-8.3	0	0	0	0	0	0	0	0.2	0	0	0	0.1	0	0	0.3	0	0	0	0	0	0	0	0	0	0	0	0	0	0.5	0	0	0	0	0	0	0	0	0	0	0	0	0	0.2	0	0	0	0
0	ZINC30201572	-7.1	0.1	0	0	0	0	0	0	0.1	0	0	0	0	0	0	0.2	0	0	0	0	0	0	0	0	0	0	0	0	0	0.1	0	0	0	0	0	0	0	0	0	0	0	0	0	0	0	0	0	0
0	ZINC30498573	-7.6	0	0	0	0	0	0	0	0.4	0	0	0	0.2	0	0	0.4	0	0	0.1	0	0	0	0.1	0	0	0	0	0	0	0.3	0	0	0	0	0	0	0	0	0	0	0	0	0	0	0	0	0	0
0	ZINC30498575	-8	0	0	0	0	0	0	0	0.4	0	0	0	0.1	0	0	0.5	0	0	0.1	0	0	0	0	0	0	0	0	0	0	0.3	0	0	0	0	0	0	0	0	0	0	0	0	0	0.1	0	0	0	0
0	ZINC30498775	-7.7	0	0	0	0	0	0	0	0.2	0	0	0	0	0	0	0.2	0	0	0	0	0	0	0	0	0	0	0	0	0	0.5	0	0	0	0	0	0	0	0	0	0	0	0	0	0.2	0	0	0	0
0	ZINC30498799	-8	0	0	0	0	0	0	0	0	0	0	0	0	0	0	0.1	0	0	0	0	0	0	0	0	0	0	0	0	0	0.1	0	0	0	0	0	0	0	0	0	0	0	0	0	0.1	0	0	0	0
0	ZINC30498891	-7.8	0	0	0	0	0	0	0	0.2	0	0	0	0.1	0	0	0.4	0	0	0	0	0	0	0	0	0	0	0	0	0	0.4	0	0	0	0	0	0	0	0	0	0	0	0	0	0.1	0	0	0	0
0	ZINC30499494	-8.2	0	0	0	0	0	0	0	0.3	0	0	0	0.2	0	0	0.5	0	0	0	0	0	0	0.1	0	0	0	0	0	0	0.5	0	0	0	0	0	0	0	0	0	0	0	0	0	0.2	0	0	0	0
0	ZINC30499498	-7.9	0	0	0	0	0	0	0	0.3	0	0	0	0	0	0	0.2	0	0	0	0	0	0	0	0	0	0	0	0	0	0.2	0	0	0	0	0	0	0	0	0	0	0	0	0	0.1	0	0	0	0
0	ZINC30500017	-8.4	0.1	0	0	0	0	0	0	0.4	0	0	0	0.3	0	0	0.7	0	0	0.1	0	0	0	0	0	0	0	0	0	0	0.5	0	0	0	0	0	0	0	0	0	0	0	0	0	0.1	0	0	0	0
0	ZINC30500355	-7.6	0	0	0	0	0	0	0	0.5	0	0	0	0	0	0	0.4	0	0	0	0	0	0	0.1	0	0	0	0	0	0	0.8	0	0	0	0	0	0	0	0	0	0	0	0	0	0	0	0	0	0
0	ZINC30769518	-5.3	0	0	0	0	0	0	0	0.3	0	0	0	0.1	0	0.1	0.4	0	0	0	0	0	0	0	0	0	0	0	0	0	0.4	0	0	0	0	0	0	0	0	0	0	0	0	0	0	0	0	0	0
0	ZINC31035800	-8.4	0.1	0	0	0	0	0	0	0.2	0	0	0	0	0	0	0.3	0	0	0	0	0	0	0	0	0	0	0	0	0	0.4	0	0	0	0	0	0	0	0	0	0	0	0	0	0.1	0	0	0	0
0	ZINC31357046	-7.1	0	0	0	0	0	0	0	0.3	0	0	0	0	0	0	0.3	0	0	0	0	0	0	0	0	0	0	0	0	0	0.6	0	0	0	0	0	0	0	0	0	0	0	0	0	0.3	0	0	0	0.2
0	ZINC31515214	-7.1	0	0	0	0	0	0	0	0.1	0	0	0	0	0	0	0.5	0	0	0	0	0	0	0.2	0	0	0	0	0	0	0.3	0	0	0	0	0	0	0	0	0	0	0	0	0	0.1	0	0	0	0
0	ZINC31811350	-6.5	0	0	0	0	0	0	0	0	0	0	0	0	0	0.1	0	0	0	0.1	0	0	0	0	0	0	0	0	0	0	0	0	0	0	0	0	0	0	0	0	0	0	0	0	0.2	0	0	0	0
0	ZINC31825505	-6.8	0	0	0	0	0	0	0	0.4	0	0	0	0	0	0.1	0.3	0	0	0	0	0	0	0	0	0	0	0	0	0	0.5	0	0	0	0	0	0	0	0	0	0	0	0	0	0.2	0	0	0	0
0	ZINC31912931	-6.9	0	0	0	0	0	0	0	0	0	0	0	0	0	0	0	0	0	0	0	0	0	0	0	0	0	0	0	0	0.5	0	0	0	0	0	0	0	0	0	0	0	0	0	0.4	0	0.1	0	0
0	ZINC31912933	-6.7	0	0	0	0	0	0	0	0	0	0	0	0	0	0	0	0	0	0	0	0	0	0	0	0	0	0	0	0	0.2	0	0	0	0	0	0	0	0	0	0	0	0	0	0.4	0	0.1	0	0
0	ZINC31918633	-7.1	0.1	0	0	0	0	0	0	0.3	0	0	0	0	0	0	0.4	0	0	0	0	0	0	0.1	0	0	0	0	0	0	0.6	0	0	0	0	0	0	0	0	0	0	0	0	0	0.2	0	0	0	0
0	ZINC31958745	-7.4	0	0	0	0	0	0	0	0.3	0	0	0	0	0	0.1	0.4	0	0	0	0	0	0	0.1	0	0	0	0	0	0	0.2	0	0	0	0	0	0	0	0	0	0	0	0	0	0.2	0	0	0	0
0	ZINC31958822	-7.1	0	0	0	0	0	0	0	0.4	0	0	0	0.2	0	0.1	0.5	0	0	0.1	0	0	0	0	0	0	0	0	0	0	0.1	0	0	0	0	0	0	0	0	0	0	0	0	0	0.1	0	0	0	0
0	ZINC31959380	-6.3	0	0	0	0	0	0	0	0	0	0	0	0	0	0	0	0	0	0	0	0	0	0	0	0	0	0	0	0	0	0	0	0	0	0	0	0	0	0	0	0	0	0	0	0	0	0	0
0	ZINC31960004	-6.4	0	0	0	0	0	0	0	0	0	0	0	0	0	0.1	0	0	0	0	0	0	0	0	0	0	0	0	0	0	0.1	0	0	0	0	0	0	0	0	0	0	0	0	0	0.1	0	0	0	0
0	ZINC31960043	-6.3	0	0	0	0	0	0	0	0	0	0	0	0	0	0	0.3	0	0	0	0	0	0	0	0	0	0	0	0	0	0.5	0	0	0	0	0	0	0	0	0	0	0	0	0	0.3	0	0	0	0
0	ZINC31963667	-6.4	0	0	0	0	0	0	0	0.4	0	0	0	0	0	0	0.6	0	0	0	0	0	0	0.2	0	0	0	0	0	0	0.4	0	0	0	0	0	0	0	0	0	0	0	0	0	0.2	0	0	0	0
0	ZINC32055974	-5.8	0	0	0	0	0	0	0	0	0	0	0	0	0	0	0	0	0	0	0	0	0	0	0	0	0	0	0	0	0.6	0	0	0	0	0	0	0	0	0	0	0	0	0	0.5	0	0	0	0.2
0	ZINC32056510	-6.7	0	0	0	0	0	0	0	0.2	0	0	0	0	0	0.1	0	0	0	0	0	0	0	0	0	0	0	0	0	0	0.5	0	0	0	0	0	0	0	0	0	0	0	0	0	0.4	0	0.1	0	0
0	ZINC32066835	-5.7	0	0	0	0	0	0	0	0	0	0	0	0	0	0	0	0	0	0	0	0	0	0	0	0	0	0	0	0	0.5	0	0	0	0	0	0	0	0	0	0	0	0	0	0.4	0	0	0	0
0	ZINC32066876	-5.5	0	0	0	0	0	0	0	0	0	0	0	0	0	0	0	0	0	0	0	0	0	0	0	0	0	0	0	0	0.2	0	0	0	0	0	0	0	0	0	0	0	0	0	0.4	0	0	0	0
0	ZINC32068909	-6.1	0	0	0	0	0	0	0	0.4	0	0	0	0.1	0	0.3	0.3	0	0	0	0	0	0	0	0	0	0	0	0	0	0.6	0	0	0	0	0	0	0	0	0	0	0	0	0	0.2	0	0	0	0.1
0	ZINC32069796	-5.5	0	0	0	0	0	0	0	0.1	0	0	0	0	0	0.1	0	0	0	0	0	0	0	0	0	0	0	0	0	0	0.4	0	0	0	0	0	0	0	0	0	0	0	0	0	0.4	0	0	0	0.1
0	ZINC32070916	-6.2	0	0	0	0	0	0	0	0.2	0	0	0	0	0	0	0.1	0	0	0	0	0	0	0	0	0	0	0	0	0	0.4	0	0	0	0	0	0	0	0	0	0	0	0	0	0.2	0	0	0	0
0	ZINC32071075	-7.2	0	0	0	0	0	0	0	0.6	0	0	0	0	0	0.4	0.4	0	0	0	0	0	0	0	0	0	0	0	0	0	0.7	0	0	0	0	0	0	0	0	0	0	0	0	0	0	0	0	0	0
0	ZINC32071099	-7.3	0	0	0	0	0	0	0	0.5	0	0	0	0	0	0	0.3	0	0	0	0	0	0	0	0	0	0	0	0	0	0.6	0	0	0	0	0	0	0	0	0	0	0	0	0	0	0	0	0	0
0	ZINC32071336	-5.7	0	0	0	0	0	0	0	0	0	0	0	0	0	0	0	0	0	0	0	0	0	0	0	0	0	0	0	0	0.5	0	0	0	0	0	0	0	0	0	0	0	0	0	0.3	0	0	0	0
0	ZINC32071344	-5.6	0	0	0	0	0	0	0	0.1	0	0	0	0	0	0	0	0	0	0	0	0	0	0	0	0	0	0	0	0	0.5	0	0	0	0	0	0	0	0	0	0	0	0	0	0.5	0	0	0	0
0	ZINC32071400	-6.2	0	0	0	0	0	0	0	0	0	0	0	0	0	0	0	0	0	0	0	0	0	0	0	0	0	0	0	0	0.3	0	0	0	0	0	0	0	0	0	0	0	0	0	0.5	0	0	0	0
0	ZINC32071428	-5.9	0	0	0	0	0	0	0	0	0	0	0	0	0	0	0	0	0	0	0	0	0	0	0	0	0	0	0	0	0.4	0	0	0	0	0	0	0	0	0	0	0	0	0	0.3	0	0	0	0.1
0	ZINC32071445	-5.8	0	0	0	0	0	0	0	0	0	0	0	0	0	0	0	0	0	0	0	0	0	0	0	0	0	0	0	0	0.5	0	0	0	0	0	0	0	0	0	0	0	0	0	0.4	0	0	0	0
0	ZINC32071467	-5.7	0	0	0	0	0	0	0	0	0	0	0	0	0	0	0	0	0	0	0	0	0	0	0	0	0	0	0	0	0	0	0	0	0	0	0	0	0	0	0	0	0	0	0.5	0	0	0	0.2
0	ZINC32071489	-5.7	0	0	0	0	0	0	0	0	0	0	0	0	0	0	0	0	0	0	0	0	0	0	0	0	0	0	0	0	0	0	0	0	0	0	0	0	0	0	0	0	0	0	0.2	0	0	0	0
0	ZINC32072977	-6.4	0.1	0	0	0	0	0	0	0.5	0	0	0	0.1	0	0.4	0.3	0	0	0	0	0	0	0	0	0	0	0	0	0	0.7	0	0	0	0	0	0	0	0	0	0	0	0	0	0.1	0	0	0	0
0	ZINC32074078	-6.7	0	0	0	0	0	0	0	0	0	0	0	0	0	0	0	0	0	0	0	0	0	0	0	0	0	0	0	0	0.1	0	0	0	0	0	0	0	0	0	0	0	0	0	0.1	0	0.1	0	0
0	ZINC32075179	-6.6	0	0	0	0	0	0	0	0.1	0	0	0	0	0	0	0.1	0	0	0	0	0	0	0	0	0	0	0	0	0	0.4	0	0	0	0	0	0	0	0	0	0	0	0	0	0.2	0	0	0	0
0	ZINC32075458	-6.4	0	0	0	0	0	0	0	0.2	0	0	0	0.1	0	0.3	0	0	0	0	0	0	0	0	0	0	0	0	0	0	0.6	0	0	0	0	0	0	0	0	0	0	0	0	0	0.2	0	0.1	0	0
0	ZINC32076687	-7.2	0	0	0	0	0	0	0	0	0	0	0	0	0	0	0	0	0	0	0	0	0	0	0	0	0	0	0	0	0.3	0	0	0	0	0	0	0	0	0	0	0	0	0	0.2	0	0	0	0
0	ZINC32077456	-6.3	0	0	0	0	0	0	0	0	0	0	0	0	0	0	0	0	0	0	0	0	0	0	0	0	0	0	0	0	0.4	0	0	0	0	0	0	0	0	0	0	0	0	0	0.3	0	0	0	0.1
0	ZINC32077472	-6.3	0	0	0	0	0	0	0	0.3	0	0	0	0	0	0.1	0.2	0	0	0	0	0	0	0	0	0	0	0	0	0	0.6	0	0	0	0	0	0	0	0	0	0	0	0	0	0.2	0	0	0	0
0	ZINC32077476	-6.3	0	0	0	0	0	0	0	0.2	0	0	0	0	0	0	0.1	0	0	0	0	0	0	0	0	0	0	0	0	0	0.6	0	0	0	0	0	0	0	0	0	0	0	0	0	0.3	0	0.1	0	0
0	ZINC32077490	-6.4	0	0	0	0	0	0	0	0.2	0	0	0	0	0	0	0.2	0	0	0	0	0	0	0	0	0	0	0	0	0	0.8	0	0	0	0	0	0	0	0	0	0	0	0	0	0.2	0	0	0	0
0	ZINC32077492	-6.4	0	0	0	0	0	0	0	0	0	0	0	0	0	0	0	0	0	0	0	0	0	0	0	0	0	0	0	0	0.5	0	0	0	0	0	0	0	0	0	0	0	0	0	0.1	0	0.1	0	0.1
0	ZINC32077499	-6.2	0	0	0	0	0	0	0	0.1	0	0	0	0	0	0	0.1	0	0	0	0	0	0	0	0	0	0	0	0	0	0.6	0	0	0	0	0	0	0	0	0	0	0	0	0	0.4	0	0	0	0
0	ZINC32086181	-6.4	0	0	0	0	0	0	0	0.5	0	0	0	0.1	0	0.2	0.1	0	0	0	0	0	0	0	0	0	0	0	0	0	0.6	0	0	0	0	0	0	0	0	0	0	0	0	0	0.1	0	0	0	0.2
0	ZINC32086238	-6.2	0	0	0	0	0	0	0	0.2	0	0	0	0	0	0	0	0	0	0	0	0	0	0	0	0	0	0	0	0	0.5	0	0	0	0	0	0	0	0	0	0	0	0	0	0.1	0	0	0	0.1
0	ZINC32086240	-6	0	0	0	0	0	0	0	0.3	0	0	0	0	0	0	0.1	0	0	0	0	0	0	0.1	0	0	0	0	0	0	0.8	0	0	0	0	0	0	0	0	0	0	0	0	0	0.2	0	0	0	0.1
0	ZINC32087752	-6.2	0	0	0	0	0	0	0	0.4	0	0	0	0.1	0	0.2	0.3	0	0	0	0	0	0	0	0	0	0	0	0	0	0.7	0	0	0	0	0	0	0	0	0	0	0	0	0	0.7	0	0	0	0
0	ZINC32088333	-7.6	0	0	0	0	0	0	0	0.1	0	0	0	0	0	0	0	0	0	0	0	0	0	0	0	0	0	0	0	0	0.2	0	0	0	0	0	0	0	0	0	0	0	0	0	0.1	0	0.1	0	0.3
0	ZINC32088518	-5.9	0	0	0	0	0	0	0	0.1	0	0	0	0	0	0	0.1	0	0	0	0	0	0	0.1	0	0	0	0	0	0	0.4	0	0	0	0	0	0	0	0	0	0	0	0	0	0.2	0	0	0	0
0	ZINC32088779	-7.1	0	0	0	0	0	0	0	0.3	0	0	0	0.1	0	0.3	0.1	0	0	0	0	0	0	0	0	0	0	0	0	0	0.7	0	0	0	0	0	0	0	0	0	0	0	0	0	0.2	0	0	0	0.1
0	ZINC32089012	-5.8	0	0	0	0	0	0	0	0.2	0	0	0	0	0	0	0.1	0	0	0	0	0	0	0	0	0	0	0	0	0	0.7	0	0	0	0	0	0	0	0	0	0	0	0	0	0.8	0	0	0	0.1
0	ZINC32089015	-5.9	0	0	0	0	0	0	0	0	0	0	0	0	0	0	0	0	0	0	0	0	0	0	0	0	0	0	0	0	0.4	0	0	0	0	0	0	0	0	0	0	0	0	0	0.7	0	0	0	0.2
0	ZINC32089027	-5.8	0	0	0	0	0	0	0	0	0	0	0	0	0	0	0	0	0	0	0	0	0	0	0	0	0	0	0	0	0.5	0	0	0	0	0	0	0	0	0	0	0	0	0	0.7	0	0	0	0.1
0	ZINC32089031	-6.1	0	0	0	0	0	0	0	0.1	0	0	0	0	0	0	0.1	0	0	0	0	0	0	0	0	0	0	0	0	0	0.5	0	0	0	0	0	0	0	0	0	0	0	0	0	0.6	0	0	0	0.2
0	ZINC32089087	-6	0	0	0	0	0	0	0	0	0	0	0	0	0	0	0	0	0	0	0	0	0	0	0	0	0	0	0	0	0.5	0	0	0	0	0	0	0	0	0	0	0	0	0	0.8	0	0.1	0	0
0	ZINC32089149	-5.4	0	0	0	0	0	0	0	0.2	0	0	0	0	0	0.1	0	0	0	0	0	0	0	0	0	0	0	0	0	0	0.4	0	0	0	0	0	0	0	0	0	0	0	0	0	0.4	0	0.1	0	0.1
0	ZINC32095105	-8.7	0	0	0	0	0	0	0	0	0	0	0	0	0	0	0	0	0	0	0	0	0	0	0	0	0	0	0	0	0	0	0	0	0	0	0	0	0	0	0	0	0	0	0	0	0	0	0
0	ZINC32120426	-6.5	0	0	0	0	0	0	0	0.2	0	0	0	0	0	0	0	0	0	0	0	0	0	0	0	0	0	0	0	0	0.3	0	0	0	0	0	0	0	0	0	0	0	0	0	0.2	0	0.2	0	0
0	ZINC32201014	-7.2	0	0	0	0	0	0	0	0.1	0	0	0	0.3	0	0.3	0.1	0	0	0	0	0	0	0	0	0	0	0	0	0	0.6	0	0	0	0	0	0	0	0	0	0	0	0	0	0.1	0	0	0	0
0	ZINC32208865	-6.6	0	0	0	0	0	0	0	0.3	0	0	0	0.1	0	0.3	0.1	0	0	0	0	0	0	0	0	0	0	0	0	0	0.4	0	0	0	0	0	0	0	0	0	0	0	0	0	0.2	0	0	0	0
0	ZINC32232931	-7.1	0	0	0	0	0	0	0	0.2	0	0	0	0.2	0	0.4	0.4	0	0	0	0	0	0	0	0	0	0	0	0	0	0.5	0	0	0	0	0	0	0	0	0	0	0	0	0	0.2	0	0	0	0
0	ZINC32239411	-7	0.1	0	0	0.1	0	0	0	0.3	0	0	0	0.1	0	0.1	0.1	0	0	0	0	0	0	0.1	0	0	0	0	0	0	0.5	0	0	0	0	0	0	0	0	0	0	0	0	0	0.2	0	0	0	0
0	ZINC32239413	-6.6	0.3	0	0	0	0	0	0	0.4	0	0	0	0.1	0	0.2	0.2	0	0	0	0	0	0	0	0	0	0	0	0	0	0.6	0	0	0	0	0	0	0	0	0	0	0	0	0	0.1	0	0	0	0
0	ZINC32244615	-6.8	0	0	0	0	0	0	0	0.4	0	0	0	0.1	0	0.2	0.2	0	0	0	0	0	0	0	0	0	0	0	0	0	0.4	0	0	0	0	0	0	0	0	0	0	0	0	0	0	0	0	0	0
0	ZINC32501414	-6.9	0	0	0	0	0	0	0	0.1	0	0	0	0	0	0	0.1	0	0	0	0	0	0	0	0	0	0	0	0	0	0.2	0	0	0	0	0	0	0	0	0	0	0	0	0	0	0	0	0	0
0	ZINC32511582	-6.1	0	0	0	0	0	0	0	0.2	0	0	0	0	0	0.1	0.2	0	0	0	0	0	0	0	0	0	0	0	0	0	0.3	0	0	0	0	0	0	0	0	0	0	0	0	0	0.1	0	0	0	0
0	ZINC32519846	-8.1	0	0	0	0	0	0	0	0.3	0	0	0	0	0	0.1	0.2	0	0	0	0	0	0	0	0	0	0	0	0	0	0.2	0	0	0	0	0	0	0	0	0	0	0	0	0	0	0	0.2	0	0
0	ZINC32533090	-8.3	0.2	0	0	0	0	0	0	0.1	0	0	0	0	0	0.1	0	0	0	0	0	0	0	0	0	0	0	0	0	0	0.4	0	0	0	0	0	0	0	0	0	0	0	0	0	0.2	0	0	0	0
0	ZINC32542191	-7.2	0	0	0	0	0	0	0	0	0	0	0	0	0	0	0	0	0	0	0	0	0	0	0	0	0	0	0	0	0.1	0	0	0	0	0	0	0	0	0	0	0	0	0	0.1	0	0	0	0
0	ZINC32559907	-7.3	0	0	0	0	0	0	0	0	0	0	0	0	0	0	0	0	0	0	0	0	0	0	0	0	0	0	0	0	0.4	0	0	0	0	0	0	0	0	0	0	0	0	0	0.2	0	0.2	0	0
0	ZINC32587110	-6.6	0	0	0	0	0	0	0	0.7	0	0	0	0.2	0	0.3	0.6	0	0	0	0	0	0	0	0	0	0	0	0	0	0.8	0	0	0	0	0	0	0	0	0	0	0	0	0	0.1	0	0	0	0
0	ZINC32593664	-5.6	0	0	0	0	0	0	0	0	0	0	0	0	0	0	0.1	0	0	0	0	0	0	0	0	0	0	0	0	0	0.2	0	0	0	0	0	0	0	0	0	0	0	0	0	0.1	0	0	0	0
0	ZINC32622746	-7.7	0.1	0	0	0	0	0	0	0	0	0	0	0	0	0	0.3	0	0	0	0	0	0	0.1	0	0	0	0	0	0	0.8	0	0	0	0	0	0	0	0	0	0	0	0	0	0.1	0	0	0	0
0	ZINC32622748	-8	0	0	0	0	0	0	0	0.4	0	0	0	0	0	0	0.2	0	0	0	0	0	0	0.2	0	0	0	0	0	0	0	0	0	0	0	0	0	0	0	0	0	0	0	0	0	0	0	0	0
0	ZINC32811272	-8	0	0	0	0	0	0	0	0.4	0	0	0	0.1	0	0	0.5	0	0	0	0	0	0	0.2	0	0	0	0	0	0	0.1	0	0	0	0	0	0	0	0	0	0	0	0	0	0.1	0	0	0	0
0	ZINC32865575	-9.4	0	0	0	0	0	0	0	0	0	0	0	0.1	0	0	0	0	0	0	0	0	0	0	0	0	0	0	0	0	0	0	0	0	0	0	0	0	0	0	0	0	0	0	0	0	0	0	0
0	ZINC33174398	-8.1	0	0	0	0	0	0	0	0.3	0	0	0	0	0	0.1	0.3	0	0	0	0	0	0	0	0	0	0	0	0	0	0.4	0	0	0	0	0	0	0	0	0	0	0	0	0	0.1	0	0	0	0
0	ZINC33449044	-6.5	0	0	0	0	0	0	0	0.1	0	0	0	0.1	0	0.1	0	0	0	0	0	0	0	0	0	0	0	0	0	0	0.3	0	0	0	0	0	0	0	0	0	0	0	0	0	0	0	0	0	0.1
0	ZINC33453425	-6.8	0	0	0	0	0	0	0	0.6	0	0	0	0	0	0	0.4	0	0	0	0	0	0	0	0	0	0	0	0	0	0.9	0	0	0	0	0	0	0	0	0	0	0	0	0	0.4	0	0	0	0
0	ZINC33461458	-7.2	0	0	0	0	0	0	0	0.6	0	0	0	0	0	0.1	0.3	0	0	0	0	0	0	0	0	0	0	0	0	0	0.6	0	0	0	0	0	0	0	0	0	0	0	0	0	0.1	0	0	0	0
0	ZINC33461771	-5.7	0	0	0	0	0	0	0	0	0	0	0	0	0	0.1	0	0	0	0	0	0	0	0	0	0	0	0	0	0	0.6	0	0	0	0	0	0	0	0	0	0	0	0	0	0.3	0	0	0	0.1
0	ZINC33463563	-6.4	0	0	0	0	0	0	0	0.3	0	0	0	0.1	0	0.1	0.1	0	0	0	0	0	0	0	0	0	0	0	0	0	0.4	0	0	0	0	0	0	0	0	0	0	0	0	0	0.3	0	0	0	0.2
0	ZINC33551431	-8.8	0.1	0	0	0	0	0	0	0.2	0	0	0	0	0	0	0.2	0	0	0	0	0	0	0.1	0	0	0	0	0	0	0.2	0	0	0	0	0	0	0	0	0	0	0	0	0	0.1	0	0	0	0
0	ZINC33594504	-8.8	0	0	0	0	0	0	0	0.1	0	0	0	0	0	0	0.4	0	0	0	0	0	0	0	0	0	0	0	0	0	0.7	0	0	0	0	0	0	0	0	0	0	0	0	0	0	0	0	0	0
0	ZINC33635499	-8.3	0	0	0	0	0	0	0	0	0	0	0	0	0	0	0	0	0	0	0	0	0	0	0	0	0	0	0	0	0	0	0	0	0	0	0	0	0	0	0	0	0	0	0	0	0	0	0
0	ZINC33670926	-7.5	0	0	0	0	0	0	0	0.3	0	0	0	0	0	0.1	0.2	0	0	0	0	0	0	0	0	0	0	0	0	0	0.3	0	0	0	0	0	0	0	0	0	0	0	0	0	0	0	0	0	0
0	ZINC33672663	-7.9	0	0	0	0	0	0	0	0.1	0	0	0	0	0	0.1	0	0	0	0	0	0	0	0	0	0	0	0	0	0	0.6	0	0	0	0	0	0	0	0	0	0	0	0	0	0.1	0	0	0	0
0	ZINC33686757	-8.7	0	0	0	0	0	0	0	0.3	0	0	0	0.1	0	0	0.3	0	0	0	0	0	0	0	0	0	0	0	0	0	0.3	0	0	0	0	0	0	0	0	0	0	0	0	0	0.2	0	0	0	0
0	ZINC33726458	-8.1	0	0	0	0	0	0	0	0	0	0	0	0	0	0	0.1	0	0	0	0	0	0	0	0	0	0	0	0	0	0.4	0	0	0	0	0	0	0	0	0	0	0	0	0	0.2	0	0	0	0
0	ZINC33750351	-8.4	0	0	0	0	0	0	0	0.1	0	0	0	0	0	0	0.1	0	0	0	0	0	0	0	0	0	0	0	0	0	0.5	0	0	0	0	0	0	0	0	0	0	0	0	0	0.1	0	0	0	0
0	ZINC33807858	-7.3	0	0	0	0	0	0	0	0.5	0	0	0	0	0	0	0.2	0	0	0	0	0	0	0	0	0	0	0	0	0	0.6	0	0	0	0	0	0	0	0	0	0	0	0	0	0.1	0	0	0	0
0	ZINC33860609	-9.2	0.2	0	0	0	0	0	0	0.5	0	0	0	0.1	0	0.1	0.4	0	0	0	0	0	0	0.1	0	0	0	0	0	0	0.6	0	0	0	0	0	0	0	0	0	0	0	0	0	0.1	0	0	0	0
0	ZINC33911117	-6.8	0	0	0	0	0	0	0	0.2	0	0	0	0	0	0	0	0	0	0	0	0	0	0	0	0	0	0	0	0	0.6	0	0	0	0	0	0	0	0	0	0	0	0	0	0.4	0	0	0	0
0	ZINC33932987	-7.9	0	0	0	0	0	0	0	0.7	0	0	0	0	0	0.1	0.6	0	0	0	0	0	0	0.3	0	0	0	0	0	0	0.9	0	0	0	0	0	0	0	0	0	0	0	0	0	0	0	0	0	0
0	ZINC34186879	-8.8	0	0	0	0	0	0	0	0	0	0	0	0	0	0	0	0	0	0.1	0	0	0	0	0	0	0	0	0	0	0.5	0	0	0	0	0	0	0	0	0	0	0	0	0	0.1	0	0	0	0
0	ZINC34659448	-5.9	0	0	0	0	0	0	0	0.1	0	0	0	0.1	0	0.1	0.2	0	0	0	0	0	0	0	0	0	0	0	0	0	0.2	0	0	0	0	0	0	0	0	0	0	0	0	0	0.7	0	0	0	0
0	ZINC34659450	-6	0	0	0	0	0	0	0	0	0	0	0	0	0	0	0.1	0	0	0	0	0	0	0.1	0	0	0	0	0	0	0.2	0	0	0	0	0	0	0	0	0	0	0	0	0	0.5	0	0	0	0
0	ZINC34697906	-9.2	0	0	0	0	0	0	0	0.2	0	0	0	0.1	0	0.1	0.6	0	0	0	0	0	0	0	0	0	0	0	0	0	0.6	0	0	0	0	0	0	0	0	0	0	0	0	0	0	0	0	0	0
0	ZINC34749818	-7.3	0	0	0	0	0	0	0	0.2	0	0	0	0	0	0.1	0.1	0	0	0	0	0	0	0	0	0	0	0	0	0	0.4	0	0	0	0	0	0	0	0	0	0	0	0	0	0.1	0	0	0	0
0	ZINC34758457	-6.6	0	0	0	0	0	0	0	0.3	0	0	0	0	0	0	0.3	0	0	0	0	0	0	0	0	0	0	0	0	0	0.8	0	0	0	0	0	0	0	0	0	0	0	0	0	0.1	0	0	0	0
0	ZINC34884265	-8.4	0	0	0	0	0	0	0	0.2	0	0	0	0.4	0	0	0.4	0	0	0	0	0	0	0	0	0	0	0	0	0	0.5	0	0	0	0	0	0	0	0	0	0	0	0	0	0.1	0	0	0	0
0	ZINC34898254	-7.1	0.1	0	0	0	0	0	0	0.3	0	0	0	0	0	0	0.2	0	0	0	0	0	0	0.1	0	0	0	0	0	0	0	0	0	0	0	0	0	0	0	0	0	0	0	0	0	0	0	0	0
0	ZINC34995578	-5.9	0	0	0	0	0	0	0	0.1	0	0	0	0	0	0	0.1	0	0	0	0	0	0	0	0	0	0	0	0	0	0.5	0	0	0	0	0	0	0	0	0	0	0	0	0	0.2	0	0	0	0
0	ZINC35011319	-6.2	0	0	0	0	0	0	0	0.2	0	0	0	0	0	0	0.1	0	0	0	0	0	0	0	0	0	0	0	0	0	0.2	0	0	0	0	0	0	0	0	0	0	0	0	0	0.3	0	0	0	0
0	ZINC35015692	-6.1	0	0	0	0	0	0	0	0.4	0	0	0	0.1	0	0.1	0.2	0	0	0	0	0	0	0	0	0	0	0	0	0	0.5	0	0	0	0	0	0	0	0	0	0	0	0	0	0.2	0	0	0	0
0	ZINC35044761	-6.7	0	0	0	0	0	0	0	0.1	0	0	0	0	0	0	0.1	0	0	0	0	0	0	0	0	0	0	0	0	0	0.5	0	0	0	0	0	0	0	0	0	0	0	0	0	0.7	0	0.1	0	0
0	ZINC35046486	-8.1	0	0	0	0	0	0	0	0.1	0	0	0	0.2	0	0	0.1	0	0	0	0	0	0	0	0	0	0	0	0	0	0.2	0	0	0	0	0	0	0	0	0	0	0	0	0	0.1	0	0.2	0	0
0	ZINC35047440	-6.2	0	0	0	0	0	0	0	0	0	0	0	0	0	0	0	0	0	0	0	0	0	0	0	0	0	0	0	0	0.2	0	0	0	0	0	0	0	0	0	0	0	0	0	0.2	0	0	0	0.1
0	ZINC35051128	-8.9	0	0	0	0	0	0	0	0.4	0	0	0	0	0	0.2	0.7	0	0	0	0	0	0	0	0	0	0	0	0	0	0.9	0	0	0	0	0	0	0	0	0	0	0	0	0	0	0	0	0	0.3
0	ZINC35051130	-8.3	0	0	0	0	0	0	0	0.5	0	0	0	0	0	0.3	0.6	0	0	0	0	0	0	0	0	0	0	0	0	0	0.6	0	0	0	0	0	0	0	0	0	0	0	0	0	0.1	0	0	0	0
0	ZINC35051138	-8.8	0	0	0	0	0	0	0	0.6	0	0	0	0.1	0	0.2	0.5	0	0	0	0	0	0	0	0	0	0	0	0	0	0.6	0	0	0	0	0	0	0	0	0	0	0	0	0	0	0	0	0	0
0	ZINC35054816	-6.3	0	0	0	0	0	0	0	0.1	0	0	0	0	0	0	0.1	0	0	0	0	0	0	0	0	0	0	0	0	0	0.5	0	0	0	0	0	0	0	0	0	0	0	0	0	0.5	0	0	0	0
0	ZINC35099763	-6.2	0	0	0	0	0	0	0	0.4	0	0	0	0	0	0.1	0.2	0	0	0	0	0	0	0	0	0	0	0	0	0	0.4	0	0	0	0	0	0	0	0	0	0	0	0	0	0	0	0	0	0
0	ZINC35154485	-6.5	0	0	0	0	0	0	0	0	0	0	0	0	0	0	0	0	0	0	0	0	0	0	0	0	0	0	0	0	0.3	0	0	0	0	0	0	0	0	0	0	0	0	0	0.4	0	0	0	0
0	ZINC35154556	-6.6	0	0	0	0	0	0	0	0	0	0	0	0	0	0	0	0	0	0	0	0	0	0	0	0	0	0	0	0	0.5	0	0	0	0	0	0	0	0	0	0	0	0	0	0.3	0	0	0	0
0	ZINC35161399	-6	0	0	0	0	0	0	0	0.1	0	0	0	0	0	0	0.2	0	0	0	0	0	0	0	0	0	0	0	0	0	0.4	0	0	0	0	0	0	0	0	0	0	0	0	0	0.1	0	0	0	0
0	ZINC35161417	-5.8	0	0	0	0	0	0	0	0.2	0	0	0	0	0	0	0	0	0	0	0	0	0	0	0	0	0	0	0	0	0.7	0	0	0	0	0	0	0	0	0	0	0	0	0	0.1	0	0	0	0
0	ZINC35247938	-7	0	0	0	0	0	0	0	0.6	0	0	0	0	0	0.2	0.5	0	0	0	0	0	0	0.3	0	0	0	0	0	0	0.8	0	0	0	0	0	0	0	0	0	0	0	0	0	0.3	0	0	0	0
0	ZINC35266490	-7.1	0	0	0	0	0	0	0	0.5	0	0	0	0.1	0	0.2	0.5	0	0	0	0	0	0	0	0	0	0	0	0	0	0.4	0	0	0	0	0	0	0	0	0	0	0	0	0	0	0	0.1	0	0
0	ZINC35285770	-7.1	0	0	0	0	0	0	0	0.1	0	0	0	0	0	0	0.1	0	0	0	0	0	0	0.1	0	0	0	0	0	0	0.4	0	0	0	0	0	0	0	0	0	0	0	0	0	0	0	0.1	0	0.1
0	ZINC35348830	-7.5	0	0	0	0	0	0	0	0.1	0	0	0	0	0	0	0.1	0	0	0	0	0	0	0	0	0	0	0	0	0	0.4	0	0	0	0	0	0	0	0	0	0	0	0	0	0	0	0.1	0	0
0	ZINC35382351	-7	0	0	0	0	0	0	0	0.2	0	0	0	0	0	0	0.2	0	0	0	0	0	0	0	0	0	0	0	0	0	0.2	0	0	0	0	0	0	0	0	0	0	0	0	0	0	0	0	0	0.1
0	ZINC35382354	-6.9	0	0	0	0	0	0	0	0.4	0	0	0	0	0	0	0.3	0	0	0	0	0	0	0	0	0	0	0	0	0	0.1	0	0	0	0	0	0	0	0	0	0	0	0	0	0.1	0	0.1	0	0
0	ZINC35486212	-7.6	0.2	0	0	0	0	0	0	0.3	0	0	0	0	0	0	0.3	0	0	0	0	0	0	0.1	0	0	0	0	0	0	0.4	0	0	0	0	0	0	0	0	0	0	0	0	0	0	0	0	0	0
0	ZINC35486890	-8.2	0.1	0	0	0	0	0	0	0.3	0	0	0	0.1	0	0.1	0.2	0	0	0	0	0	0	0.1	0	0	0	0	0	0	0.2	0	0	0	0	0	0	0	0	0	0	0	0	0	0	0	0	0	0
0	ZINC35499757	-9.1	0	0	0	0	0	0	0	0.3	0	0	0	0	0	0	0.4	0	0	0.1	0	0	0	0	0	0	0	0	0	0	0.6	0	0	0	0	0	0	0	0	0	0	0	0	0	0.4	0.1	0.4	0	0
0	ZINC35522953	-7.4	0	0	0	0	0	0	0	0.4	0	0	0	0	0	0	0.2	0	0	0	0	0	0	0	0	0	0	0	0	0	0.6	0	0	0	0	0	0	0	0	0	0	0	0	0	0.1	0	0.1	0	0
0	ZINC35523276	-8.6	0	0	0	0	0	0	0	0.7	0	0	0	0.2	0	0.3	0.6	0	0	0	0	0	0	0.2	0	0	0	0	0	0	0.8	0	0	0	0	0	0	0	0	0	0	0	0	0	0.1	0	0.1	0	0
0	ZINC35523312	-8.3	0	0	0	0	0	0	0	0.4	0	0	0	0	0	0	0.4	0	0	0	0	0	0	0.1	0	0	0	0	0	0	0.4	0	0	0	0	0	0	0	0	0	0	0	0	0	0.1	0	0.1	0	0
0	ZINC35565038	-9	0	0	0	0	0	0	0	0	0	0	0	0	0	0	0	0	0	0	0	0	0	0	0	0	0	0	0	0	0.3	0	0	0	0	0	0	0	0	0	0	0	0	0	0	0	0	0	0
0	ZINC35630388	-7.5	0	0	0	0	0	0	0	0	0	0	0	0	0	0	0	0	0	0	0	0	0	0	0	0	0	0	0	0	0.1	0	0	0	0	0	0	0	0	0	0	0	0	0	0.2	0	0	0	0
0	ZINC35636346	-9	0	0	0	0	0	0	0	0.1	0	0	0	0	0	0.1	0.1	0	0	0	0	0	0	0	0	0	0	0	0	0	0.2	0	0	0	0	0	0	0	0	0	0	0	0	0	0.1	0	0	0	0
0	ZINC35638023	-7.5	0.1	0	0	0	0	0	0	0.3	0	0	0	0.1	0	0.2	0.3	0	0	0	0	0	0	0.1	0	0	0	0	0	0	0.8	0	0	0	0	0	0	0	0	0	0	0	0	0	0.3	0.1	0	0	0
0	ZINC35652392	-6.3	0	0	0	0	0	0	0	0.2	0	0	0	0	0	0	0.1	0	0	0.1	0	0	0	0	0	0	0	0	0	0	0.6	0	0	0	0	0	0	0	0	0	0	0	0	0	0.4	0	0.1	0	0
0	ZINC35653718	-6.6	0	0	0	0	0	0	0	0	0	0	0	0	0	0	0	0	0	0	0	0	0	0	0	0	0	0	0	0	0.3	0	0	0	0	0	0	0	0	0	0	0	0	0	0.1	0	0	0	0
0	ZINC35667075	-6.1	0	0	0	0	0	0	0	0.2	0	0	0	0	0	0	0.2	0	0	0	0	0	0	0	0	0	0	0	0	0	0.4	0	0	0	0	0	0	0	0	0	0	0	0	0	0.3	0.1	0	0	0.3
0	ZINC35707222	-8	0	0	0	0	0	0	0	0.1	0	0	0	0	0	0	0	0	0	0	0	0	0	0	0	0	0	0	0	0	0.2	0	0	0	0	0	0	0	0	0	0	0	0	0	0.1	0	0	0	0
0	ZINC35713460	-7.2	0	0	0	0	0	0	0	0.7	0	0	0	0.1	0	0.1	0.5	0	0	0	0	0	0	0	0	0	0	0	0	0	0.7	0	0	0	0	0	0	0	0	0	0	0	0	0	0.2	0	0.1	0	0
0	ZINC35716617	-6.5	0	0	0	0	0	0	0	0	0	0	0	0.1	0	0	0.2	0	0	0	0	0	0	0.1	0	0	0	0	0	0	0.4	0	0	0	0	0	0	0	0	0	0	0	0	0	0.1	0	0	0	0
0	ZINC35718416	-6.5	0	0	0	0	0	0	0	0	0	0	0	0	0	0	0	0	0	0	0	0	0	0	0	0	0	0	0	0	0.1	0	0	0	0	0	0	0	0	0	0	0	0	0	0	0	0	0	0
0	ZINC35740172	-8.4	0	0	0	0	0	0	0	0.1	0	0	0	0.1	0	0	0.2	0	0	0	0	0	0	0	0	0	0	0	0	0	0.6	0	0	0	0	0	0	0	0	0	0	0	0	0	0.2	0	0	0	0
0	ZINC35746198	-7.8	0	0	0	0	0	0	0	0.2	0	0	0	0	0	0	0.6	0	0	0	0	0	0	0.1	0	0	0	0	0	0	0.1	0	0	0	0	0	0	0	0	0	0	0	0	0	0	0	0	0	0
0	ZINC35746476	-7.6	0.3	0	0	0	0	0	0	0.4	0	0	0	0	0	0.1	0.4	0	0	0	0	0	0	0	0	0	0	0	0	0	0.3	0	0	0	0	0	0	0	0	0	0	0	0	0	0.1	0	0	0	0
0	ZINC35747235	-7.4	0.2	0	0	0	0	0	0	0	0	0	0	0	0	0	0	0	0	0	0	0	0	0	0	0	0	0	0	0	0.2	0	0	0	0	0	0	0	0	0	0	0	0	0	0.2	0	0.1	0	0
0	ZINC35758959	-7.5	0	0	0	0	0	0	0	0.5	0	0	0	0	0	0	0.2	0	0	0	0	0	0	0	0	0	0	0	0	0	0.8	0	0	0	0	0	0	0	0	0	0	0	0	0	0	0	0.5	0	0
0	ZINC35765578	-6.9	0	0	0	0	0	0	0	0	0	0	0	0	0	0	0	0	0	0	0	0	0	0	0	0	0	0	0	0	0.4	0	0	0	0	0	0	0	0	0	0	0	0	0	0.3	0	0	0	0
0	ZINC35781312	-8.4	0	0	0	0	0	0	0	0.8	0	0	0	0	0	0	0.7	0	0	0	0	0	0	0.1	0	0	0	0	0	0	1	0	0	0	0	0	0	0	0	0	0	0	0	0	0.1	0	0	0	0
0	ZINC35786574	-8.2	0.1	0	0	0	0	0	0	0.3	0	0	0	0.2	0	0.2	0.2	0	0	0	0	0	0	0.1	0	0	0	0	0	0	0.7	0	0	0	0	0	0	0	0	0	0	0	0	0	0	0	0	0	0
0	ZINC35787514	-8.4	0	0	0	0	0	0	0	0.1	0	0	0	0	0	0	0	0	0	0	0	0	0	0	0	0	0	0	0	0	0.2	0	0	0	0	0	0	0	0	0	0	0	0	0	0.1	0	0	0	0
0	ZINC35796053	-5.3	0	0	0	0	0	0	0	0.1	0	0	0	0	0	0	0.1	0	0	0	0	0	0	0	0	0	0	0	0	0	0.3	0	0	0	0	0	0	0	0	0	0	0	0	0	0.1	0	0	0	0
0	ZINC35796056	-5	0	0	0	0	0	0	0	0.3	0	0	0	0.1	0	0.1	0.4	0	0	0	0	0	0	0	0	0	0	0	0	0	0.5	0	0	0	0	0	0	0	0	0	0	0	0	0	0	0	0	0	0
0	ZINC35798825	-7.9	0	0	0	0	0	0	0	0.1	0	0	0	0	0	0	0.2	0	0	0	0	0	0	0	0	0	0	0	0	0	0.4	0	0	0	0	0	0	0	0	0	0	0	0	0	0	0	0	0	0
0	ZINC35805114	-7.9	0	0	0	0	0	0	0	0.8	0	0	0	0.2	0	0.3	0.7	0	0	0	0	0	0	0	0	0	0	0	0	0	0.8	0	0	0	0	0	0	0	0	0	0	0	0	0	0.1	0	0	0	0
0	ZINC35828839	-5.6	0	0	0	0	0	0	0	0	0	0	0	0	0	0	0	0	0	0	0	0	0	0	0	0	0	0	0	0	0.5	0	0	0	0	0	0	0	0	0	0	0	0	0	0.2	0	0	0	0
0	ZINC35833064	-8.4	0	0	0	0	0	0	0	0.3	0	0	0	0	0	0	0.2	0	0	0	0	0	0	0	0	0	0	0	0	0	0.4	0	0	0	0	0	0	0	0	0	0	0	0	0	0	0	0	0	0
0	ZINC35846110	-8	0.1	0	0	0	0	0	0	0.1	0	0	0	0	0	0	0	0	0	0	0	0	0	0	0	0	0	0	0	0	0	0	0	0	0	0	0	0	0	0	0	0	0	0	0	0	0.1	0	0
0	ZINC35882267	-7.5	0.1	0	0	0	0	0	0	0.3	0	0	0	0	0	0	0.3	0	0	0	0	0	0	0	0	0	0	0	0	0	1	0	0	0	0	0	0	0	0	0	0	0	0	0	0.1	0	0	0	0
0	ZINC35882270	-7	0.1	0	0	0	0	0	0	0.4	0	0	0	0	0	0	0.2	0	0	0	0	0	0	0	0	0	0	0	0	0	0.6	0	0	0	0	0	0	0	0	0	0	0	0	0	0.1	0	0	0	0
0	ZINC35885749	-8	0.1	0	0	0	0	0	0	0	0	0	0	0	0	0	0	0	0	0	0	0	0	0	0	0	0	0	0	0	0.1	0	0	0	0	0	0	0	0	0	0	0	0	0	0.1	0	0.1	0	0
0	ZINC35938860	-6.9	0.1	0	0	0	0	0	0	0.1	0	0	0	0.1	0	0.1	0	0	0	0	0	0	0	0	0	0	0	0	0	0	0.4	0	0	0	0	0	0	0	0	0	0	0	0	0	0.3	0	0	0	0
0	ZINC35954614	-8.2	0	0	0	0	0	0	0	0	0	0	0	0	0	0.3	0.1	0	0	0	0	0	0	0	0	0	0	0	0	0	0.3	0	0	0	0	0	0	0	0	0	0	0	0	0	0.5	0	0	0	0
0	ZINC36026526	-8.4	0	0	0	0	0	0	0	0.2	0	0	0	0.2	0	0.2	0	0	0	0	0	0	0	0	0	0	0	0	0	0	0.3	0	0	0	0	0	0	0	0	0	0	0	0	0	0.1	0	0	0	0
0	ZINC36026533	-8.3	0	0	0	0	0	0	0	0.1	0	0	0	0.1	0	0.1	0	0	0	0	0	0	0	0	0	0	0	0	0	0	0.3	0	0	0	0	0	0	0	0	0	0	0	0	0	0.1	0	0	0	0
0	ZINC36027032	-8.1	0	0	0	0	0	0	0	0.1	0	0	0	0	0	0	0.3	0	0	0	0	0	0	0	0	0	0	0	0	0	0.7	0	0	0	0	0	0	0	0	0	0	0	0	0	0.2	0	0	0	0
0	ZINC36032792	-6.8	0	0	0	0	0	0	0	0.5	0	0	0	0	0	0	0.3	0	0	0	0	0	0	0	0	0	0	0	0	0	0.7	0	0	0	0	0	0	0	0	0	0	0	0	0	0	0	0	0	0
0	ZINC36046749	-6.4	0	0	0	0	0	0	0	0.8	0	0	0	0	0	0.1	0.6	0	0	0	0	0	0	0.2	0	0	0	0	0	0	0.8	0	0	0	0	0	0	0	0	0	0	0	0	0	0.1	0	0	0	0
0	ZINC36047546	-7.8	0.1	0	0	0	0	0	0	0.3	0	0	0	0	0	0.1	0.2	0	0	0	0	0	0	0	0	0	0	0	0	0	0.2	0	0	0	0	0	0	0	0	0	0	0	0	0	0	0	0	0	0
0	ZINC36065564	-8.5	0.1	0	0	0	0	0	0	0.5	0	0	0	0.3	0	0.3	0.3	0	0	0	0	0	0	0.1	0	0	0	0	0	0	0.6	0	0	0	0	0	0	0	0	0	0	0	0	0	0.3	0	0	0	0
0	ZINC36072435	-8.6	0	0	0	0	0	0	0	0.3	0	0	0	0	0	0.2	0.2	0	0	0	0	0	0	0	0	0	0	0	0	0	0.5	0	0	0	0	0	0	0	0	0	0	0	0	0	0	0	0	0	0
0	ZINC36084005	-7.8	0	0	0	0	0	0	0	0.1	0	0	0	0	0	0	0	0	0	0.1	0	0	0	0	0	0	0	0	0	0	0.2	0	0	0	0	0	0	0	0	0	0	0	0	0	0	0	0	0	0
0	ZINC36089603	-6.7	0.1	0	0	0	0	0	0	0	0	0	0	0	0	0	0.1	0	0	0	0	0	0	0	0	0	0	0	0	0	0.5	0	0	0	0	0	0	0	0	0	0	0	0	0	0.3	0	0.2	0	0
0	ZINC36090491	-7.3	0	0	0	0	0	0	0	0.1	0	0	0	0	0	0	0.1	0	0	0	0	0	0	0	0	0	0	0	0	0	0.5	0	0	0	0	0	0	0	0	0	0	0	0	0	0	0	0	0	0
0	ZINC36090657	-7.5	0	0	0	0	0	0	0	0.1	0	0	0	0	0	0	0.5	0	0	0	0	0	0	0.1	0	0	0	0	0	0	0.9	0	0	0	0	0	0	0	0	0	0	0	0	0	0.3	0	0	0	0
0	ZINC36091303	-6.9	0	0	0	0	0	0	0	0.2	0	0	0	0.1	0	0.1	0.3	0	0	0	0	0	0	0	0	0	0	0	0	0	0.7	0	0	0	0	0	0	0	0	0	0	0	0	0	0.3	0	0	0	0
0	ZINC36149061	-6.9	0	0	0	0	0	0	0	0.4	0	0	0	0	0	0.2	0.2	0	0	0	0	0	0	0	0	0	0	0	0	0	0.5	0	0	0	0	0	0	0	0	0	0	0	0	0	0.1	0	0	0	0
0	ZINC36170855	-5.8	0	0	0	0	0	0	0	0.2	0	0	0	0	0	0	0.3	0	0	0	0	0	0	0	0	0	0	0	0	0	0.7	0	0	0	0	0	0	0	0	0	0	0	0	0	0.1	0	0	0	0.2
0	ZINC36191260	-6	0	0	0	0	0	0	0	0	0	0	0	0	0	0	0	0	0	0	0	0	0	0	0	0	0	0	0	0	0.3	0	0	0	0	0	0	0	0	0	0	0	0	0	0.1	0	0	0	0
0	ZINC36191609	-6.1	0	0	0	0	0	0	0	0.2	0	0	0	0	0	0	0.2	0	0	0	0	0	0	0	0	0	0	0	0	0	0.3	0	0	0	0	0	0	0	0	0	0	0	0	0	0	0	0	0	0.1
0	ZINC36191633	-5.6	0	0	0	0	0	0	0	0.3	0	0	0	0	0	0.1	0.1	0	0	0	0	0	0	0	0	0	0	0	0	0	0.4	0	0	0	0	0	0	0	0	0	0	0	0	0	0.2	0	0	0	0
0	ZINC36193050	-7.1	0	0	0	0	0	0	0	0.1	0	0	0	0	0	0	0	0	0	0	0	0	0	0	0	0	0	0	0	0	0.2	0	0	0	0	0	0	0	0	0	0	0	0	0	0	0	0	0	0
0	ZINC36204170	-6.7	0.2	0	0	0	0	0	0	0.1	0	0	0	0	0	0	0	0	0	0	0	0	0	0	0	0	0	0	0	0	0	0	0	0	0	0	0	0	0	0	0	0	0	0	0	0	0	0	0
0	ZINC36205415	-7.3	0.2	0	0	0	0	0	0	0.5	0	0	0	0	0	0	0	0	0	0	0	0	0	0	0	0	0	0	0	0	0.4	0	0	0	0	0	0	0	0	0	0	0	0	0	0.1	0	0	0	0
0	ZINC36207791	-6.6	0.1	0	0	0	0	0	0	0	0	0	0	0	0	0	0.3	0	0	0	0	0	0	0	0	0	0	0	0	0	0.6	0	0	0	0	0	0	0	0	0	0	0	0	0	0.1	0	0	0	0
0	ZINC36222966	-6.9	0	0	0	0	0	0	0	0	0	0	0	0	0	0	0	0	0	0	0	0	0	0	0	0	0	0	0	0	0	0	0	0	0	0	0	0	0	0	0	0	0	0	0	0	0	0	0
0	ZINC36237493	-7.8	0	0	0	0	0	0	0	0.4	0	0	0	0.1	0	0.2	0.2	0	0	0	0	0	0	0	0	0	0	0	0	0	0.5	0	0	0	0	0	0	0	0	0	0	0	0	0	0.4	0	0	0	0
0	ZINC36264249	-6.5	0	0	0	0	0	0	0	0	0	0	0	0	0	0	0	0	0	0	0	0	0	0	0	0	0	0	0	0	0	0	0	0	0	0	0	0	0	0	0	0	0	0	0	0	0	0	0
0	ZINC36273219	-7.2	0	0	0	0	0	0	0	0	0	0	0	0.1	0	0	0	0	0	0	0	0	0	0	0	0	0	0	0	0	0.3	0	0	0	0	0	0	0	0	0	0	0	0	0	0.1	0	0	0	0
0	ZINC36273729	-8.3	0	0	0	0	0	0	0	0	0	0	0	0	0	0	0	0	0	0	0	0	0	0	0	0	0	0	0	0	0.2	0	0	0	0	0	0	0	0	0	0	0	0	0	0	0	0	0	0
0	ZINC36298991	-6.9	0	0	0	0	0	0	0	0	0	0	0	0	0	0	0	0	0	0	0	0	0	0	0	0	0	0	0	0	0.4	0	0	0	0	0	0	0	0	0	0	0	0	0	0.4	0	0	0	0.2
0	ZINC36320544	-6.4	0	0	0	0	0	0	0	0	0	0	0	0	0	0	0	0	0	0	0	0	0	0	0	0	0	0	0	0	0.3	0	0	0	0	0	0	0	0	0	0	0	0	0	0.1	0	0	0	0
0	ZINC36341315	-7.7	0	0	0	0	0	0	0	0.1	0	0	0	0	0	0	0.2	0	0	0	0	0	0	0	0	0	0	0	0	0	0.6	0	0	0	0	0	0	0	0	0	0	0	0	0	0	0	0	0	0
0	ZINC36342575	-8.5	0.2	0	0	0.1	0	0	0	0.1	0	0	0	0	0	0	0.3	0	0	0	0	0	0	0	0	0	0	0	0	0	0.6	0	0	0	0	0	0	0	0	0	0	0	0	0	0.1	0	0	0	0
0	ZINC36347545	-7.3	0	0	0	0	0	0	0	0.2	0	0	0	0	0	0	0	0	0	0	0	0	0	0	0	0	0	0	0	0	0.5	0	0	0	0	0	0	0	0	0	0	0	0	0	0.4	0	0	0	0
0	ZINC36347671	-7.5	0	0	0	0	0	0	0	0	0	0	0	0	0	0	0.1	0	0	0	0	0	0	0.1	0	0	0	0	0	0	0.2	0	0	0	0	0	0	0	0	0	0	0	0	0	0	0	0	0	0
0	ZINC36348116	-7.8	0	0	0	0	0	0	0	0.1	0	0	0	0	0	0	0	0	0	0	0	0	0	0	0	0	0	0	0	0	0.5	0	0	0	0	0	0	0	0	0	0	0	0	0	0.3	0	0.2	0	0
0	ZINC36369753	-8	0	0	0	0	0	0	0	0.1	0	0	0	0	0	0	0	0	0	0	0	0	0	0	0	0	0	0	0	0	0.1	0	0	0	0	0	0	0	0	0	0	0	0	0	0	0	0	0	0
0	ZINC36612901	-6.2	0	0	0	0	0	0	0	0	0	0	0	0.1	0	0	0	0	0	0	0	0	0	0	0	0	0	0	0	0	0.4	0	0	0	0	0	0	0	0	0	0	0	0	0	0.4	0	0	0	0
0	ZINC36629217	-8.8	0	0	0	0	0	0	0	0.6	0	0	0	0.1	0	0.1	0.9	0	0	0	0	0	0	0.3	0	0	0	0	0	0	0.7	0	0	0	0	0	0	0	0	0	0	0	0	0	0	0	0	0	0
0	ZINC36645734	-9	0	0	0	0	0	0	0	0.5	0	0	0	0	0	0	0.4	0	0	0	0	0	0	0.3	0	0	0	0	0	0	0.3	0	0	0	0	0	0	0	0	0	0	0	0	0	0	0	0	0	0
0	ZINC36740245	-6.2	0.1	0	0	0	0	0	0	0	0	0	0	0.1	0	0	0	0	0	0	0	0	0	0	0	0	0	0	0	0	0.3	0	0	0	0	0	0	0	0	0	0	0	0	0	0	0	0.3	0	0
0	ZINC36740418	-6.5	0	0	0	0	0	0	0	0.1	0	0	0	0	0	0	0.1	0	0	0	0	0	0	0	0	0	0	0	0	0	0.7	0	0	0	0	0	0	0	0	0	0	0	0	0	0.3	0	0.1	0	0
0	ZINC36741534	-7.9	0	0	0	0	0	0	0	0	0	0	0	0	0	0	0	0	0	0	0	0	0	0	0	0	0	0	0	0	0.1	0	0	0	0	0	0	0	0	0	0	0	0	0	0.1	0	0	0	0
0	ZINC36750555	-8.2	0	0	0	0	0	0	0	0.5	0	0	0	0	0	0.2	0.6	0	0	0	0	0	0	0.1	0	0	0	0	0	0	0.6	0	0	0	0	0	0	0	0	0	0	0	0	0	0.1	0	0	0	0
0	ZINC36783484	-6.7	0	0	0	0	0	0	0	0	0	0	0	0	0	0	0	0	0	0	0	0	0	0	0	0	0	0	0	0	0.3	0	0	0	0	0	0	0	0	0	0	0	0	0	0.2	0	0.1	0	0
0	ZINC36788797	-5.5	0	0	0	0	0	0	0	0	0	0	0	0	0	0	0	0	0	0	0	0	0	0	0	0	0	0	0	0	0.2	0	0	0	0	0	0	0	0	0	0	0	0	0	0.2	0	0	0	0
0	ZINC36789913	-5.9	0	0	0	0	0	0	0	0	0	0	0	0	0	0	0.1	0	0	0	0	0	0	0	0	0	0	0	0	0	0.2	0	0	0	0	0	0	0	0	0	0	0	0	0	0.2	0	0	0	0
0	ZINC36814845	-5.2	0	0	0	0	0	0	0	0.1	0	0	0	0	0	0	0	0	0	0	0	0	0	0	0	0	0	0	0	0	0.1	0	0	0	0	0	0	0	0	0	0	0	0	0	0.1	0	0	0	0
0	ZINC36814886	-5.9	0	0	0	0	0	0	0	0.1	0	0	0	0	0	0	0.1	0	0	0	0	0	0	0	0	0	0	0	0	0	0.3	0	0	0	0	0	0	0	0	0	0	0	0	0	0.3	0	0	0	0
0	ZINC36828184	-6.8	0	0	0	0	0	0	0	0.2	0	0	0	0	0	0	0	0	0	0	0	0	0	0	0	0	0	0	0	0	0.4	0	0	0	0	0	0	0	0	0	0	0	0	0	0	0	0	0	0
0	ZINC36828190	-6.6	0	0	0	0	0	0	0	0.2	0	0	0	0	0	0	0.1	0	0	0.1	0	0	0	0	0	0	0	0	0	0	0.4	0	0	0	0	0	0	0	0	0	0	0	0	0	0.1	0	0	0	0
0	ZINC36830291	-6.1	0	0	0	0	0	0	0	0	0	0	0	0	0	0	0	0	0	0	0	0	0	0	0	0	0	0	0	0	0.5	0	0	0	0	0	0	0	0	0	0	0	0	0	0.1	0	0	0	0
0	ZINC36880746	-6.3	0	0	0	0	0	0	0	0.4	0	0	0	0	0	0.1	0.1	0	0	0	0	0	0	0	0	0	0	0	0	0	0.5	0	0	0	0	0	0	0	0	0	0	0	0	0	0.3	0	0	0	0
0	ZINC36908615	-7.1	0	0	0	0	0	0	0	0	0	0	0	0	0	0	0	0	0	0	0	0	0	0	0	0	0	0	0	0	0.2	0	0	0	0	0	0	0	0	0	0	0	0	0	0.2	0	0	0	0
0	ZINC36954939	-7.1	0	0	0	0	0	0	0	0.3	0	0	0	0	0	0	0.2	0	0	0	0	0	0	0	0	0	0	0	0	0	0.2	0	0	0	0	0	0	0	0	0	0	0	0	0	0.5	0	0	0	0
0	ZINC36954960	-6.9	0	0	0	0	0	0	0	0.1	0	0	0	0	0	0	0.2	0	0	0	0	0	0	0	0	0	0	0	0	0	0.3	0	0	0	0	0	0	0	0	0	0	0	0	0	0.3	0	0	0	0
0	ZINC36995845	-7.2	0	0	0	0	0	0	0	0.2	0	0	0	0	0	0	0.3	0	0	0	0	0	0	0	0	0	0	0	0	0	0.6	0	0	0	0	0	0	0	0	0	0	0	0	0	0.5	0	0.1	0	0
0	ZINC37005499	-6.8	0	0	0	0	0	0	0	0.2	0	0	0	0	0	0	0.2	0	0	0	0	0	0	0	0	0	0	0	0	0	0.5	0	0	0	0	0	0	0	0	0	0	0	0	0	0.4	0	0.1	0	0
0	ZINC37005500	-6.9	0	0	0	0	0	0	0	0.1	0	0	0	0	0	0.1	0.1	0	0	0	0	0	0	0	0	0	0	0	0	0	0.6	0	0	0	0	0	0	0	0	0	0	0	0	0	0.2	0	0	0	0
0	ZINC37005501	-6.7	0	0	0	0	0	0	0	0.1	0	0	0	0	0	0	0.2	0	0	0	0	0	0	0	0	0	0	0	0	0	0.6	0	0	0	0	0	0	0	0	0	0	0	0	0	0.2	0	0	0	0
0	ZINC37014805	-7.1	0	0	0	0	0	0	0	0.1	0	0	0	0.1	0	0	0	0	0	0	0	0	0	0	0	0	0	0	0	0	0.3	0	0	0	0	0	0	0	0	0	0	0	0	0	0	0	0	0	0
0	ZINC37016856	-6.2	0	0	0	0	0	0	0	0.2	0	0	0	0	0	0	0.2	0	0	0	0	0	0	0	0	0	0	0	0	0	0.4	0	0	0	0	0	0	0	0	0	0	0	0	0	0.1	0	0	0	0
0	ZINC37019691	-6.1	0	0	0	0	0	0	0	0	0	0	0	0	0	0	0	0	0	0	0	0	0	0	0	0	0	0	0	0	0.3	0	0	0	0	0	0	0	0	0	0	0	0	0	0.2	0	0	0	0
0	ZINC37019726	-5.7	0	0	0	0	0	0	0	0	0	0	0	0	0	0	0	0	0	0	0	0	0	0	0	0	0	0	0	0	0.2	0	0	0	0	0	0	0	0	0	0	0	0	0	0.2	0	0	0	0
0	ZINC37020123	-6.1	0	0	0	0	0	0	0	0	0	0	0	0	0	0	0	0	0	0	0	0	0	0	0	0	0	0	0	0	0.2	0	0	0	0	0	0	0	0	0	0	0	0	0	0	0	0	0	0
0	ZINC37020131	-6.3	0	0	0	0	0	0	0	0	0	0	0	0	0	0	0	0	0	0	0	0	0	0	0	0	0	0	0	0	0.5	0	0	0	0	0	0	0	0	0	0	0	0	0	0.2	0	0	0	0
0	ZINC37038726	-6.1	0	0	0	0	0	0	0	0.4	0	0	0	0	0	0.1	0.5	0	0	0	0	0	0	0	0	0	0	0	0	0	0.7	0	0	0	0	0	0	0	0	0	0	0	0	0	0.3	0	0	0	0
0	ZINC37045580	-6.5	0	0	0	0	0	0	0	0.5	0	0	0	0	0	0	0.2	0	0	0	0	0	0	0	0	0	0	0	0	0	0.8	0	0	0	0	0	0	0	0	0	0	0	0	0	0.4	0	0	0	0
0	ZINC37045598	-6.5	0	0	0	0	0	0	0	0.4	0	0	0	0	0	0	0.2	0	0	0	0	0	0	0	0	0	0	0	0	0	0.6	0	0	0	0	0	0	0	0	0	0	0	0	0	0.1	0	0	0	0
0	ZINC37045617	-6.1	0	0	0	0	0	0	0	0.2	0	0	0	0	0	0	0	0	0	0	0	0	0	0	0	0	0	0	0	0	0.4	0	0	0	0	0	0	0	0	0	0	0	0	0	0.3	0	0	0	0
0	ZINC37053363	-7.2	0	0	0	0	0	0	0	0.4	0	0	0	0.3	0	0.3	0.1	0	0	0	0	0	0	0	0	0	0	0	0	0	0.6	0	0	0	0	0	0	0	0	0	0	0	0	0	0.5	0	0	0	0
0	ZINC37084147	-6.6	0	0	0	0	0	0	0	0	0	0	0	0	0	0	0	0	0	0	0	0	0	0	0	0	0	0	0	0	0.4	0	0	0	0	0	0	0	0	0	0	0	0	0	0.2	0	0.2	0	0.1
0	ZINC37094340	-6.1	0	0	0	0	0	0	0	0	0	0	0	0	0	0	0	0	0	0	0	0	0	0	0	0	0	0	0	0	0	0	0	0	0	0	0	0	0	0	0	0	0	0	0.4	0	0	0	0
0	ZINC37095489	-6.2	0	0	0	0	0	0	0	0.1	0	0	0	0	0	0	0	0	0	0	0	0	0	0	0	0	0	0	0	0	0.3	0	0	0	0	0	0	0	0	0	0	0	0	0	0.4	0	0	0	0
0	ZINC37095765	-6.6	0	0	0	0	0	0	0	0	0	0	0	0.1	0	0.1	0	0	0	0	0	0	0	0	0	0	0	0	0	0	0.1	0	0	0	0	0	0	0	0	0	0	0	0	0	0	0	0	0	0
0	ZINC37095861	-6.3	0	0	0	0	0	0	0	0	0	0	0	0	0	0	0	0	0	0	0	0	0	0	0	0	0	0	0	0	0.6	0	0	0	0	0	0	0	0	0	0	0	0	0	0.5	0	0.1	0	0.1
0	ZINC37095863	-6.2	0	0	0	0	0	0	0	0	0	0	0	0	0	0	0	0	0	0	0	0	0	0	0	0	0	0	0	0	0.3	0	0	0	0	0	0	0	0	0	0	0	0	0	0.3	0	0	0	0.1
0	ZINC37095867	-6.3	0	0	0	0	0	0	0	0	0	0	0	0	0	0	0	0	0	0	0	0	0	0	0	0	0	0	0	0	0.3	0	0	0	0	0	0	0	0	0	0	0	0	0	0.4	0	0	0	0
0	ZINC37098897	-6.3	0	0	0	0	0	0	0	0	0	0	0	0	0	0	0	0	0	0	0	0	0	0	0	0	0	0	0	0	0.4	0	0	0	0	0	0	0	0	0	0	0	0	0	0.4	0	0	0	0
0	ZINC37098980	-6.6	0	0	0	0	0	0	0	0.4	0	0	0	0	0	0	0.4	0	0	0	0	0	0	0	0	0	0	0	0	0	0.5	0	0	0	0	0	0	0	0	0	0	0	0	0	0.2	0	0	0	0
0	ZINC37108232	-6.1	0	0	0	0	0	0	0	0.1	0	0	0	0	0	0	0.1	0	0	0	0	0	0	0	0	0	0	0	0	0	0.5	0	0	0	0	0	0	0	0	0	0	0	0	0	0.4	0	0.1	0	0
0	ZINC37108234	-6.5	0	0	0	0	0	0	0	0	0	0	0	0	0	0	0	0	0	0	0	0	0	0	0	0	0	0	0	0	0.4	0	0	0	0	0	0	0	0	0	0	0	0	0	0.1	0	0.1	0	0.1
0	ZINC37109682	-6.4	0	0	0	0	0	0	0	0	0	0	0	0	0	0	0	0	0	0	0	0	0	0	0	0	0	0	0	0	0.6	0	0	0	0	0	0	0	0	0	0	0	0	0	0.6	0	0	0	0
0	ZINC37109791	-6.6	0	0	0	0	0	0	0	0	0	0	0	0	0	0	0	0	0	0	0	0	0	0	0	0	0	0	0	0	0.8	0	0	0	0	0	0	0	0	0	0	0	0	0	0.5	0	0	0	0
0	ZINC37109795	-6.3	0	0	0	0	0	0	0	0	0	0	0	0	0	0	0	0	0	0	0	0	0	0	0	0	0	0	0	0	0.2	0	0	0	0	0	0	0	0	0	0	0	0	0	0.1	0	0	0	0.2
0	ZINC37111219	-5.7	0	0	0	0	0	0	0	0	0	0	0	0	0	0	0	0	0	0	0	0	0	0	0	0	0	0	0	0	0.1	0	0	0	0	0	0	0	0	0	0	0	0	0	0.4	0	0	0	0
0	ZINC37116318	-5.2	0	0	0	0	0	0	0	0.1	0	0	0	0	0	0	0.1	0	0	0	0	0	0	0	0	0	0	0	0	0	0.1	0	0	0	0	0	0	0	0	0	0	0	0	0	0.1	0	0	0	0.1
0	ZINC37138278	-7.2	0	0	0	0	0	0	0	0	0	0	0	0	0	0	0.1	0	0	0	0	0	0	0	0	0	0	0	0	0	0.3	0	0	0	0	0	0	0	0	0	0	0	0	0	0.5	0	0	0	0
0	ZINC37140948	-6.9	0	0	0	0	0	0	0	0.2	0	0	0	0	0	0	0.2	0	0	0	0	0	0	0	0	0	0	0	0	0	0.5	0	0	0	0	0	0	0	0	0	0	0	0	0	0.4	0	0	0	0
0	ZINC37158659	-6.5	0	0	0	0	0	0	0	0.3	0	0	0	0	0	0.2	0.3	0	0	0	0	0	0	0	0	0	0	0	0	0	0.4	0	0	0	0	0	0	0	0	0	0	0	0	0	0.2	0	0	0	0
0	ZINC37163196	-7.7	0	0	0	0	0	0	0	0.1	0	0	0	0.1	0	0	0.1	0	0	0	0	0	0	0	0	0	0	0	0	0	0.3	0	0	0	0	0	0	0	0	0	0	0	0	0	0.1	0	0	0	0
0	ZINC37167250	-6.9	0	0	0	0	0	0	0	0.3	0	0	0	0.1	0	0.3	0.5	0	0	0	0	0	0	0	0	0	0	0	0	0	0.5	0	0	0	0	0	0	0	0	0	0	0	0	0	0.2	0	0	0	0
0	ZINC37172518	-5.9	0	0	0	0	0	0	0	0.2	0	0	0	0	0	0	0.1	0	0	0	0	0	0	0	0	0	0	0	0	0	0.4	0	0	0	0	0	0	0	0	0	0	0	0	0	0.1	0	0	0	0.1
0	ZINC37172676	-6.2	0	0	0	0	0	0	0	0	0	0	0	0	0	0	0	0	0	0	0	0	0	0	0	0	0	0	0	0	0.3	0	0	0	0	0	0	0	0	0	0	0	0	0	0.3	0	0	0	0
0	ZINC37193513	-6.8	0	0	0	0	0	0	0	0.1	0	0	0	0	0	0	0.1	0	0	0	0	0	0	0	0	0	0	0	0	0	0.4	0	0	0	0	0	0	0	0	0	0	0	0	0	0	0	0	0	0
0	ZINC37197141	-6.3	0	0	0	0	0	0	0	0.7	0	0	0	0	0	0.1	0.1	0	0	0	0	0	0	0	0	0	0	0	0	0	0.6	0	0	0	0	0	0	0	0	0	0	0	0	0	0.3	0	0	0	0
0	ZINC37199370	-7.2	0	0	0	0	0	0	0	0.1	0	0	0	0	0	0	0.2	0	0	0	0	0	0	0	0	0	0	0	0	0	0.5	0	0	0	0	0	0	0	0	0	0	0	0	0	0.2	0	0.1	0	0
0	ZINC37213905	-6.7	0	0	0	0	0	0	0	0	0	0	0	0	0	0	0.2	0	0	0	0	0	0	0	0	0	0	0	0	0	0.6	0	0	0	0	0	0	0	0	0	0	0	0	0	0.3	0	0	0	0
0	ZINC37216984	-6.5	0	0	0	0	0	0	0	0.2	0	0	0	0	0	0	0.2	0	0	0	0	0	0	0	0	0	0	0	0	0	0.4	0	0	0	0	0	0	0	0	0	0	0	0	0	0.2	0	0	0	0
0	ZINC37221213	-6.9	0	0	0	0	0	0	0	0.2	0	0	0	0.2	0	0.4	0.4	0	0	0	0	0	0	0	0	0	0	0	0	0	0.7	0	0	0	0	0	0	0	0	0	0	0	0	0	0.4	0	0	0	0
0	ZINC37221319	-6.7	0	0	0	0	0	0	0	0.6	0	0	0	0.2	0	0.3	0.5	0	0	0	0	0	0	0	0	0	0	0	0	0	0.7	0	0	0	0	0	0	0	0	0	0	0	0	0	0.2	0	0	0	0
0	ZINC37229185	-7.1	0	0	0	0	0	0	0	0.5	0	0	0	0	0	0.3	0.3	0	0	0	0	0	0	0	0	0	0	0	0	0	0.7	0	0	0	0	0	0	0	0	0	0	0	0	0	0.3	0	0	0	0
0	ZINC37235038	-7.1	0	0	0	0	0	0	0	0.1	0	0	0	0.1	0	0	0.1	0	0	0	0	0	0	0	0	0	0	0	0	0	0.1	0	0	0	0	0	0	0	0	0	0	0	0	0	0.1	0	0.1	0	0
0	ZINC37261812	-6.6	0	0	0	0	0	0	0	0	0	0	0	0	0	0	0	0	0	0	0	0	0	0	0	0	0	0	0	0	0.2	0	0	0	0	0	0	0	0	0	0	0	0	0	0.5	0	0	0	0
0	ZINC37265516	-6.7	0	0	0	0	0	0	0	0.1	0	0	0	0	0	0	0.1	0	0	0	0	0	0	0	0	0	0	0	0	0	0.2	0	0	0	0	0	0	0	0	0	0	0	0	0	0.1	0	0.1	0	0
0	ZINC37265691	-6.1	0	0	0	0	0	0	0	0.1	0	0	0	0.1	0	0.1	0.1	0	0	0	0	0	0	0	0	0	0	0	0	0	0.4	0	0	0	0	0	0	0	0	0	0	0	0	0	0.2	0	0	0	0
0	ZINC37265832	-5.7	0	0	0	0	0	0	0	0.2	0	0	0	0	0	0	0.1	0	0	0	0	0	0	0	0	0	0	0	0	0	0.6	0	0	0	0	0	0	0	0	0	0	0	0	0	0.2	0	0.1	0	0
0	ZINC37278087	-6.6	0	0	0	0	0	0	0	0	0	0	0	0	0	0	0.2	0	0	0.1	0	0	0	0	0	0	0	0	0	0	0.5	0	0	0	0	0	0	0	0	0	0	0	0	0	0.4	0	0	0	0
0	ZINC37300905	-6.8	0.1	0	0	0	0	0	0	0.1	0	0	0	0	0	0	0	0	0	0	0	0	0	0	0	0	0	0	0	0	0.2	0	0	0	0	0	0	0	0	0	0	0	0	0	0.1	0.1	0	0	0
0	ZINC37304216	-7	0	0	0	0	0	0	0	0.3	0	0	0	0.3	0	0	0.2	0	0	0	0	0	0	0	0	0	0	0	0	0	0.4	0	0	0	0	0	0	0	0	0	0	0	0	0	0	0	0	0	0
0	ZINC37308652	-7.4	0	0	0	0	0	0	0	0.1	0	0	0	0	0	0	0	0	0	0	0	0	0	0	0	0	0	0	0	0	0	0	0	0	0	0	0	0	0	0	0	0	0	0	0.2	0	0.1	0	0
0	ZINC37313985	-6.4	0.1	0	0	0	0	0	0	0.1	0	0	0	0	0	0	0.2	0	0	0	0	0	0	0	0	0	0	0	0	0	0.5	0	0	0	0	0	0	0	0	0	0	0	0	0	0	0	0.1	0	0
0	ZINC37319460	-6.6	0	0	0	0	0	0	0	0.1	0	0	0	0	0	0	0	0	0	0.1	0	0	0	0	0	0	0	0	0	0	0.9	0	0	0	0	0	0	0	0	0	0	0	0	0	0	0	0	0	0
0	ZINC37319703	-7.7	0	0	0	0	0	0	0	0	0	0	0	0	0	0	0.1	0	0	0	0	0	0	0	0	0	0	0	0	0	0.5	0	0	0	0	0	0	0	0	0	0	0	0	0	0.2	0	0.1	0	0
0	ZINC37320097	-6	0	0	0	0	0	0	0	0.2	0	0	0	0	0	0	0	0	0	0	0	0	0	0	0	0	0	0	0	0	0.4	0	0	0	0	0	0	0	0	0	0	0	0	0	0.1	0	0	0	0
0	ZINC37321667	-6.8	0	0	0	0	0	0	0	0	0	0	0	0	0	0	0	0	0	0	0	0	0	0	0	0	0	0	0	0	0.7	0	0	0	0	0	0	0	0	0	0	0	0	0	0.5	0	0	0	0
0	ZINC37324509	-6.7	0	0	0	0	0	0	0	0	0	0	0	0	0	0	0.1	0	0	0	0	0	0	0.1	0	0	0	0	0	0	0.2	0	0	0	0	0	0	0	0	0	0	0	0	0	0.1	0	0	0	0
0	ZINC37324568	-6.7	0	0	0	0	0	0	0	0	0	0	0	0	0	0	0	0	0	0	0	0	0	0	0	0	0	0	0	0	0.6	0	0	0	0	0	0	0	0	0	0	0	0	0	0.4	0	0.2	0	0
0	ZINC37324695	-7	0	0	0	0	0	0	0	0	0	0	0	0	0	0	0	0	0	0	0	0	0	0	0	0	0	0	0	0	0.8	0	0	0	0	0	0	0	0	0	0	0	0	0	0.4	0	0.4	0	0
0	ZINC37363870	-6.6	0	0	0	0	0	0	0	0	0	0	0	0	0	0	0	0	0	0	0	0	0	0	0	0	0	0	0	0	0.5	0	0	0	0	0	0	0	0	0	0	0	0	0	0.6	0	0.1	0	0.1
0	ZINC37370371	-5.7	0	0	0	0	0	0	0	0.3	0	0	0	0	0	0	0.2	0	0	0	0	0	0	0	0	0	0	0	0	0	0.5	0	0	0	0	0	0	0	0	0	0	0	0	0	0.3	0	0	0	0
0	ZINC37371494	-7.6	0	0	0	0	0	0	0	0.5	0	0	0	0	0	0	0.1	0	0	0	0	0	0	0	0	0	0	0	0	0	0	0	0	0	0	0	0	0	0	0	0	0	0	0	0	0	0	0	0
0	ZINC37446514	-6.8	0	0	0	0	0	0	0	0	0	0	0	0	0	0	0	0	0	0	0	0	0	0	0	0	0	0	0	0	0.4	0	0	0	0	0	0	0	0	0	0	0	0	0	0	0	0.1	0	0
0	ZINC37508116	-7.2	0	0	0	0	0	0	0	0.5	0	0	0	0.2	0	0	0.1	0	0	0	0	0	0	0	0	0	0	0	0	0	0	0	0	0	0	0	0	0	0	0	0	0	0	0	0.2	0	0	0	0
0	ZINC37513325	-6.2	0	0	0	0	0	0	0	0	0	0	0	0	0	0	0	0	0	0	0	0	0	0	0	0	0	0	0	0	0.5	0	0	0	0	0	0	0	0	0	0	0	0	0	0.6	0	0.1	0	0
0	ZINC37513836	-6.4	0	0	0	0	0	0	0	0	0	0	0	0	0	0	0	0	0	0	0	0	0	0	0	0	0	0	0	0	0.3	0	0	0	0	0	0	0	0	0	0	0	0	0	0.2	0	0	0	0
0	ZINC37552511	-6.2	0	0	0	0	0	0	0	0.2	0	0	0	0	0	0	0.5	0	0	0	0	0	0	0	0	0	0	0	0	0	0.5	0	0	0	0	0	0	0	0	0	0	0	0	0	0.2	0	0	0	0
0	ZINC37608728	-6.1	0	0	0	0	0	0	0	0.3	0	0	0	0	0	0.2	0.1	0	0	0	0	0	0	0	0	0	0	0	0	0	0.1	0	0	0	0	0	0	0	0	0	0	0	0	0	0.3	0	0	0	0
0	ZINC37618030	-6.5	0.1	0	0	0	0	0	0	0.3	0	0	0	0	0	0	0.3	0	0	0	0	0	0	0	0	0	0	0	0	0	0.3	0	0	0	0	0	0	0	0	0	0	0	0	0	0.2	0	0	0	0
0	ZINC37619914	-6.4	0	0	0	0	0	0	0	0.4	0	0	0	0	0	0	0.4	0	0	0	0	0	0	0	0	0	0	0	0	0	0.4	0	0	0	0	0	0	0	0	0	0	0	0	0	0.3	0	0	0	0
0	ZINC37620592	-6.5	0	0	0	0	0	0	0	0.4	0	0	0	0	0	0.1	0.4	0	0	0	0	0	0	0	0	0	0	0	0	0	0.6	0	0	0	0	0	0	0	0	0	0	0	0	0	0.4	0	0	0	0
0	ZINC37622659	-6.7	0	0	0	0	0	0	0	0.4	0	0	0	0	0	0.1	0.1	0	0	0	0	0	0	0	0	0	0	0	0	0	0.2	0	0	0	0	0	0	0	0	0	0	0	0	0	0.3	0	0	0	0
0	ZINC37623971	-6.6	0	0	0	0	0	0	0	0.3	0	0	0	0.1	0	0.2	0.3	0	0	0	0	0	0	0	0	0	0	0	0	0	0.6	0	0	0	0	0	0	0	0	0	0	0	0	0	0.4	0.1	0.1	0	0
0	ZINC37626072	-6.3	0	0	0	0	0	0	0	0.2	0	0	0	0	0	0	0.2	0	0	0	0	0	0	0	0	0	0	0	0	0	0.3	0	0	0	0	0	0	0	0	0	0	0	0	0	0.1	0	0	0	0
0	ZINC37648837	-6	0	0	0	0	0	0	0	0.2	0	0	0	0	0	0	0.1	0	0	0	0	0	0	0	0	0	0	0	0	0	0.4	0	0	0	0	0	0	0	0	0	0	0	0	0	0.1	0	0.1	0	0.1
0	ZINC37648838	-5.8	0	0	0	0	0	0	0	0.1	0	0	0	0	0	0	0.2	0	0	0	0	0	0	0	0	0	0	0	0	0	0.2	0	0	0	0	0	0	0	0	0	0	0	0	0	0.2	0	0.2	0	0
0	ZINC37648919	-7.4	0	0	0	0	0	0	0	0.4	0	0	0	0	0	0	0.3	0	0	0	0	0	0	0.1	0	0	0	0	0	0	0.6	0	0	0	0	0	0	0	0	0	0	0	0	0	0.1	0	0	0	0
0	ZINC37649844	-7.4	0	0	0	0	0	0	0	0.1	0	0	0	0	0	0	0.1	0	0	0	0	0	0	0	0	0	0	0	0	0	0.3	0	0	0	0	0	0	0	0	0	0	0	0	0	0	0	0.1	0	0.1
0	ZINC37650045	-6.9	0	0	0	0	0	0	0	0	0	0	0	0	0	0	0	0	0	0	0	0	0	0	0	0	0	0	0	0	0	0	0	0	0	0	0	0	0	0	0	0	0	0	0	0	0.1	0	0
0	ZINC37654953	-6.3	0	0	0	0	0	0	0	0.3	0	0	0	0	0	0	0.2	0	0	0	0	0	0	0	0	0	0	0	0	0	0.1	0	0	0	0	0	0	0	0	0	0	0	0	0	0.2	0	0	0	0
0	ZINC37661790	-6.3	0	0	0	0	0	0	0	0.8	0	0	0	0	0	0.1	0.8	0	0	0	0	0	0	0	0	0	0	0	0	0	0.9	0	0	0	0	0	0	0	0	0	0	0	0	0	0.3	0	0	0	0
0	ZINC37661896	-6.7	0	0	0	0	0	0	0	0.7	0	0	0	0.3	0	0.3	0.3	0	0	0	0	0	0	0	0	0	0	0	0	0	0.8	0	0	0	0	0	0	0	0	0	0	0	0	0	0.2	0	0	0	0
0	ZINC37674182	-6.3	0	0	0	0	0	0	0	0.3	0	0	0	0	0	0	0.3	0	0	0	0	0	0	0	0	0	0	0	0	0	0.3	0	0	0	0	0	0	0	0	0	0	0	0	0	0.1	0	0	0	0
0	ZINC37697472	-7.4	0	0	0	0	0	0	0	0.5	0	0	0	0	0	0	0.5	0	0	0	0	0	0	0	0	0	0	0	0	0	0.2	0	0	0	0	0	0	0	0	0	0	0	0	0	0	0	0	0	0
0	ZINC37697489	-7.4	0	0	0	0	0	0	0	0.3	0	0	0	0	0	0	0.5	0	0	0	0	0	0	0.1	0	0	0	0	0	0	0.3	0	0	0	0	0	0	0	0	0	0	0	0	0	0	0	0	0	0
0	ZINC37712091	-6.2	0	0	0	0	0	0	0	0.1	0	0	0	0	0	0	0.1	0	0	0	0	0	0	0	0	0	0	0	0	0	0.5	0	0	0	0	0	0	0	0	0	0	0	0	0	0.4	0	0	0	0
0	ZINC37715423	-5.8	0	0	0	0	0	0	0	0.1	0	0	0	0	0	0.1	0.1	0	0	0	0	0	0	0	0	0	0	0	0	0	0.6	0	0	0	0	0	0	0	0	0	0	0	0	0	0.4	0	0	0	0.2
0	ZINC37722134	-6.4	0	0	0	0	0	0	0	0	0	0	0	0	0	0	0	0	0	0	0	0	0	0	0	0	0	0	0	0	0.3	0	0	0	0	0	0	0	0	0	0	0	0	0	0.4	0	0	0	0.2
0	ZINC37722149	-6	0	0	0	0	0	0	0	0.2	0	0	0	0	0	0	0.1	0	0	0	0	0	0	0	0	0	0	0	0	0	0.3	0	0	0	0	0	0	0	0	0	0	0	0	0	0.2	0	0	0	0
0	ZINC37725234	-5.9	0	0	0	0	0	0	0	0.1	0	0	0	0	0	0	0	0	0	0	0	0	0	0	0	0	0	0	0	0	0.6	0	0	0	0	0	0	0	0	0	0	0	0	0	0.6	0	0	0	0.1
0	ZINC37725293	-6.5	0	0	0	0	0	0	0	0	0	0	0	0	0	0	0	0	0	0	0	0	0	0	0	0	0	0	0	0	0.6	0	0	0	0	0	0	0	0	0	0	0	0	0	0.5	0	0	0	0.1
0	ZINC37725979	-6.5	0	0	0	0	0	0	0	0	0	0	0	0	0	0	0	0	0	0	0	0	0	0	0	0	0	0	0	0	0.4	0	0	0	0	0	0	0	0	0	0	0	0	0	0.4	0	0	0	0
0	ZINC37726030	-6.6	0	0	0	0	0	0	0	0	0	0	0	0	0	0	0	0	0	0	0	0	0	0	0	0	0	0	0	0	0.4	0	0	0	0	0	0	0	0	0	0	0	0	0	0.5	0	0	0	0
0	ZINC37728928	-6	0	0	0	0	0	0	0	0.3	0	0	0	0.1	0	0	0.3	0	0	0	0	0	0	0	0	0	0	0	0	0	0.4	0	0	0	0	0	0	0	0	0	0	0	0	0	0.3	0	0	0	0.1
0	ZINC37728982	-6.4	0	0	0	0	0	0	0	0	0	0	0	0	0	0	0	0	0	0	0	0	0	0	0	0	0	0	0	0	0.3	0	0	0	0	0	0	0	0	0	0	0	0	0	0.1	0	0	0	0
0	ZINC37729052	-6.3	0	0	0	0	0	0	0	0.1	0	0	0	0	0	0	0	0	0	0	0	0	0	0	0	0	0	0	0	0	0.4	0	0	0	0	0	0	0	0	0	0	0	0	0	0.2	0	0	0	0
0	ZINC37729143	-5.9	0	0	0	0	0	0	0	0	0	0	0	0	0	0	0	0	0	0	0	0	0	0	0	0	0	0	0	0	0.4	0	0	0	0	0	0	0	0	0	0	0	0	0	0.5	0	0	0	0.1
0	ZINC37754876	-5.9	0	0	0	0	0	0	0	0.1	0	0	0	0	0	0	0.1	0	0	0	0	0	0	0	0	0	0	0	0	0	0.4	0	0	0	0	0	0	0	0	0	0	0	0	0	0.3	0	0	0	0
0	ZINC37754893	-5.9	0	0	0	0	0	0	0	0	0	0	0	0	0	0	0	0	0	0	0	0	0	0	0	0	0	0	0	0	0.6	0	0	0	0	0	0	0	0	0	0	0	0	0	0.6	0	0.2	0	0
0	ZINC37754901	-5.7	0	0	0	0	0	0	0	0	0	0	0	0	0	0	0	0	0	0	0	0	0	0	0	0	0	0	0	0	0.4	0	0	0	0	0	0	0	0	0	0	0	0	0	0.6	0	0	0	0
0	ZINC37754985	-5.8	0	0	0	0	0	0	0	0	0	0	0	0	0	0	0	0	0	0	0	0	0	0	0	0	0	0	0	0	0.5	0	0	0	0	0	0	0	0	0	0	0	0	0	0.4	0	0	0	0
0	ZINC37759738	-6.6	0	0	0	0	0	0	0	0.3	0	0	0	0	0	0	0.3	0	0	0	0	0	0	0	0	0	0	0	0	0	0.6	0	0	0	0	0	0	0	0	0	0	0	0	0	0	0	0	0	0
0	ZINC37767009	-5.9	0	0	0	0	0	0	0	0.1	0	0	0	0	0	0	0.1	0	0	0	0	0	0	0	0	0	0	0	0	0	0.3	0	0	0	0	0	0	0	0	0	0	0	0	0	0.3	0	0	0	0
0	ZINC37767362	-6.8	0	0	0	0	0	0	0	0	0	0	0	0	0	0	0	0	0	0	0	0	0	0	0	0	0	0	0	0	0.6	0	0	0	0	0	0	0	0	0	0	0	0	0	0.4	0	0	0	0.1
0	ZINC37769887	-5.9	0	0	0	0	0	0	0	0.1	0	0	0	0	0	0	0.1	0	0	0	0	0	0	0	0	0	0	0	0	0	0.3	0	0	0	0	0	0	0	0	0	0	0	0	0	0.1	0	0	0	0
0	ZINC37769899	-6.4	0	0	0	0	0	0	0	0.3	0	0	0	0	0	0.1	0.1	0	0	0	0	0	0	0	0	0	0	0	0	0	0.4	0	0	0	0	0	0	0	0	0	0	0	0	0	0.3	0	0	0	0
0	ZINC37769929	-6.1	0	0	0	0	0	0	0	0	0	0	0	0	0	0	0.1	0	0	0	0	0	0	0	0	0	0	0	0	0	0.3	0	0	0	0	0	0	0	0	0	0	0	0	0	0.1	0	0	0	0
0	ZINC37769946	-6.4	0	0	0	0	0	0	0	0.1	0	0	0	0	0	0	0.1	0	0	0	0	0	0	0	0	0	0	0	0	0	0.5	0	0	0	0	0	0	0	0	0	0	0	0	0	0.1	0	0	0	0
0	ZINC37826256	-6.4	0	0	0	0	0	0	0	0.2	0	0	0	0	0	0	0.2	0	0	0	0	0	0	0	0	0	0	0	0	0	0.6	0	0	0	0	0	0	0	0	0	0	0	0	0	0	0	0	0	0
0	ZINC37847747	-6.5	0	0	0	0	0	0	0	0.4	0	0	0	0	0	0	0.2	0	0	0	0	0	0	0	0	0	0	0	0	0	0.7	0	0	0	0	0	0	0	0	0	0	0	0	0	0.5	0	0	0	0.1
0	ZINC37850317	-7.3	0	0	0	0	0	0	0	0.2	0	0	0	0	0	0	0.1	0	0	0	0	0	0	0	0	0	0	0	0	0	0.5	0	0	0	0	0	0	0	0	0	0	0	0	0	0.3	0	0	0	0
0	ZINC37851499	-6.1	0	0	0	0	0	0	0	0	0	0	0	0	0	0	0	0	0	0	0	0	0	0	0	0	0	0	0	0	0.3	0	0	0	0	0	0	0	0	0	0	0	0	0	0.4	0	0	0	0.1
0	ZINC37851710	-6	0	0	0	0	0	0	0	0.3	0	0	0	0	0	0	0.2	0	0	0	0	0	0	0	0	0	0	0	0	0	0.5	0	0	0	0	0	0	0	0	0	0	0	0	0	0.3	0	0	0	0.1
0	ZINC37851881	-6.1	0	0	0	0	0	0	0	0	0	0	0	0	0	0	0	0	0	0	0	0	0	0	0	0	0	0	0	0	0.5	0	0	0	0	0	0	0	0	0	0	0	0	0	0.3	0	0	0	0
0	ZINC37853058	-6.1	0	0	0	0	0	0	0	0.3	0	0	0	0	0	0	0	0	0	0	0	0	0	0	0	0	0	0	0	0	0.4	0	0	0	0	0	0	0	0	0	0	0	0	0	0.4	0	0	0	0.1
0	ZINC37853060	-6.3	0	0	0	0	0	0	0	0.4	0	0	0	0	0	0	0	0	0	0	0	0	0	0	0	0	0	0	0	0	0.2	0	0	0	0	0	0	0	0	0	0	0	0	0	0.2	0	0	0	0
0	ZINC37856132	-6.1	0	0	0	0	0	0	0	0.2	0	0	0	0	0	0	0.1	0	0	0	0	0	0	0	0	0	0	0	0	0	0.3	0	0	0	0	0	0	0	0	0	0	0	0	0	0.4	0	0	0	0
0	ZINC37859473	-6.4	0	0	0	0	0	0	0	0.2	0	0	0	0	0	0	0.3	0	0	0	0	0	0	0.1	0	0	0	0	0	0	0.9	0	0	0	0	0	0	0	0	0	0	0	0	0	0.5	0	0	0	0
0	ZINC37867483	-8.8	0	0	0	0	0	0	0	0.4	0	0	0	0	0	0.2	0.2	0	0	0	0	0	0	0.2	0	0	0	0	0	0	0.5	0	0	0	0	0	0	0	0	0	0	0	0	0	0.1	0	0	0	0
0	ZINC37874299	-6.6	0	0	0	0	0	0	0	0	0	0	0	0	0	0	0	0	0	0	0	0	0	0	0	0	0	0	0	0	0.5	0	0	0	0	0	0	0	0	0	0	0	0	0	0.5	0	0	0	0
0	ZINC37875672	-6.4	0	0	0	0	0	0	0	0.2	0	0	0	0	0	0.2	0	0	0	0	0	0	0	0	0	0	0	0	0	0	0.5	0	0	0	0	0	0	0	0	0	0	0	0	0	0.3	0	0	0	0
0	ZINC37877900	-6.1	0	0	0	0	0	0	0	0.3	0	0	0	0	0	0	0	0	0	0	0	0	0	0	0	0	0	0	0	0	0.5	0	0	0	0	0	0	0	0	0	0	0	0	0	0.2	0	0	0	0
0	ZINC37879951	-6.3	0	0	0	0	0	0	0	0.3	0	0	0	0.1	0	0.1	0.2	0	0	0	0	0	0	0	0	0	0	0	0	0	0.7	0	0	0	0	0	0	0	0	0	0	0	0	0	0.4	0	0	0	0.1
0	ZINC37887814	-6.3	0	0	0	0	0	0	0	0.4	0	0	0	0	0	0	0.3	0	0	0	0	0	0	0	0	0	0	0	0	0	0.8	0	0	0	0	0	0	0	0	0	0	0	0	0	0.4	0	0	0	0.1
0	ZINC37888677	-6.4	0	0	0	0	0	0	0	0	0	0	0	0	0	0	0	0	0	0	0	0	0	0	0	0	0	0	0	0	0.4	0	0	0	0	0	0	0	0	0	0	0	0	0	0.4	0	0	0	0
0	ZINC37890319	-6.4	0	0	0	0	0	0	0	0.1	0	0	0	0	0	0	0.1	0	0	0	0	0	0	0	0	0	0	0	0	0	0.3	0	0	0	0	0	0	0	0	0	0	0	0	0	0.1	0	0.1	0	0
0	ZINC37892118	-6.3	0	0	0	0	0	0	0	0.4	0	0	0	0.1	0	0	0.6	0	0	0	0	0	0	0.1	0	0	0	0	0	0	0.8	0	0	0	0	0	0	0	0	0	0	0	0	0	0.2	0	0	0	0.1
0	ZINC37894139	-6.5	0	0	0	0	0	0	0	0.4	0	0	0	0.1	0	0.1	0.3	0	0	0	0	0	0	0.1	0	0	0	0	0	0	0.7	0	0	0	0	0	0	0	0	0	0	0	0	0	0.3	0	0	0	0
0	ZINC37894263	-7	0	0	0	0	0	0	0	0.2	0	0	0	0	0	0.2	0.4	0	0	0	0	0	0	0	0	0	0	0	0	0	0.6	0	0	0	0	0	0	0	0	0	0	0	0	0	0.1	0	0	0	0
0	ZINC37894331	-6.6	0	0	0	0	0	0	0	0.7	0	0	0	0.1	0	0.1	0.4	0	0	0	0	0	0	0	0	0	0	0	0	0	0.7	0	0	0	0	0	0	0	0	0	0	0	0	0	0.1	0	0	0	0.2
0	ZINC37895130	-5.6	0	0	0	0	0	0	0	0.3	0	0	0	0	0	0	0.2	0	0	0	0	0	0	0	0	0	0	0	0	0	0.5	0	0	0	0	0	0	0	0	0	0	0	0	0	0.4	0	0	0	0.1
0	ZINC37895131	-5.9	0	0	0	0	0	0	0	0	0	0	0	0	0	0	0	0	0	0	0	0	0	0	0	0	0	0	0	0	0.2	0	0	0	0	0	0	0	0	0	0	0	0	0	0.5	0	0	0	0
0	ZINC37904532	-7.2	0	0	0	0	0	0	0	0.4	0	0	0	0.1	0	0.3	0.3	0	0	0	0	0	0	0	0	0	0	0	0	0	0.7	0	0	0	0	0	0	0	0	0	0	0	0	0	0.3	0	0	0	0
0	ZINC37904562	-7.1	0.1	0	0	0	0	0	0	0.3	0	0	0	0	0	0.1	0.1	0	0	0	0	0	0	0	0	0	0	0	0	0	0.6	0	0	0	0	0	0	0	0	0	0	0	0	0	0.1	0	0	0	0.1
0	ZINC37909113	-6.8	0	0	0	0	0	0	0	0	0	0	0	0	0	0	0	0	0	0	0	0	0	0	0	0	0	0	0	0	0.6	0	0	0	0	0	0	0	0	0	0	0	0	0	0.6	0	0	0	0.1
0	ZINC37946309	-6.5	0	0	0	0	0	0	0	0.1	0	0	0	0	0	0	0.1	0	0	0	0	0	0	0	0	0	0	0	0	0	0.5	0	0	0	0	0	0	0	0	0	0	0	0	0	0.5	0	0.2	0	0
0	ZINC37965997	-6.3	0	0	0	0	0	0	0	0	0	0	0	0	0	0	0	0	0	0	0	0	0	0	0	0	0	0	0	0	0.3	0	0	0	0	0	0	0	0	0	0	0	0	0	0.6	0	0	0	0
0	ZINC37996099	-5.1	0	0	0	0	0	0	0	0.1	0	0	0	0	0	0	0.1	0	0	0	0	0	0	0.1	0	0	0	0	0	0	0.3	0	0	0	0	0	0	0	0	0	0	0	0	0	0.4	0.1	0	0	0
0	ZINC37998654	-6.9	0	0	0	0	0	0	0	0	0	0	0	0	0	0	0.1	0	0	0	0	0	0	0	0	0	0	0	0	0	0.4	0	0	0	0	0	0	0	0	0	0	0	0	0	0.1	0	0.1	0	0
0	ZINC38002324	-5.5	0	0	0	0	0	0	0	0	0	0	0	0	0	0	0	0	0	0	0	0	0	0	0	0	0	0	0	0	0.1	0	0	0	0	0	0	0	0	0	0	0	0	0	0.1	0	0	0	0
0	ZINC38002325	-5.3	0	0	0	0	0	0	0	0	0	0	0	0	0	0	0	0	0	0	0	0	0	0	0	0	0	0	0	0	0.2	0	0	0	0	0	0	0	0	0	0	0	0	0	0.2	0	0	0	0.1
0	ZINC38003258	-5.9	0	0	0	0	0	0	0	0.2	0	0	0	0	0	0	0	0	0	0	0	0	0	0	0	0	0	0	0	0	0.7	0	0	0	0	0	0	0	0	0	0	0	0	0	0.1	0	0	0	0
0	ZINC38003259	-6	0	0	0	0	0	0	0	0.1	0	0	0	0	0	0	0	0	0	0	0	0	0	0	0	0	0	0	0	0	0.6	0	0	0	0	0	0	0	0	0	0	0	0	0	0.6	0	0	0	0
0	ZINC38003658	-7.5	0	0	0	0	0	0	0	0.1	0	0	0	0	0	0	0.3	0	0	0	0	0	0	0	0	0	0	0	0	0	0.3	0	0	0	0	0	0	0	0	0	0	0	0	0	0.1	0	0	0	0
0	ZINC38007025	-6.3	0	0	0	0	0	0	0	0	0	0	0	0	0	0	0	0	0	0	0	0	0	0	0	0	0	0	0	0	0.1	0	0	0	0	0	0	0	0	0	0	0	0	0	0	0	0	0	0
0	ZINC38007031	-6.5	0	0	0	0	0	0	0	0.1	0	0	0	0	0	0	0.1	0	0	0	0	0	0	0.1	0	0	0	0	0	0	0.1	0	0	0	0	0	0	0	0	0	0	0	0	0	0	0	0	0	0
0	ZINC38011171	-6.7	0	0	0	0	0	0	0	0	0	0	0	0	0	0	0	0	0	0	0	0	0	0	0	0	0	0	0	0	0.3	0	0	0	0	0	0	0	0	0	0	0	0	0	0.2	0	0.2	0	0
0	ZINC38012407	-6.7	0	0	0	0	0	0	0	0.1	0	0	0	0	0	0	0.3	0	0	0	0	0	0	0	0	0	0	0	0	0	0.7	0	0	0	0	0	0	0	0	0	0	0	0	0	0.6	0	0	0	0
0	ZINC38013759	-6.4	0	0	0	0	0	0	0	0.5	0	0	0	0	0	0	0.2	0	0	0	0	0	0	0	0	0	0	0	0	0	0.5	0	0	0	0	0	0	0	0	0	0	0	0	0	0.6	0	0	0	0
0	ZINC38014429	-6.7	0	0	0	0	0	0	0	0.5	0	0	0	0	0	0	0.3	0	0	0	0	0	0	0	0	0	0	0	0	0	0.7	0	0	0	0	0	0	0	0	0	0	0	0	0	0.3	0	0	0	0
0	ZINC38018282	-6.2	0	0	0	0	0	0	0	0	0	0	0	0	0	0	0	0	0	0	0	0	0	0	0	0	0	0	0	0	0.3	0	0	0	0	0	0	0	0	0	0	0	0	0	0	0	0	0	0
0	ZINC38030348	-6.7	0	0	0	0	0	0	0	0	0	0	0	0	0	0	0	0	0	0	0	0	0	0	0	0	0	0	0	0	0.1	0	0	0	0	0	0	0	0	0	0	0	0	0	0	0	0	0	0
0	ZINC38050129	-6.6	0	0	0	0	0	0	0	0.2	0	0	0	0	0	0	0	0	0	0	0	0	0	0	0	0	0	0	0	0	0.4	0	0	0	0	0	0	0	0	0	0	0	0	0	0.1	0	0	0	0
0	ZINC38050349	-7.4	0	0	0	0	0	0	0	0.7	0	0	0	0	0	0	0.3	0	0	0	0	0	0	0	0	0	0	0	0	0	0.7	0	0	0	0	0	0	0	0	0	0	0	0	0	0.2	0	0	0	0
0	ZINC38052102	-5.6	0	0	0	0	0	0	0	0	0	0	0	0	0	0	0	0	0	0	0	0	0	0	0	0	0	0	0	0	0.4	0	0	0	0	0	0	0	0	0	0	0	0	0	0.3	0	0	0	0
0	ZINC38052111	-5.8	0	0	0	0	0	0	0	0	0	0	0	0	0	0	0.1	0	0	0	0	0	0	0	0	0	0	0	0	0	0.5	0	0	0	0	0	0	0	0	0	0	0	0	0	0.4	0	0	0	0
0	ZINC38052116	-5.7	0	0	0	0	0	0	0	0	0	0	0	0	0	0	0	0	0	0	0	0	0	0	0	0	0	0	0	0	0.6	0	0	0	0	0	0	0	0	0	0	0	0	0	0.6	0	0	0	0.1
0	ZINC38052124	-6.3	0	0	0	0	0	0	0	0.4	0	0	0	0	0	0	0.1	0	0	0	0	0	0	0	0	0	0	0	0	0	0.2	0	0	0	0	0	0	0	0	0	0	0	0	0	0.1	0	0	0	0.2
0	ZINC38052273	-6.4	0	0	0	0	0	0	0	0.2	0	0	0	0	0	0	0.2	0	0	0	0	0	0	0	0	0	0	0	0	0	0.5	0	0	0	0	0	0	0	0	0	0	0	0	0	0	0	0	0	0.1
0	ZINC38054392	-6.4	0	0	0	0	0	0	0	0	0	0	0	0	0	0	0.1	0	0	0.1	0	0	0	0	0	0	0	0	0	0	0.3	0	0	0	0	0	0	0	0	0	0	0	0	0	0.1	0	0.1	0	0
0	ZINC38061408	-6.9	0	0	0	0	0	0	0	0.4	0	0	0	0	0	0	0.1	0	0	0	0	0	0	0	0	0	0	0	0	0	0.6	0	0	0	0	0	0	0	0	0	0	0	0	0	0.2	0	0.1	0	0
0	ZINC38065156	-6.1	0	0	0	0	0	0	0	0	0	0	0	0	0	0	0	0	0	0	0	0	0	0	0	0	0	0	0	0	0.3	0	0	0	0	0	0	0	0	0	0	0	0	0	0.4	0	0.1	0	0.1
0	ZINC38067959	-6.5	0	0	0	0	0	0	0	0	0	0	0	0	0	0	0	0	0	0	0	0	0	0	0	0	0	0	0	0	0.8	0	0	0	0	0	0	0	0	0	0	0	0	0	0.5	0	0.1	0	0
0	ZINC38074057	-7.3	0	0	0	0	0	0	0	0	0	0	0	0.1	0	0	0	0	0	0	0	0	0	0	0	0	0	0	0	0	0.4	0	0	0	0	0	0	0	0	0	0	0	0	0	0.1	0	0	0	0.1
0	ZINC38116654	-6.5	0	0	0	0	0	0	0	0	0	0	0	0	0	0	0	0	0	0	0	0	0	0	0	0	0	0	0	0	0.3	0	0	0	0	0	0	0	0	0	0	0	0	0	0.5	0	0.3	0	0
0	ZINC38240438	-6.4	0	0	0	0	0	0	0	0.2	0	0	0	0.2	0	0.2	0.1	0	0	0	0	0	0	0	0	0	0	0	0	0	0.2	0	0	0	0	0	0	0	0	0	0	0	0	0	0	0	0.1	0	0.1
0	ZINC38245881	-6.3	0	0	0	0	0	0	0	0.1	0	0	0	0	0	0.1	0.1	0	0	0	0	0	0	0	0	0	0	0	0	0	0	0	0	0	0	0	0	0	0	0	0	0	0	0	0	0	0.2	0	0
0	ZINC38553621	-7.5	0	0	0	0	0	0	0	0.3	0	0	0	0	0	0	0.3	0	0	0	0	0	0	0	0	0	0	0	0	0	0.3	0	0	0	0	0	0	0	0	0	0	0	0	0	0	0	0	0	0
0	ZINC38555846	-8.6	0	0	0	0	0	0	0	0.3	0	0	0	0	0	0	0	0	0	0	0	0	0	0	0	0	0	0	0	0	0.6	0	0	0	0	0	0	0	0	0	0	0	0	0	0.2	0.1	0.1	0	0
0	ZINC38561105	-7.8	0	0	0	0	0	0	0	0.5	0	0	0	0	0	0	0.5	0	0	0	0	0	0	0.1	0	0	0	0	0	0	0.4	0	0	0	0	0	0	0	0	0	0	0	0	0	0	0	0	0	0
0	ZINC38567859	-7.8	0.2	0	0	0	0	0	0	0.2	0	0	0	0	0	0	0.2	0	0	0	0	0	0	0.1	0	0	0	0	0	0	0.1	0	0	0	0	0	0	0	0	0	0	0	0	0	0	0	0	0	0
0	ZINC38567863	-7.9	0	0	0	0	0	0	0	0	0	0	0	0.2	0	0	0	0	0	0	0	0	0	0	0	0	0	0	0	0	0.1	0	0	0	0	0	0	0	0	0	0	0	0	0	0	0	0.1	0	0
0	ZINC38573248	-8.2	0	0	0	0	0	0	0	0.5	0	0	0	0	0	0	0.3	0	0	0	0	0	0	0	0	0	0	0	0	0	0.5	0	0	0	0	0	0	0	0	0	0	0	0	0	0.5	0	0	0	0
0	ZINC38582555	-8.4	0	0	0	0	0	0	0	0.1	0	0	0	0	0	0	0.2	0	0	0	0	0	0	0.2	0	0	0	0	0	0	0.1	0	0	0	0	0	0	0	0	0	0	0	0	0	0.1	0	0	0	0
0	ZINC38592135	-8.5	0	0	0	0	0	0	0	0	0	0	0	0.1	0	0	0.3	0	0	0	0	0	0	0.2	0	0	0	0	0	0	0.3	0	0	0	0	0	0	0	0	0	0	0	0	0	0.2	0	0	0	0
0	ZINC38597051	-7.9	0	0	0	0	0	0	0	0.1	0	0	0	0	0	0	0.1	0	0	0	0	0	0	0	0	0	0	0	0	0	0.6	0	0	0	0	0	0	0	0	0	0	0	0	0	0.4	0	0.1	0	0
0	ZINC38601111	-6.4	0	0	0	0	0	0	0	0.1	0	0	0	0	0	0	0.3	0	0	0	0	0	0	0	0	0	0	0	0	0	0.3	0	0	0	0	0	0	0	0	0	0	0	0	0	0.4	0	0	0	0
0	ZINC38604956	-8.1	0	0	0	0	0	0	0	0.1	0	0	0	0	0	0	0.2	0	0	0	0	0	0	0	0	0	0	0	0	0	0.7	0	0	0	0	0	0	0	0	0	0	0	0	0	0.5	0	0	0	0
0	ZINC38605476	-8.3	0	0	0	0	0	0	0	0.1	0	0	0	0	0	0	0.3	0	0	0	0	0	0	0	0	0	0	0	0	0	0.5	0	0	0	0	0	0	0	0	0	0	0	0	0	0.1	0	0	0	0
0	ZINC38605482	-8	0.1	0	0	0	0	0	0	0.2	0	0	0	0.1	0	0	0.2	0	0	0	0	0	0	0	0	0	0	0	0	0	0.6	0	0	0	0	0	0	0	0	0	0	0	0	0	0.4	0	0	0	0
0	ZINC38605504	-7.4	0	0	0	0	0	0	0	0.1	0	0	0	0	0	0	0	0	0	0	0	0	0	0	0	0	0	0	0	0	0.5	0	0	0	0	0	0	0	0	0	0	0	0	0	0.4	0	0	0	0
0	ZINC38605754	-8.8	0	0	0	0	0	0	0	0.1	0	0	0	0	0	0	0.1	0	0	0.1	0	0	0	0	0	0	0	0	0	0	0.3	0	0	0	0	0	0	0	0	0	0	0	0	0	0.1	0	0	0	0
0	ZINC38609328	-7	0	0	0	0	0	0	0	0.4	0	0	0	0	0	0	0.1	0	0	0	0	0	0	0	0	0	0	0	0	0	0.6	0	0	0	0	0	0	0	0	0	0	0	0	0	0.3	0	0	0	0
0	ZINC38609981	-8.7	0	0	0	0	0	0	0	0.1	0	0	0	0	0	0	0.4	0	0	0	0	0	0	0	0	0	0	0	0	0	0.5	0	0	0	0	0	0	0	0	0	0	0	0	0	0.1	0	0	0	0
0	ZINC38609991	-8.2	0	0	0	0	0	0	0	0.2	0	0	0	0.1	0	0	0.3	0	0	0	0	0	0	0	0	0	0	0	0	0	0.4	0	0	0	0	0	0	0	0	0	0	0	0	0	0.1	0	0.1	0	0
0	ZINC38610745	-9.4	0	0	0	0	0	0	0	0	0	0	0	0	0	0	0	0	0	0	0	0	0	0	0	0	0	0	0	0	0.3	0	0	0	0	0	0	0	0	0	0	0	0	0	0.3	0	0	0	0
0	ZINC38611474	-8.2	0	0	0	0	0	0	0	0.6	0	0	0	0	0	0	0.4	0	0	0	0	0	0	0	0	0	0	0	0	0	0.7	0	0	0	0	0	0	0	0	0	0	0	0	0	0.1	0	0	0	0
0	ZINC38612337	-7.5	0	0	0	0	0	0	0	0.3	0	0	0	0	0	0	0.2	0	0	0	0	0	0	0	0	0	0	0	0	0	0.5	0	0	0	0	0	0	0	0	0	0	0	0	0	0.4	0	0.1	0	0
0	ZINC38612544	-7.9	0	0	0	0	0	0	0	0.5	0	0	0	0.1	0	0.1	0.4	0	0	0	0	0	0	0.1	0	0	0	0	0	0	0.8	0	0	0	0	0	0	0	0	0	0	0	0	0	0.3	0	0	0	0
0	ZINC38627020	-8.1	0	0	0	0	0	0	0	0.5	0	0	0	0	0	0	0.4	0	0	0	0	0	0	0	0	0	0	0	0	0	0.6	0	0	0	0	0	0	0	0	0	0	0	0	0	0.1	0	0	0	0
0	ZINC38656632	-7.6	0	0	0	0	0	0	0	0.5	0	0	0	0	0	0.1	0.4	0	0	0	0	0	0	0	0	0	0	0	0	0	0.5	0	0	0	0	0	0	0	0	0	0	0	0	0	0.3	0	0	0	0
0	ZINC38661501	-8.9	0	0	0	0	0	0	0	0.2	0	0	0	0	0	0	0.4	0	0	0	0	0	0	0.3	0	0	0	0	0	0	0.6	0	0	0	0	0	0	0	0	0	0	0	0	0	0.2	0	0	0	0
0	ZINC38661779	-9.1	0	0	0	0	0	0	0	0.2	0	0	0	0	0	0	0.4	0	0	0	0	0	0	0	0	0	0	0	0	0	0.5	0	0	0	0	0	0	0	0	0	0	0	0	0	0.2	0	0	0	0
0	ZINC38664286	-8	0	0	0	0	0	0	0	0.4	0	0	0	0	0	0.1	0.4	0	0	0	0	0	0	0	0	0	0	0	0	0	0.5	0	0	0	0	0	0	0	0	0	0	0	0	0	0	0	0	0	0
0	ZINC38669789	-8.7	0.1	0	0	0	0	0	0	0.2	0	0	0	0.1	0	0.2	0.2	0	0	0	0	0	0	0	0	0	0	0	0	0	0.3	0	0	0	0	0	0	0	0	0	0	0	0	0	0.1	0	0	0	0
0	ZINC38669791	-8.9	0.1	0	0	0	0	0	0	0.1	0	0	0	0.1	0	0.2	0.2	0	0	0	0	0	0	0	0	0	0	0	0	0	0.3	0	0	0	0	0	0	0	0	0	0	0	0	0	0.1	0	0.1	0	0
0	ZINC38670090	-8.1	0	0	0	0	0	0	0	0.2	0	0	0	0	0	0	0.3	0	0	0	0	0	0	0.1	0	0	0	0	0	0	0.6	0	0	0	0	0	0	0	0	0	0	0	0	0	0.2	0	0	0	0
0	ZINC38673588	-7.9	0	0	0	0	0	0	0	0.3	0	0	0	0.1	0	0.2	0.1	0	0	0	0	0	0	0	0	0	0	0	0	0	0.4	0	0	0	0	0	0	0	0	0	0	0	0	0	0	0	0	0	0
0	ZINC38677618	-8.4	0	0	0	0	0	0	0	0.3	0	0	0	0.1	0	0.1	0.1	0	0	0	0	0	0	0	0	0	0	0	0	0	0.5	0	0	0	0	0	0	0	0	0	0	0	0	0	0	0	0	0	0
0	ZINC38684970	-8.5	0	0	0	0	0	0	0	0.3	0	0	0	0	0	0	0.3	0	0	0	0	0	0	0.2	0	0	0	0	0	0	0.2	0	0	0	0	0	0	0	0	0	0	0	0	0	0.3	0	0	0	0
0	ZINC38685013	-8.8	0	0	0	0	0	0	0	0	0	0	0	0	0	0	0.1	0	0	0	0	0	0	0	0	0	0	0	0	0	0.1	0	0	0	0	0	0	0	0	0	0	0	0	0	0	0	0	0	0
0	ZINC38685181	-8.8	0	0	0	0	0	0	0	0	0	0	0	0	0	0	0.4	0	0	0	0	0	0	0	0	0	0	0	0	0	0.4	0	0	0	0	0	0	0	0	0	0	0	0	0	0.3	0	0	0	0
0	ZINC38685599	-9.4	0	0	0	0	0	0	0	0	0	0	0	0	0	0	0.4	0	0	0	0	0	0	0.1	0	0	0	0	0	0	0.2	0	0	0	0	0	0	0	0	0	0	0	0	0	0.1	0	0	0	0
0	ZINC38688966	-8.6	0.3	0	0	0	0	0	0	0.1	0	0	0	0	0	0.3	0.1	0	0	0	0	0	0	0	0	0	0	0	0	0	0.1	0	0	0	0	0	0	0	0	0	0	0	0	0	0.1	0	0	0	0
0	ZINC38689174	-7.1	0	0	0	0	0	0	0	0	0	0	0	0	0	0	0	0	0	0	0	0	0	0	0	0	0	0	0	0	0.1	0	0	0	0	0	0	0	0	0	0	0	0	0	0.5	0	0	0	0
0	ZINC38690081	-9.1	0	0	0	0	0	0	0	0	0	0	0	0	0	0	0	0	0	0	0	0	0	0	0	0	0	0	0	0	0.2	0	0	0	0	0	0	0	0	0	0	0	0	0	0	0.1	0	0	0
0	ZINC38691467	-9.6	0	0	0	0	0	0	0	0	0	0	0	0	0	0.1	0.1	0	0	0	0	0	0	0	0	0	0	0	0	0	0.5	0	0	0	0	0	0	0	0	0	0	0	0	0	0.3	0.1	0	0	0
0	ZINC38719479	-7.8	0	0	0	0	0	0	0	0.2	0	0	0	0	0	0	0.2	0	0	0	0	0	0	0	0	0	0	0	0	0	0.3	0	0	0	0	0	0	0	0	0	0	0	0	0	0.1	0	0	0	0
0	ZINC38723694	-5.7	0	0	0	0	0	0	0	0.1	0	0	0	0	0	0.1	0.1	0	0	0	0	0	0	0	0	0	0	0	0	0	0.1	0	0	0	0	0	0	0	0	0	0	0	0	0	0	0	0	0	0
0	ZINC38769721	-9.4	0	0	0	0	0	0	0	0.2	0	0	0	0	0	0	0.2	0	0	0	0	0	0	0.2	0	0	0	0	0	0	0.4	0	0	0	0	0	0	0	0	0	0	0	0	0	0.1	0	0	0	0
0	ZINC38776370	-8.5	0	0	0	0	0	0	0	0.1	0	0	0	0	0	0	0.1	0	0	0	0	0	0	0	0	0	0	0	0	0	0.7	0	0	0	0	0	0	0	0	0	0	0	0	0	0.4	0	0	0	0
0	ZINC38779643	-9.5	0.1	0	0	0	0	0	0	0.1	0	0	0	0.1	0	0	0.2	0	0	0	0	0	0	0	0	0	0	0	0	0	0.3	0	0	0	0	0	0	0	0	0	0	0	0	0	0	0	0	0	0
0	ZINC38782320	-8.7	0	0	0	0	0	0	0	0.1	0	0	0	0	0	0	0.2	0	0	0	0	0	0	0	0	0	0	0	0	0	0.4	0	0	0	0	0	0	0	0	0	0	0	0	0	0.2	0	0.3	0	0
0	ZINC38783281	-9.4	0	0	0	0	0	0	0	0	0	0	0	0	0	0	0	0	0	0	0	0	0	0	0	0	0	0	0	0	0	0	0	0	0	0	0	0	0	0	0	0	0	0	0	0	0	0	0
0	ZINC38786513	-7.1	0	0	0	0	0	0	0	0.9	0	0	0	0	0	0.3	0.9	0	0	0	0	0	0	0.1	0	0	0	0	0	0	1	0	0	0	0	0	0	0	0	0	0	0	0	0	0.5	0	0.5	0	0
0	ZINC38787334	-8.8	0	0	0	0	0	0	0	0	0	0	0	0	0	0	0	0	0	0.2	0	0	0	0	0	0	0	0	0	0	0.2	0	0	0	0	0	0	0	0	0	0	0	0	0	0.2	0	0	0	0
0	ZINC38789842	-8.5	0	0	0	0	0	0	0	0.3	0	0	0	0.1	0	0.1	0.3	0	0	0	0	0	0	0	0	0	0	0	0	0	0.3	0	0	0	0	0	0	0	0	0	0	0	0	0	0	0	0	0	0
0	ZINC38789849	-8.1	0.1	0	0	0	0	0	0	0.2	0	0	0	0.2	0	0.2	0.1	0	0	0	0	0	0	0	0	0	0	0	0	0	0.2	0	0	0	0	0	0	0	0	0	0	0	0	0	0	0	0	0	0
0	ZINC38790068	-8.3	0.1	0	0	0	0	0	0	0.3	0	0	0	0	0	0.1	0.2	0	0	0	0	0	0	0.1	0	0	0	0	0	0	0.4	0	0	0	0	0	0	0	0	0	0	0	0	0	0	0	0	0	0
0	ZINC38790140	-7.4	0	0	0	0	0	0	0	0	0	0	0	0	0	0	0.2	0	0	0	0	0	0	0	0	0	0	0	0	0	0.8	0	0	0	0	0	0	0	0	0	0	0	0	0	0.3	0	0	0	0.1
0	ZINC38797329	-10.1	0	0	0	0	0	0	0	0	0	0	0	0	0	0	0	0	0	0	0	0	0	0	0	0	0	0	0	0	0.1	0	0	0	0	0	0	0	0	0	0	0	0	0	0	0	0.1	0	0
0	ZINC38806438	-8.2	0	0	0	0	0	0	0	0.3	0	0	0	0	0	0	0.1	0	0	0	0	0	0	0	0	0	0	0	0	0	0.2	0	0	0	0	0	0	0	0	0	0	0	0	0	0.1	0	0	0	0
0	ZINC38811709	-7.9	0	0	0	0	0	0	0	0	0	0	0	0	0	0	0	0	0	0	0	0	0	0	0	0	0	0	0	0	0	0	0	0	0	0	0	0	0	0	0	0	0	0	0	0	0.1	0	0
0	ZINC38813950	-6.2	0	0	0	0	0	0	0	0.2	0	0	0	0	0	0.1	0.2	0	0	0	0	0	0	0	0	0	0	0	0	0	0.3	0	0	0	0	0	0	0	0	0	0	0	0	0	0.2	0	0.2	0	0
0	ZINC38818801	-8.5	0.1	0	0	0	0	0	0	0	0	0	0	0.2	0	0.2	0	0	0	0	0	0	0	0	0	0	0	0	0	0	0	0	0	0	0	0	0	0	0	0	0	0	0	0	0	0	0	0	0
0	ZINC38819053	-7.8	0.1	0	0	0	0	0	0	0.2	0	0	0	0	0	0	0.5	0	0	0	0	0	0	0.3	0	0	0	0	0	0	0.4	0	0	0	0	0	0	0	0	0	0	0	0	0	0	0	0	0	0
0	ZINC38819061	-8.5	0	0	0	0	0	0	0	0.1	0	0	0	0	0	0	0.1	0	0	0	0	0	0	0.1	0	0	0	0	0	0	0.1	0	0	0	0	0	0	0	0	0	0	0	0	0	0	0	0	0	0
0	ZINC38819115	-8	0	0	0	0	0	0	0	0.3	0	0	0	0	0	0	0.7	0	0	0	0	0	0	0.3	0	0	0	0	0	0	0.3	0	0	0	0	0	0	0	0	0	0	0	0	0	0	0	0	0	0
0	ZINC38819173	-8.5	0	0	0	0	0	0	0	0.1	0	0	0	0	0	0	0	0	0	0	0	0	0	0	0	0	0	0	0	0	0.1	0	0	0	0	0	0	0	0	0	0	0	0	0	0	0	0	0	0
0	ZINC38826607	-8.4	0	0	0	0	0	0	0	0	0	0	0	0	0	0.1	0	0	0	0	0	0	0	0	0	0	0	0	0	0	0	0	0	0	0	0	0	0	0	0	0	0	0	0	0	0	0	0	0
0	ZINC38847739	-8	0	0	0	0	0	0	0	0.1	0	0	0	0	0	0	0	0	0	0	0	0	0	0	0	0	0	0	0	0	0.4	0	0	0	0	0	0	0	0	0	0	0	0	0	0.1	0	0.1	0	0
0	ZINC38848055	-8.1	0	0	0	0	0	0	0	0.1	0	0	0	0	0	0	0.1	0	0	0	0	0	0	0	0	0	0	0	0	0	0.3	0	0	0	0	0	0	0	0	0	0	0	0	0	0	0	0	0	0
0	ZINC38903824	-7.3	0	0	0	0	0	0	0	0.1	0	0	0	0	0	0.1	0.1	0	0	0	0	0	0	0	0	0	0	0	0	0	0.5	0	0	0	0	0	0	0	0	0	0	0	0	0	0.2	0	0	0	0
0	ZINC38904009	-7.3	0	0	0	0	0	0	0	0	0	0	0	0	0	0	0	0	0	0	0	0	0	0	0	0	0	0	0	0	0.2	0	0	0	0	0	0	0	0	0	0	0	0	0	0	0	0	0	0
0	ZINC38905782	-7.1	0	0	0	0	0	0	0	0	0	0	0	0	0	0	0	0	0	0	0	0	0	0	0	0	0	0	0	0	0.3	0	0	0	0	0	0	0	0	0	0	0	0	0	0.2	0	0.1	0	0
0	ZINC38906324	-9.3	0	0	0	0	0	0	0	0	0	0	0	0	0	0	0.1	0	0	0	0	0	0	0.1	0	0	0	0	0	0	0.1	0	0	0	0	0	0	0	0	0	0	0	0	0	0	0	0	0	0
0	ZINC38906361	-8.5	0	0	0	0	0	0	0	0.1	0	0	0	0	0	0.1	0.2	0	0	0	0	0	0	0	0	0	0	0	0	0	0.3	0	0	0	0	0	0	0	0	0	0	0	0	0	0.1	0	0.1	0	0
0	ZINC38917671	-6.9	0	0	0	0	0	0	0	0.1	0	0	0	0	0	0	0.1	0	0	0	0	0	0	0	0	0	0	0	0	0	0.4	0	0	0	0	0	0	0	0	0	0	0	0	0	0.1	0	0.1	0	0
0	ZINC38918589	-7.2	0	0	0	0	0	0	0	0	0	0	0	0	0	0	0	0	0	0	0	0	0	0	0	0	0	0	0	0	0.3	0	0	0	0	0	0	0	0	0	0	0	0	0	0.2	0	0	0	0
0	ZINC38931712	-7.8	0	0	0	0	0	0	0	0	0	0	0	0	0	0	0	0	0	0	0	0	0	0	0	0	0	0	0	0	0.4	0	0	0	0	0	0	0	0	0	0	0	0	0	0.1	0	0.2	0	0
0	ZINC38965067	-8.7	0	0	0	0	0	0	0	0	0	0	0	0	0	0	0.2	0	0	0	0	0	0	0	0	0	0	0	0	0	0.3	0	0	0	0	0	0	0	0	0	0	0	0	0	0	0	0	0	0
0	ZINC38965888	-8.4	0	0	0	0	0	0	0	0.2	0	0	0	0	0	0	0.1	0	0	0	0	0	0	0	0	0	0	0	0	0	0.4	0	0	0	0	0	0	0	0	0	0	0	0	0	0.3	0	0.1	0	0
0	ZINC38966537	-7.8	0	0	0	0	0	0	0	0.1	0	0	0	0	0	0.1	0.3	0	0	0	0	0	0	0.1	0	0	0	0	0	0	0.5	0	0	0	0	0	0	0	0	0	0	0	0	0	0.2	0	0	0	0
0	ZINC38979466	-8.1	0	0	0	0	0	0	0	0	0	0	0	0	0	0	0	0	0	0	0	0	0	0	0	0	0	0	0	0	0.2	0	0	0	0	0	0	0	0	0	0	0	0	0	0.1	0	0	0	0
0	ZINC38980167	-7.4	0	0	0	0	0	0	0	0	0	0	0	0	0	0	0	0	0	0	0	0	0	0	0	0	0	0	0	0	0.3	0	0	0	0	0	0	0	0	0	0	0	0	0	0.1	0	0	0	0.1
0	ZINC38980436	-8.4	0	0	0	0	0	0	0	0	0	0	0	0	0	0	0	0	0	0	0	0	0	0	0	0	0	0	0	0	0.1	0	0	0	0	0	0	0	0	0	0	0	0	0	0	0	0.2	0	0
0	ZINC38994407	-7.5	0	0	0	0	0	0	0	0	0	0	0	0	0	0	0	0	0	0	0	0	0	0	0	0	0	0	0	0	0.5	0	0	0	0	0	0	0	0	0	0	0	0	0	0.3	0	0.1	0	0
0	ZINC39000810	-8.6	0	0	0	0	0	0	0	0.1	0	0	0	0	0	0	0	0	0	0	0	0	0	0	0	0	0	0	0	0	0.2	0	0	0	0	0	0	0	0	0	0	0	0	0	0	0	0	0	0
0	ZINC39012000	-9.5	0.1	0	0	0	0	0	0	0.1	0	0	0	0	0	0	0.2	0	0	0	0	0	0	0.1	0	0	0	0	0	0	0.3	0	0	0	0	0	0	0	0	0	0	0	0	0	0.1	0	0.1	0	0
0	ZINC39012463	-8.2	0	0	0	0	0	0	0	0	0	0	0	0.1	0	0	0.4	0	0	0	0	0	0	0.3	0	0	0	0	0	0	0.5	0	0	0	0	0	0	0	0	0	0	0	0	0	0.1	0	0	0	0
0	ZINC39016447	-8.6	0	0	0	0	0	0	0	0.4	0	0	0	0	0	0	0.3	0	0	0	0	0	0	0	0	0	0	0	0	0	0.5	0	0	0	0	0	0	0	0	0	0	0	0	0	0.3	0	0	0	0
0	ZINC39016448	-8.5	0	0	0	0	0	0	0	0.3	0	0	0	0	0	0	0.3	0	0	0	0	0	0	0	0	0	0	0	0	0	0.7	0	0	0	0	0	0	0	0	0	0	0	0	0	0.2	0	0	0	0
0	ZINC39016485	-7.7	0	0	0	0	0	0	0	0	0	0	0	0	0	0.2	0.1	0	0	0	0	0	0	0	0	0	0	0	0	0	0.5	0	0	0	0	0	0	0	0	0	0	0	0	0	0.1	0	0	0	0
0	ZINC39016643	-7.7	0	0	0	0	0	0	0	0.1	0	0	0	0	0	0	0.2	0	0	0	0	0	0	0	0	0	0	0	0	0	0.3	0	0	0	0	0	0	0	0	0	0	0	0	0	0.1	0	0	0	0
0	ZINC39035004	-8.8	0.3	0	0	0	0	0	0	0.1	0	0	0	0	0	0.1	0.3	0	0	0	0	0	0	0	0	0	0	0	0	0	0.3	0	0	0	0	0	0	0	0	0	0	0	0	0	0	0	0	0	0
0	ZINC39037684	-8.7	0.1	0	0	0	0	0	0	0.3	0	0	0	0.1	0	0.3	0.2	0	0	0	0	0	0	0.1	0	0	0	0	0	0	0.2	0	0	0	0	0	0	0	0	0	0	0	0	0	0	0	0	0	0
0	ZINC39037734	-7.6	0	0	0	0	0	0	0	0.5	0	0	0	0	0	0	0.4	0	0	0	0	0	0	0	0	0	0	0	0	0	0.6	0	0	0	0	0	0	0	0	0	0	0	0	0	0.1	0	0	0	0
0	ZINC39041489	-7	0	0	0	0	0	0	0	0	0	0	0	0	0	0	0	0	0	0	0	0	0	0	0	0	0	0	0	0	0.5	0	0	0	0	0	0	0	0	0	0	0	0	0	0.4	0	0.1	0	0
0	ZINC39083348	-5	0	0	0	0	0	0	0	0.3	0	0	0	0	0	0	0.1	0	0	0	0	0	0	0	0	0	0	0	0	0	0.3	0	0	0	0	0	0	0	0	0	0	0	0	0	0.1	0	0	0	0
0	ZINC39156562	-8.1	0	0	0	0	0	0	0	0	0	0	0	0	0	0	0	0	0	0	0	0	0	0	0	0	0	0	0	0	0	0	0	0	0	0	0	0	0	0	0	0	0	0	0	0	0	0	0
0	ZINC39156564	-8.2	0.1	0	0	0	0	0	0	0.1	0	0	0	0	0	0	0.1	0	0	0	0	0	0	0	0	0	0	0	0	0	0.4	0	0	0	0	0	0	0	0	0	0	0	0	0	0.1	0	0	0	0
0	ZINC39156590	-8.3	0	0	0	0	0	0	0	0	0	0	0	0	0	0	0	0	0	0	0	0	0	0	0	0	0	0	0	0	0.2	0	0	0	0	0	0	0	0	0	0	0	0	0	0	0	0	0	0
0	ZINC39159686	-9.1	0	0	0	0	0	0	0	0.3	0	0	0	0	0	0	0.2	0	0	0	0	0	0	0	0	0	0	0	0	0	0.3	0	0	0	0	0	0	0	0	0	0	0	0	0	0.1	0	0	0	0
0	ZINC39164080	-9	0.1	0	0	0	0	0	0	0	0	0	0	0	0	0.1	0	0	0	0	0	0	0	0	0	0	0	0	0	0	0.2	0	0	0	0	0	0	0	0	0	0	0	0	0	0.1	0	0	0	0
0	ZINC39205092	-8	0	0	0	0	0	0	0	0.1	0	0	0	0	0	0	0.1	0	0	0	0	0	0	0	0	0	0	0	0	0	0.1	0	0	0	0	0	0	0	0	0	0	0	0	0	0	0	0	0	0
0	ZINC39205331	-7	0	0	0	0	0	0	0	0	0	0	0	0	0	0	0	0	0	0	0	0	0	0	0	0	0	0	0	0	0.1	0	0	0	0	0	0	0	0	0	0	0	0	0	0	0	0	0	0
0	ZINC39205969	-9.2	0	0	0	0	0	0	0	0.2	0	0	0	0	0	0	0.3	0	0	0	0	0	0	0.1	0	0	0	0	0	0	0.3	0	0	0	0	0	0	0	0	0	0	0	0	0	0.1	0	0.1	0	0
0	ZINC39210346	-9	0.1	0	0	0	0	0	0	0.2	0	0	0	0.2	0	0	0.3	0	0	0.1	0	0	0	0.2	0	0	0	0	0	0	0	0	0	0	0	0	0	0	0	0	0	0	0	0	0	0	0	0	0
0	ZINC39220969	-8.6	0	0	0	0	0	0	0	0.5	0	0	0	0.2	0	0	0.5	0	0	0	0	0	0	0.2	0	0	0	0	0	0	0.7	0	0	0	0	0	0	0	0	0	0	0	0	0	0	0	0	0	0
0	ZINC39224443	-8.5	0	0	0	0	0	0	0	0.1	0	0	0	0	0	0	0	0	0	0	0	0	0	0	0	0	0	0	0	0	0.3	0	0	0	0	0	0	0	0	0	0	0	0	0	0.2	0	0	0	0
0	ZINC39232480	-8.5	0	0	0	0	0	0	0	0.2	0	0	0	0	0	0	0.2	0	0	0	0	0	0	0	0	0	0	0	0	0	0.6	0	0	0	0	0	0	0	0	0	0	0	0	0	0.3	0	0	0	0
0	ZINC39252990	-8.5	0	0	0	0	0	0	0	0.2	0	0	0	0.2	0	0.1	0.2	0	0	0	0	0	0	0.1	0	0	0	0	0	0	0	0	0	0	0	0	0	0	0	0	0	0	0	0	0	0	0	0	0
0	ZINC39252991	-8.8	0.2	0	0	0	0	0	0	0.1	0	0	0	0	0	0.1	0.2	0	0	0	0	0	0	0.1	0	0	0	0	0	0	0.2	0	0	0	0	0	0	0	0	0	0	0	0	0	0.1	0	0	0	0
0	ZINC39265176	-7.9	0	0	0	0	0	0	0	0.2	0	0	0	0	0	0.3	0.1	0	0	0	0	0	0	0	0	0	0	0	0	0	0.2	0	0	0	0	0	0	0	0	0	0	0	0	0	0	0	0	0	0
0	ZINC39272611	-6.5	0	0	0	0	0	0	0	0.2	0	0	0	0	0	0	0	0	0	0	0	0	0	0	0	0	0	0	0	0	0.5	0	0	0	0	0	0	0	0	0	0	0	0	0	0.4	0	0	0	0
0	ZINC39273458	-4.8	0	0	0	0	0	0	0	0.3	0	0	0	0.1	0	0	0.2	0	0	0	0	0	0	0	0	0	0	0	0	0	0.4	0	0	0	0	0	0	0	0	0	0	0	0	0	0	0	0	0	0
0	ZINC39312162	-9.1	0.1	0	0	0	0	0	0	0.1	0	0	0	0	0	0	0.1	0	0	0	0	0	0	0.1	0	0	0	0	0	0	0.2	0	0	0	0	0	0	0	0	0	0	0	0	0	0	0	0	0	0
0	ZINC39322128	-8.1	0	0	0	0	0	0	0	0.2	0	0	0	0	0	0	0.1	0	0	0	0	0	0	0	0	0	0	0	0	0	0.2	0	0	0	0	0	0	0	0	0	0	0	0	0	0	0	0	0	0
0	ZINC39335679	-7.9	0	0	0	0	0	0	0	0.1	0	0	0	0	0	0	0.2	0	0	0	0	0	0	0.2	0	0	0	0	0	0	0.1	0	0	0	0	0	0	0	0	0	0	0	0	0	0.1	0	0	0	0
0	ZINC39345146	-7.8	0.1	0	0	0	0	0	0	0.1	0	0	0	0	0	0	0.1	0	0	0	0	0	0	0	0	0	0	0	0	0	0.3	0	0	0	0	0	0	0	0	0	0	0	0	0	0	0	0	0	0
0	ZINC39351030	-7.6	0	0	0	0	0	0	0	0.2	0	0	0	0	0	0	0.4	0	0	0	0	0	0	0	0	0	0	0	0	0	0.4	0	0	0	0	0	0	0	0	0	0	0	0	0	0.1	0	0	0	0
0	ZINC39351887	-8.1	0.1	0	0	0	0	0	0	0.5	0	0	0	0	0	0	0.4	0	0	0	0	0	0	0.1	0	0	0	0	0	0	0.4	0	0	0	0	0	0	0	0	0	0	0	0	0	0	0	0	0	0
0	ZINC39352787	-7.6	0	0	0	0	0	0	0	0.2	0	0	0	0	0	0	0.3	0	0	0	0	0	0	0.1	0	0	0	0	0	0	0.3	0	0	0	0	0	0	0	0	0	0	0	0	0	0	0	0	0	0
0	ZINC39353201	-9.2	0	0	0	0	0	0	0	0.3	0	0	0	0	0	0.1	0.2	0	0	0	0	0	0	0	0	0	0	0	0	0	0.4	0	0	0	0	0	0	0	0	0	0	0	0	0	0.1	0	0	0	0
0	ZINC39353272	-8.6	0	0	0	0	0	0	0	0.3	0	0	0	0	0	0	0.4	0	0	0	0	0	0	0.1	0	0	0	0	0	0	0.3	0	0	0	0	0	0	0	0	0	0	0	0	0	0	0	0	0	0
0	ZINC39353940	-8.5	0	0	0	0	0	0	0	0.2	0	0	0	0	0	0.1	0.2	0	0	0	0	0	0	0	0	0	0	0	0	0	0.5	0	0	0	0	0	0	0	0	0	0	0	0	0	0	0	0.1	0	0.1
0	ZINC39354015	-7.8	0	0	0	0	0	0	0	0.2	0	0	0	0	0	0.2	0.2	0	0	0	0	0	0	0	0	0	0	0	0	0	0.3	0	0	0	0	0	0	0	0	0	0	0	0	0	0	0	0	0	0
0	ZINC39356191	-9.5	0	0	0	0	0	0	0	0	0	0	0	0	0	0.1	0	0	0	0.1	0	0	0	0	0	0	0	0	0	0	0.3	0	0	0	0	0	0	0	0	0	0	0	0	0	0.1	0	0	0	0
0	ZINC39357234	-7.2	0	0	0	0	0	0	0	0.1	0	0	0	0	0	0	0.2	0	0	0	0	0	0	0	0	0	0	0	0	0	0.2	0	0	0	0	0	0	0	0	0	0	0	0	0	0	0	0	0	0
0	ZINC39357320	-8.3	0	0	0	0	0	0	0	0.2	0	0	0	0	0	0.1	0.2	0	0	0	0	0	0	0	0	0	0	0	0	0	0.3	0	0	0	0	0	0	0	0	0	0	0	0	0	0.1	0	0	0	0
0	ZINC39358074	-7.4	0	0	0	0	0	0	0	0.5	0	0	0	0	0	0.2	0.4	0	0	0	0	0	0	0	0	0	0	0	0	0	0.4	0	0	0	0	0	0	0	0	0	0	0	0	0	0.2	0	0	0	0
0	ZINC39358293	-7.1	0	0	0	0	0	0	0	0.3	0	0	0	0	0	0.4	0.5	0	0	0	0	0	0	0	0	0	0	0	0	0	0.8	0	0	0	0	0	0	0	0	0	0	0	0	0	0.2	0	0	0	0
0	ZINC39362351	-6.6	0	0	0	0	0	0	0	0.8	0	0	0	0	0	0	0.7	0	0	0	0	0	0	0	0	0	0	0	0	0	0.9	0	0	0	0	0	0	0	0	0	0	0	0	0	0.3	0	0	0	0
0	ZINC39364094	-10.1	0	0	0	0	0	0	0	0.2	0	0	0	0	0	0	0.3	0	0	0	0	0	0	0	0	0	0	0	0	0	0.4	0	0	0	0	0	0	0	0	0	0	0	0	0	0.1	0	0	0	0
0	ZINC39364096	-10.2	0	0	0	0	0	0	0	0.3	0	0	0	0	0	0	0.3	0	0	0	0	0	0	0	0	0	0	0	0	0	0.4	0	0	0	0	0	0	0	0	0	0	0	0	0	0.1	0	0	0	0
0	ZINC39364409	-8.6	0	0	0	0	0	0	0	0.2	0	0	0	0	0	0	0.1	0	0	0	0	0	0	0	0	0	0	0	0	0	0.1	0	0	0	0	0	0	0	0	0	0	0	0	0	0.2	0.1	0	0	0.1
0	ZINC39364928	-6.1	0	0	0	0	0	0	0	0	0	0	0	0	0	0	0	0	0	0	0	0	0	0	0	0	0	0	0	0	0	0	0	0	0	0	0	0	0	0	0	0	0	0	0	0	0.2	0	0
0	ZINC39369748	-7	0	0	0	0	0	0	0	0.4	0	0	0	0	0	0.1	0.7	0	0	0	0	0	0	0.1	0	0	0	0	0	0	0.7	0	0	0	0	0	0	0	0	0	0	0	0	0	0.1	0	0	0	0
0	ZINC39370670	-7.4	0	0	0	0	0	0	0	0.2	0	0	0	0	0	0	0.2	0	0	0	0	0	0	0	0	0	0	0	0	0	0.1	0	0	0	0	0	0	0	0	0	0	0	0	0	0	0	0	0	0
0	ZINC39370759	-8.1	0.2	0	0	0	0	0	0	0.4	0	0	0	0	0	0	0.4	0	0	0	0	0	0	0	0	0	0	0	0	0	0.1	0	0	0	0	0	0	0	0	0	0	0	0	0	0.2	0	0	0	0
0	ZINC39370766	-8.8	0	0	0	0	0	0	0	0.1	0	0	0	0	0	0	0.1	0	0	0	0	0	0	0	0	0	0	0	0	0	0.2	0	0	0	0	0	0	0	0	0	0	0	0	0	0	0	0	0	0
0	ZINC39370777	-8.9	0	0	0	0	0	0	0	0.1	0	0	0	0	0	0	0.1	0	0	0	0	0	0	0	0	0	0	0	0	0	0.1	0	0	0	0	0	0	0	0	0	0	0	0	0	0	0	0	0	0
0	ZINC39370804	-7.9	0	0	0	0	0	0	0	0.1	0	0	0	0	0	0	0	0	0	0	0	0	0	0	0	0	0	0	0	0	0.1	0	0	0	0	0	0	0	0	0	0	0	0	0	0.1	0	0	0	0
0	ZINC39370823	-7.5	0	0	0	0	0	0	0	0.6	0	0	0	0	0	0	0.4	0	0	0	0	0	0	0.1	0	0	0	0	0	0	0.2	0	0	0	0	0	0	0	0	0	0	0	0	0	0	0	0	0	0
0	ZINC39371519	-7.4	0	0	0	0	0	0	0	0.3	0	0	0	0	0	0	0.1	0	0	0	0	0	0	0	0	0	0	0	0	0	0.5	0	0	0	0	0	0	0	0	0	0	0	0	0	0.2	0	0	0	0
0	ZINC39380642	-8.2	0	0	0	0	0	0	0	0.3	0	0	0	0.1	0	0.2	0.2	0	0	0	0	0	0	0	0	0	0	0	0	0	0.7	0	0	0	0	0	0	0	0	0	0	0	0	0	0.5	0	0.2	0	0
0	ZINC39387707	-8.2	0	0	0	0	0	0	0	0.1	0	0	0	0	0	0	0.1	0	0	0	0	0	0	0	0	0	0	0	0	0	0.3	0	0	0	0	0	0	0	0	0	0	0	0	0	0.1	0	0.1	0	0
0	ZINC39388198	-8	0	0	0	0	0	0	0	0.3	0	0	0	0.1	0	0	0.4	0	0	0	0	0	0	0	0	0	0	0	0	0	0.6	0	0	0	0	0	0	0	0	0	0	0	0	0	0.2	0	0	0	0
0	ZINC39398994	-8.3	0	0	0	0	0	0	0	0	0	0	0	0	0	0.2	0	0	0	0	0	0	0	0	0	0	0	0	0	0	0.1	0	0	0	0	0	0	0	0	0	0	0	0	0	0.1	0	0	0	0
0	ZINC39399517	-7.4	0	0	0	0	0	0	0	0.4	0	0	0	0	0	0	0.4	0	0	0	0	0	0	0	0	0	0	0	0	0	0.8	0	0	0	0	0	0	0	0	0	0	0	0	0	0.2	0	0	0	0.1
0	ZINC39404663	-8.7	0	0	0	0	0	0	0	0	0	0	0	0	0	0	0	0	0	0	0	0	0	0	0	0	0	0	0	0	0.2	0	0	0	0	0	0	0	0	0	0	0	0	0	0	0	0.2	0	0
0	ZINC39404745	-8.9	0	0	0	0	0	0	0	0	0	0	0	0	0	0	0	0	0	0	0	0	0	0	0	0	0	0	0	0	0.2	0	0	0	0	0	0	0	0	0	0	0	0	0	0	0	0	0	0
0	ZINC39404930	-8.8	0	0	0	0	0	0	0	0.3	0	0	0	0	0	0.1	0.2	0	0	0	0	0	0	0	0	0	0	0	0	0	0.6	0	0	0	0	0	0	0	0	0	0	0	0	0	0.3	0	0.1	0	0
0	ZINC39412157	-8.5	0	0	0	0	0	0	0	0.1	0	0	0	0	0	0.1	0	0	0	0	0	0	0	0	0	0	0	0	0	0	0.1	0	0	0	0	0	0	0	0	0	0	0	0	0	0	0	0	0	0
0	ZINC39412175	-8.5	0.1	0	0	0	0	0	0	0.1	0	0	0	0	0	0.1	0.1	0	0	0	0	0	0	0	0	0	0	0	0	0	0.2	0	0	0	0	0	0	0	0	0	0	0	0	0	0	0	0	0	0
0	ZINC39412701	-9.1	0	0	0	0	0	0	0	0	0	0	0	0	0	0	0.1	0	0	0	0	0	0	0.1	0	0	0	0	0	0	0.3	0	0	0	0	0	0	0	0	0	0	0	0	0	0.1	0	0	0	0
0	ZINC39422729	-8.3	0	0	0	0	0	0	0	0.1	0	0	0	0	0	0	0.2	0	0	0	0	0	0	0.2	0	0	0.1	0	0	0	0	0	0	0	0	0	0	0	0	0	0	0	0	0	0	0	0.1	0	0
0	ZINC39425637	-7.5	0	0	0	0	0	0	0	0	0	0	0	0	0	0	0.1	0	0	0	0	0	0	0	0	0	0	0	0	0	0.2	0	0	0	0	0	0	0	0	0	0	0	0	0	0.1	0	0	0	0
0	ZINC39430151	-7.8	0	0	0	0	0	0	0	0.2	0	0	0	0	0	0	0.2	0	0	0	0	0	0	0.1	0	0	0	0	0	0	0.5	0	0	0	0	0	0	0	0	0	0	0	0	0	0.1	0	0	0	0
0	ZINC39430380	-7.6	0.1	0	0	0	0	0	0	0.6	0	0	0	0.1	0	0.1	0.5	0	0	0	0	0	0	0	0	0	0	0	0	0	0.7	0	0	0	0	0	0	0	0	0	0	0	0	0	0.1	0	0.1	0	0
0	ZINC39431563	-9	0	0	0	0	0	0	0	0	0	0	0	0	0	0	0	0	0	0	0	0	0	0	0	0	0	0	0	0	0.1	0	0	0	0	0	0	0	0	0	0	0	0	0	0.1	0	0	0	0
0	ZINC39439035	-8.8	0	0	0	0	0	0	0	0	0	0	0	0	0	0	0.1	0	0	0	0	0	0	0	0	0	0	0	0	0	0	0	0	0	0	0	0	0	0	0	0	0	0	0	0	0	0.3	0	0
0	ZINC39442464	-9.3	0	0	0	0	0	0	0	0.7	0	0	0	0	0	0	0.8	0	0	0	0	0	0	0.1	0	0	0	0	0	0	0.9	0	0	0	0	0	0	0	0	0	0	0	0	0	0.3	0.1	0.2	0	0
0	ZINC39443752	-7.8	0	0	0	0	0	0	0	0.2	0	0	0	0	0	0	0.1	0	0	0	0	0	0	0	0	0	0	0	0	0	0.2	0	0	0	0	0	0	0	0	0	0	0	0	0	0.1	0	0.1	0	0
0	ZINC39443787	-9.1	0	0	0	0	0	0	0	0.2	0	0	0	0	0	0	0	0	0	0	0	0	0	0	0	0	0	0	0	0	0.3	0	0	0	0	0	0	0	0	0	0	0	0	0	0.4	0	0	0	0
0	ZINC39447852	-9.2	0	0	0	0	0	0	0	0	0	0	0	0	0	0	0	0	0	0	0	0	0	0	0	0	0	0	0	0	0.1	0	0	0	0	0	0	0	0	0	0	0	0	0	0.2	0.1	0	0	0
0	ZINC39457974	-9	0	0	0	0	0	0	0	0.1	0	0	0	0	0	0	0.1	0	0	0	0	0	0	0	0	0	0	0	0	0	0.2	0	0	0	0	0	0	0	0	0	0	0	0	0	0	0	0	0	0
0	ZINC39460408	-9	0	0	0	0	0	0	0	0	0	0	0	0	0	0	0	0	0	0	0	0	0	0	0	0	0	0	0	0	0	0	0	0	0	0	0	0	0	0	0	0	0	0	0	0	0	0	0
0	ZINC39461920	-6.7	0	0	0	0	0	0	0	0	0	0	0	0	0	0.2	0	0	0	0	0	0	0	0	0	0	0	0	0	0	0.1	0	0	0	0	0	0	0	0	0	0	0	0	0	0	0	0	0	0
0	ZINC39461922	-6.8	0	0	0	0	0	0	0	0	0	0	0	0	0	0.2	0	0	0	0	0	0	0	0	0	0	0	0	0	0	0	0	0	0	0	0	0	0	0	0	0	0	0	0	0.1	0	0.1	0	0
0	ZINC39467228	-7.5	0	0	0	0	0	0	0	0.1	0	0	0	0	0	0	0	0	0	0	0	0	0	0	0	0	0	0	0	0	0.2	0	0	0	0	0	0	0	0	0	0	0	0	0	0.1	0	0	0	0
0	ZINC39467612	-8.1	0.1	0	0	0	0	0	0	0	0	0	0	0.1	0	0	0	0	0	0	0	0	0	0	0	0	0	0	0	0	0.4	0	0	0	0	0	0	0	0	0	0	0	0	0	0.4	0	0.1	0	0
0	ZINC39485379	-7.2	0	0	0	0	0	0	0	0.2	0	0	0	0	0	0.1	0	0	0	0	0	0	0	0	0	0	0	0	0	0	0.3	0	0	0	0	0	0	0	0	0	0	0	0	0	0.6	0	0	0	0
0	ZINC39496947	-5.5	0	0	0	0	0	0	0	0	0	0	0	0	0	0	0	0	0	0	0	0	0	0	0	0	0	0	0	0	0.2	0	0	0	0	0	0	0	0	0	0	0	0	0	0	0	0	0	0
0	ZINC39500475	-8.3	0	0	0	0	0	0	0	0.3	0	0	0	0	0	0.2	0.2	0	0	0	0	0	0	0	0	0	0	0	0	0	0.5	0	0	0	0	0	0	0	0	0	0	0	0	0	0	0	0.1	0	0
0	ZINC39515334	-7.3	0	0	0	0	0	0	0	0.6	0	0	0	0.4	0	0.5	0.4	0	0	0	0	0	0	0	0	0	0	0	0	0	0.4	0	0	0	0	0	0	0	0	0	0	0	0	0	0	0	0	0	0
0	ZINC39515745	-8.2	0.1	0	0	0	0	0	0	0.2	0	0	0	0	0	0.1	0	0	0	0	0	0	0	0	0	0	0	0	0	0	0.5	0	0	0	0	0	0	0	0	0	0	0	0	0	0.1	0	0.1	0	0
0	ZINC39520756	-7.2	0	0	0	0	0	0	0	0	0	0	0	0	0	0	0	0	0	0	0	0	0	0	0	0	0	0	0	0	0.3	0	0	0	0	0	0	0	0	0	0	0	0	0	0.1	0	0.2	0	0
0	ZINC39542142	-7.5	0.1	0	0	0	0	0	0	0.4	0	0	0	0	0	0	0.3	0	0	0	0	0	0	0	0	0	0	0	0	0	0.6	0	0	0	0	0	0	0	0	0	0	0	0	0	0.2	0	0.1	0	0
0	ZINC39550409	-8.2	0	0	0	0	0	0	0	0	0	0	0	0	0	0	0	0	0	0	0	0	0	0	0	0	0	0	0	0	0.3	0	0	0	0	0	0	0	0	0	0	0	0	0	0.3	0	0	0	0
0	ZINC39557850	-8.5	0	0	0	0	0	0	0	0.1	0	0	0	0	0	0.2	0	0	0	0	0	0	0	0	0	0	0	0	0	0	0.3	0	0	0	0	0	0	0	0	0	0	0	0	0	0.1	0	0	0	0
0	ZINC39560910	-8.2	0	0	0	0	0	0	0	0.2	0	0	0	0	0	0	0.1	0	0	0	0	0	0	0	0	0	0	0	0	0	0.3	0	0	0	0	0	0	0	0	0	0	0	0	0	0.1	0	0	0	0
0	ZINC39578852	-7.8	0.1	0	0	0	0	0	0	0.6	0	0	0	0	0	0.1	0.4	0	0	0	0	0	0	0.2	0	0	0	0	0	0	0.4	0	0	0	0	0	0	0	0	0	0	0	0	0	0	0	0	0	0
0	ZINC39578880	-7.8	0	0	0	0	0	0	0	0.2	0	0	0	0	0	0	0.4	0	0	0	0	0	0	0	0	0	0	0	0	0	0.6	0	0	0	0	0	0	0	0	0	0	0	0	0	0.2	0	0	0	0
0	ZINC39582615	-7.6	0	0	0	0	0	0	0	0.4	0	0	0	0	0	0	0.2	0	0	0	0	0	0	0	0	0	0	0	0	0	0.3	0	0	0	0	0	0	0	0	0	0	0	0	0	0.1	0	0	0	0
0	ZINC39588286	-7.6	0.1	0	0	0	0	0	0	0	0	0	0	0	0	0	0	0	0	0	0	0	0	0	0	0	0	0	0	0	0.1	0	0	0	0	0	0	0	0	0	0	0	0	0	0	0	0.1	0	0
0	ZINC39598931	-10.1	0	0	0	0	0	0	0	0.1	0	0	0	0	0	0	0.2	0	0	0	0	0	0	0	0	0	0	0	0	0	0.2	0	0	0	0	0	0	0	0	0	0	0	0	0	0.2	0	0.1	0	0.1
0	ZINC39598964	-10.1	0	0	0	0	0	0	0	0.2	0	0	0	0	0	0.1	0.2	0	0	0	0	0	0	0	0	0	0	0	0	0	0.1	0	0	0	0	0	0	0	0	0	0	0	0	0	0.2	0	0	0	0
0	ZINC39598972	-8.9	0.1	0	0	0	0	0	0	0	0	0	0	0	0	0.1	0.2	0	0	0	0	0	0	0	0	0	0	0	0	0	0.5	0	0	0	0	0	0	0	0	0	0	0	0	0	0	0	0.1	0	0
0	ZINC39599038	-9.4	0	0	0	0	0	0	0	0.2	0	0	0	0	0	0	0.4	0	0	0	0	0	0	0.2	0	0	0	0	0	0	0.5	0	0	0	0	0	0	0	0	0	0	0	0	0	0.3	0	0.2	0	0.1
0	ZINC39599101	-9.5	0	0	0	0	0	0	0	0	0	0	0	0.1	0	0	0.3	0	0	0	0	0	0	0	0	0	0	0	0	0	0.2	0	0	0	0	0	0	0	0	0	0	0	0	0	0.1	0	0.1	0	0
0	ZINC39599175	-9.2	0	0	0	0	0	0	0	0.1	0	0	0	0	0	0	0.2	0	0	0	0	0	0	0	0	0	0	0	0	0	0.4	0	0	0	0	0	0	0	0	0	0	0	0	0	0	0	0	0	0
0	ZINC39599372	-9.2	0.1	0	0	0	0	0	0	0.3	0	0	0	0	0	0	0.3	0	0	0	0	0	0	0.1	0	0	0	0	0	0	0.5	0	0	0	0	0	0	0	0	0	0	0	0	0	0.1	0	0	0	0
0	ZINC39601126	-7	0	0	0	0	0	0	0	0.6	0	0	0	0	0	0.1	0.5	0	0	0	0	0	0	0.1	0	0	0	0	0	0	0.7	0	0	0	0	0	0	0	0	0	0	0	0	0	0.1	0	0	0	0
0	ZINC39607989	-6.8	0.1	0	0	0	0	0	0	0.4	0	0	0	0	0	0	0.2	0	0	0	0	0	0	0	0	0	0	0	0	0	0.6	0	0	0	0	0	0	0	0	0	0	0	0	0	0.1	0	0	0	0
0	ZINC39608212	-7.1	0	0	0	0	0	0	0	0.6	0	0	0	0.2	0	0.2	0.6	0	0	0	0	0	0	0.1	0	0	0	0	0	0	0.9	0	0	0	0	0	0	0	0	0	0	0	0	0	0.4	0	0	0	0
0	ZINC39609211	-9.5	0.1	0	0	0	0	0	0	0.4	0	0	0	0	0	0	0	0	0	0	0	0	0	0	0	0	0	0	0	0	0.2	0	0	0	0	0	0	0	0	0	0	0	0	0	0	0	0	0	0
0	ZINC39620377	-6.7	0	0	0	0	0	0	0	0.2	0	0	0	0	0	0	0.4	0	0	0	0	0	0	0	0	0	0	0	0	0	0.6	0	0	0	0	0	0	0	0	0	0	0	0	0	0.2	0	0	0	0
0	ZINC39620482	-8.3	0.1	0	0	0	0	0	0	0.7	0	0	0	0.1	0	0.1	0.2	0	0	0	0	0	0	0	0	0	0	0	0	0	0.4	0	0	0	0	0	0	0	0	0	0	0	0	0	0.1	0	0	0	0
0	ZINC39623620	-9.1	0	0	0	0	0	0	0	0.3	0	0	0	0	0	0	0.2	0	0	0	0	0	0	0	0	0	0	0	0	0	0.3	0	0	0	0	0	0	0	0	0	0	0	0	0	0	0	0	0	0
0	ZINC39626010	-8	0	0	0	0	0	0	0	0.5	0	0	0	0.1	0	0.1	0.2	0	0	0	0	0	0	0	0	0	0	0	0	0	0.4	0	0	0	0	0	0	0	0	0	0	0	0	0	0	0	0	0	0
0	ZINC39626424	-6.7	0	0	0	0	0	0	0	0.4	0	0	0	0.2	0	0.4	0.3	0	0	0	0	0	0	0	0	0	0	0	0	0	0.6	0	0	0	0	0	0	0	0	0	0	0	0	0	0.2	0	0	0	0
0	ZINC39626429	-6.9	0.1	0	0	0	0	0	0	0.6	0	0	0	0.3	0	0.3	0.4	0	0	0	0	0	0	0.1	0	0	0	0	0	0	0.8	0	0	0	0	0	0	0	0	0	0	0	0	0	0.1	0	0	0	0
0	ZINC39626630	-7.4	0.1	0	0	0	0	0	0	0.3	0	0	0	0.2	0	0.5	0.1	0	0	0	0	0	0	0	0	0	0	0	0	0	0.6	0	0	0	0	0	0	0	0	0	0	0	0	0	0.2	0	0	0	0
0	ZINC39626759	-8.3	0	0	0	0	0	0	0	0.3	0	0	0	0	0	0	0.6	0	0	0.1	0	0	0	0	0	0	0	0	0	0	0.7	0	0	0	0	0	0	0	0	0	0	0	0	0	0.3	0	0.2	0	0.2
0	ZINC39626917	-7.7	0.1	0	0	0	0	0	0	0.1	0	0	0	0	0	0	0.2	0	0	0	0	0	0	0	0	0	0	0	0	0	0.3	0	0	0	0	0	0	0	0	0	0	0	0	0	0.1	0	0	0	0
0	ZINC39627092	-7	0.1	0	0	0	0	0	0	0.5	0	0	0	0	0	0.4	0.5	0	0	0	0	0	0	0.2	0	0	0	0	0	0	0.5	0	0	0	0	0	0	0	0	0	0	0	0	0	0	0	0	0	0
0	ZINC39627298	-7.5	0.1	0	0	0	0	0	0	0.2	0	0	0	0.7	0	0.6	0.2	0	0	0	0	0	0	0	0	0	0	0	0	0	0.9	0	0	0	0	0	0	0	0	0	0	0	0	0	0.1	0	0	0	0
0	ZINC39627334	-8.3	0.2	0	0	0	0	0	0	0.3	0	0	0	0.2	0	0.2	0	0	0	0	0	0	0	0	0	0	0	0	0	0	0.3	0	0	0	0	0	0	0	0	0	0	0	0	0	0	0	0	0	0
0	ZINC39627364	-6.6	0.1	0	0	0	0	0	0	0.4	0	0	0	0.1	0	0.1	0.3	0	0	0	0	0	0	0	0	0	0	0	0	0	0.8	0	0	0	0	0	0	0	0	0	0	0	0	0	0.3	0	0	0	0
0	ZINC39627730	-7.2	0.1	0	0	0	0	0	0	0.2	0	0	0	0.1	0	0.2	0.2	0	0	0	0	0	0	0	0	0	0	0	0	0	0.6	0	0	0	0	0	0	0	0	0	0	0	0	0	0.1	0	0	0	0
0	ZINC39628419	-7.9	0	0	0	0	0	0	0	0.6	0	0	0	0	0	0.2	0.4	0	0	0	0	0	0	0	0	0	0	0	0	0	0.8	0	0	0	0	0	0	0	0	0	0	0	0	0	0	0	0	0	0
0	ZINC39628434	-7.6	0.1	0	0	0	0	0	0	0.3	0	0	0	0	0	0.1	0.3	0	0	0	0	0	0	0	0	0	0	0	0	0	0.3	0	0	0	0	0	0	0	0	0	0	0	0	0	0.1	0	0	0	0
0	ZINC39628498	-7.2	0.2	0	0	0	0	0	0	0.4	0	0	0	0	0	0	0.4	0	0	0	0	0	0	0	0	0	0	0	0	0	1	0	0	0	0	0	0	0	0	0	0	0	0	0	0.7	0.2	0.1	0	0
0	ZINC39629881	-7.2	0	0	0	0	0	0	0	0.4	0	0	0	0.1	0	0.1	0.3	0	0	0	0	0	0	0	0	0	0	0	0	0	0.8	0	0	0	0	0	0	0	0	0	0	0	0	0	0.2	0	0	0	0
0	ZINC39630535	-8.6	0.1	0	0	0	0	0	0	0.4	0	0	0	0	0	0.2	0.5	0	0	0	0	0	0	0	0	0	0	0	0	0	0.8	0	0	0	0	0	0	0	0	0	0	0	0	0	0	0	0	0	0
0	ZINC39630548	-6.9	0	0	0	0	0	0	0	0.3	0	0	0	0	0	0.1	0.1	0	0	0	0	0	0	0	0	0	0	0	0	0	0.4	0	0	0	0	0	0	0	0	0	0	0	0	0	0	0	0	0	0
0	ZINC39630636	-7.6	0	0	0	0	0	0	0	0.5	0	0	0	0	0	0	0.5	0	0	0	0	0	0	0.1	0	0	0	0	0	0	0.4	0	0	0	0	0	0	0	0	0	0	0	0	0	0.2	0	0.2	0	0.2
0	ZINC39630649	-7.4	0	0	0	0	0	0	0	0.5	0	0	0	0.6	0	0.5	0.3	0	0	0	0	0	0	0	0	0	0	0	0	0	1	0	0	0	0	0	0	0	0	0	0	0	0	0	0.2	0	0	0	0
0	ZINC39630678	-7.5	0.2	0	0	0	0	0	0	0.4	0	0	0	0.1	0	0.1	0.1	0	0	0	0	0	0	0.1	0	0	0	0	0	0	0.4	0	0	0	0	0	0	0	0	0	0	0	0	0	0	0	0	0	0
0	ZINC39631107	-7.8	0	0	0	0	0	0	0	0.2	0	0	0	0.2	0	0.3	0.1	0	0	0	0	0	0	0	0	0	0	0	0	0	0.7	0	0	0	0	0	0	0	0	0	0	0	0	0	0.1	0	0	0	0
0	ZINC39631266	-8.1	0	0	0	0	0	0	0	0.4	0	0	0	0	0	0	0.2	0	0	0	0	0	0	0	0	0	0	0	0	0	0.5	0	0	0	0	0	0	0	0	0	0	0	0	0	0.1	0	0	0	0
0	ZINC39631292	-8.1	0.1	0	0	0	0	0	0	0.2	0	0	0	0.1	0	0	0.1	0	0	0	0	0	0	0	0	0	0	0	0	0	0.5	0	0	0	0	0	0	0	0	0	0	0	0	0	0	0	0	0	0
0	ZINC39631390	-8.1	0	0	0	0	0	0	0	0.5	0	0	0	0	0	0	0.6	0	0	0	0	0	0	0.1	0	0	0	0	0	0	0.4	0	0	0	0	0	0	0	0	0	0	0	0	0	0.2	0	0	0	0.1
0	ZINC39631496	-7.6	0.2	0	0	0	0	0	0	0.6	0	0	0	0.1	0	0.1	0.3	0	0	0	0	0	0	0.1	0	0	0	0	0	0	0.4	0	0	0	0	0	0	0	0	0	0	0	0	0	0	0	0	0	0
0	ZINC39631637	-8.6	0.2	0	0	0	0	0	0	0.8	0	0	0	0.1	0	0.2	0.3	0	0	0	0	0	0	0	0	0	0	0	0	0	0.6	0	0	0	0	0	0	0	0	0	0	0	0	0	0.2	0	0	0	0
0	ZINC39631880	-8.1	0.1	0	0	0	0	0	0	0.3	0	0	0	0.1	0	0.3	0.1	0	0	0	0	0	0	0	0	0	0	0	0	0	0.2	0	0	0	0	0	0	0	0	0	0	0	0	0	0.1	0.1	0	0	0
0	ZINC39631979	-8.2	0	0	0	0	0	0	0	0.9	0	0	0	0.1	0	0	0.6	0	0	0	0	0	0	0	0	0	0	0	0	0	0.6	0	0	0	0	0	0	0	0	0	0	0	0	0	0.2	0	0	0	0
0	ZINC39632078	-8.9	0.1	0	0	0	0	0	0	0.9	0	0	0	0.2	0	0.1	0.3	0	0	0	0	0	0	0	0	0	0	0	0	0	0.7	0	0	0	0	0	0	0	0	0	0	0	0	0	0.2	0	0	0	0
0	ZINC39634703	-7.7	0.3	0	0	0	0	0	0	0.4	0	0	0	0	0	0.1	0.3	0	0	0	0	0	0	0	0	0	0	0	0	0	0.8	0	0	0	0	0	0	0	0	0	0	0	0	0	0	0	0	0	0
0	ZINC39634734	-8.5	0	0	0	0	0	0	0	0.2	0	0	0	0.1	0	0.2	0.1	0	0	0	0	0	0	0	0	0	0	0	0	0	0.9	0	0	0	0	0	0	0	0	0	0	0	0	0	0.3	0	0	0	0
0	ZINC39634739	-8.7	0	0	0	0	0	0	0	0.6	0	0	0	0.1	0	0.1	0.8	0	0	0.1	0	0	0	0	0	0	0	0	0	0	0.5	0	0	0	0	0	0	0	0	0	0	0	0	0	0.1	0	0	0	0
0	ZINC39634771	-8.9	0	0	0	0	0	0	0	0.7	0	0	0	0	0	0.2	0.4	0	0	0	0	0	0	0	0	0	0	0	0	0	0.7	0	0	0	0	0	0	0	0	0	0	0	0	0	0	0	0	0	0
0	ZINC39634784	-8.1	0	0	0	0	0	0	0	0.3	0	0	0	0	0	0.3	0.1	0	0	0	0	0	0	0	0	0	0	0	0	0	0.4	0	0	0	0	0	0	0	0	0	0	0	0	0	0.1	0	0	0	0
0	ZINC39634823	-8.8	0.1	0	0	0	0	0	0	0.5	0	0	0	0	0	0.1	0.3	0	0	0	0	0	0	0	0	0	0	0	0	0	0.5	0	0	0	0	0	0	0	0	0	0	0	0	0	0	0	0	0	0
0	ZINC39634848	-7.1	0	0	0	0	0	0	0	0.2	0	0	0	0	0	0	0.1	0	0	0	0	0	0	0	0	0	0	0	0	0	0.8	0	0	0	0	0	0	0	0	0	0	0	0	0	0.5	0	0	0	0
0	ZINC39634861	-8	0	0	0	0	0	0	0	0.6	0	0	0	0	0	0.1	0.6	0	0	0	0	0	0	0.1	0	0	0	0	0	0	0.8	0	0	0	0	0	0	0	0	0	0	0	0	0	0.1	0	0	0	0
0	ZINC39634912	-7.7	0	0	0	0	0	0	0	0.3	0	0	0	0.3	0	0.4	0	0	0	0	0	0	0	0	0	0	0	0	0	0	0.9	0	0	0	0	0	0	0	0	0	0	0	0	0	0.3	0	0	0	0
0	ZINC39635365	-7.2	0.1	0	0	0	0	0	0	0.3	0	0	0	0.2	0	0.2	0.4	0	0	0	0	0	0	0	0	0	0	0	0	0	0.8	0	0	0	0	0	0	0	0	0	0	0	0	0	0.3	0	0.1	0	0
0	ZINC39652659	-9.9	0.2	0	0	0	0	0	0	0.2	0	0	0	0	0	0.2	0.2	0	0	0	0	0	0	0	0	0	0	0	0	0	0.2	0	0	0	0	0	0	0	0	0	0	0	0	0	0	0	0.1	0	0
0	ZINC39655425	-9.6	0	0	0	0	0	0	0	0.1	0	0	0	0	0	0.1	0	0	0	0	0	0	0	0	0	0	0	0	0	0	0.3	0	0	0	0	0	0	0	0	0	0	0	0	0	0	0	0	0	0
0	ZINC39655435	-9.1	0	0	0	0	0	0	0	0.1	0	0	0	0	0	0.1	0	0	0	0	0	0	0	0	0	0	0	0	0	0	0.2	0	0	0	0	0	0	0	0	0	0	0	0	0	0.1	0	0	0	0
0	ZINC39655908	-9.7	0	0	0	0	0	0	0	0.4	0	0	0	0	0	0	0.6	0	0	0	0	0	0	0	0	0	0	0	0	0	0.9	0	0	0	0	0	0	0	0	0	0	0	0	0	0.1	0	0	0	0
0	ZINC39656128	-9.7	0.2	0	0	0	0	0	0	0.4	0	0	0	0	0	0	0.1	0	0	0	0	0	0	0	0	0	0	0	0	0	0.4	0	0	0	0	0	0	0	0	0	0	0	0	0	0	0	0	0	0
0	ZINC39656192	-10.1	0.1	0	0	0	0	0	0	0.1	0	0	0	0	0	0	0	0	0	0	0	0	0	0	0	0	0	0	0	0	0.3	0	0	0	0	0	0	0	0	0	0	0	0	0	0.1	0.1	0	0	0
0	ZINC39662959	-8.6	0	0	0	0	0	0	0	0.3	0	0	0	0.1	0	0.2	0	0	0	0	0	0	0	0	0	0	0	0	0	0	0.4	0	0	0	0	0	0	0	0	0	0	0	0	0	0.1	0	0	0	0
0	ZINC39663041	-7.7	0.1	0	0	0	0	0	0	0.3	0	0	0	0	0	0.2	0.2	0	0	0	0	0	0	0	0	0	0	0	0	0	0.5	0	0	0	0	0	0	0	0	0	0	0	0	0	0.1	0	0	0	0
0	ZINC39663043	-7.7	0.1	0	0	0	0	0	0	0.4	0	0	0	0.1	0	0.3	0.3	0	0	0	0	0	0	0	0	0	0	0	0	0	0.7	0	0	0	0	0	0	0	0	0	0	0	0	0	0.2	0	0	0	0
0	ZINC39663094	-8.5	0	0	0	0	0	0	0	0.4	0	0	0	0.1	0	0.2	0.2	0	0	0	0	0	0	0.1	0	0	0	0	0	0	0.6	0	0	0	0	0	0	0	0	0	0	0	0	0	0.2	0	0	0	0
0	ZINC39663128	-8.7	0.1	0	0	0	0	0	0	0.3	0	0	0	0.2	0	0.4	0.1	0	0	0	0	0	0	0	0	0	0	0	0	0	0.5	0	0	0	0	0	0	0	0	0	0	0	0	0	0.1	0	0.1	0	0
0	ZINC39663240	-7.7	0	0	0	0	0	0	0	0.1	0	0	0	0.1	0	0.3	0	0	0	0	0	0	0	0	0	0	0	0	0	0	0.6	0	0	0	0	0	0	0	0	0	0	0	0	0	0.3	0	0.1	0	0
0	ZINC39663274	-8.6	0	0	0	0	0	0	0	0.5	0	0	0	0	0	0.3	0.3	0	0	0	0	0	0	0	0	0	0	0	0	0	0.7	0	0	0	0	0	0	0	0	0	0	0	0	0	0	0	0	0	0
0	ZINC39663294	-9.6	0.1	0	0	0	0	0	0	0.2	0	0	0	0.1	0	0.1	0.2	0	0	0	0	0	0	0	0	0	0	0	0	0	0.4	0	0	0	0	0	0	0	0	0	0	0	0	0	0	0	0	0	0
0	ZINC39663302	-7.6	0	0	0	0	0	0	0	0.5	0	0	0	0	0	0.2	0.4	0	0	0	0	0	0	0	0	0	0	0	0	0	0.6	0	0	0	0	0	0	0	0	0	0	0	0	0	0	0	0	0	0
0	ZINC39663304	-7.5	0.1	0	0	0	0	0	0	0.3	0	0	0	0.2	0	0.3	0.2	0	0	0	0	0	0	0	0	0	0	0	0	0	0.7	0	0	0	0	0	0	0	0	0	0	0	0	0	0	0	0	0	0
0	ZINC39664531	-8.5	0	0	0	0	0	0	0	0.1	0	0	0	0	0	0	0	0	0	0.1	0	0	0	0	0	0	0	0	0	0	0.2	0	0	0	0	0	0	0	0	0	0	0	0	0	0.1	0	0.1	0	0.1
0	ZINC39664577	-8	0	0	0	0	0	0	0	0.1	0	0	0	0.3	0	0.6	0	0	0	0	0	0	0	0	0	0	0	0	0	0	0.3	0	0	0	0	0	0	0	0	0	0	0	0	0	0.1	0	0	0	0
0	ZINC39664638	-8.6	0	0	0	0	0	0	0	0.3	0	0	0	0.1	0	0.2	0	0	0	0	0	0	0	0	0	0	0	0	0	0	0.2	0	0	0	0	0	0	0	0	0	0	0	0	0	0	0	0	0	0
0	ZINC39664736	-9.3	0	0	0	0	0	0	0	0.1	0	0	0	0.1	0	0.4	0	0	0	0	0	0	0	0	0	0	0	0	0	0	0.2	0	0	0	0	0	0	0	0	0	0	0	0	0	0.2	0	0	0	0
0	ZINC39664861	-8.2	0.2	0	0	0	0	0	0	0.1	0	0	0	0.1	0	0.1	0	0	0	0	0	0	0	0	0	0	0	0	0	0	0.2	0	0	0	0	0	0	0	0	0	0	0	0	0	0	0	0.1	0	0
0	ZINC39664914	-8.3	0	0	0	0	0	0	0	0.1	0	0	0	0.1	0	0.2	0	0	0	0	0	0	0	0	0	0	0	0	0	0	0.3	0	0	0	0	0	0	0	0	0	0	0	0	0	0.3	0	0	0	0
0	ZINC39665259	-8.6	0.2	0	0	0	0	0	0	0	0	0	0	0	0	0	0.1	0	0	0	0	0	0	0	0	0	0	0	0	0	0.3	0	0	0	0	0	0	0	0	0	0	0	0	0	0	0	0	0	0
0	ZINC39666024	-9	0	0	0	0	0	0	0	0.2	0	0	0	0	0	0	0.2	0	0	0.1	0	0	0	0	0	0	0	0	0	0	0.3	0	0	0	0	0	0	0	0	0	0	0	0	0	0.4	0	0	0	0
0	ZINC39670236	-9.1	0	0	0	0	0	0	0	0.6	0	0	0	0	0	0.1	0.5	0	0	0	0	0	0	0	0	0	0	0	0	0	0.5	0	0	0	0	0	0	0	0	0	0	0	0	0	0	0	0	0	0
0	ZINC39670572	-9.2	0.1	0	0	0	0	0	0	0.2	0	0	0	0	0	0	0.1	0	0	0	0	0	0	0.1	0	0	0	0	0	0	0.1	0	0	0	0	0	0	0	0	0	0	0	0	0	0	0	0	0	0
0	ZINC39674592	-9.6	0	0	0	0	0	0	0	0.1	0	0	0	0.1	0	0.1	0.1	0	0	0	0	0	0	0	0	0	0	0	0	0	0.2	0	0	0	0	0	0	0	0	0	0	0	0	0	0.1	0.1	0	0	0
0	ZINC39674721	-10	0.4	0	0	0	0	0	0	0.4	0	0	0	0	0	0.1	0.3	0	0	0	0	0	0	0.1	0	0	0	0	0	0	0.4	0	0	0	0	0	0	0	0	0	0	0	0	0	0	0	0	0	0
0	ZINC39674826	-10	0.3	0	0	0	0	0	0	0.3	0	0	0	0	0	0.2	0.3	0	0	0	0	0	0	0.1	0	0	0	0	0	0	0.3	0	0	0	0	0	0	0	0	0	0	0	0	0	0.1	0	0	0	0
0	ZINC39674876	-9.6	0.2	0	0	0	0	0	0	0.3	0	0	0	0	0	0.3	0.2	0	0	0	0	0	0	0	0	0	0	0	0	0	0.3	0	0	0	0	0	0	0	0	0	0	0	0	0	0	0	0	0	0
0	ZINC39674878	-9.6	0.1	0	0	0	0	0	0	0.3	0	0	0	0	0	0	0.1	0	0	0	0	0	0	0.1	0	0	0	0	0	0	0.4	0	0	0	0	0	0	0	0	0	0	0	0	0	0	0	0	0	0
0	ZINC39675205	-8.2	0	0	0	0	0	0	0	0	0	0	0	0	0	0	0.1	0	0	0	0	0	0	0	0	0	0	0	0	0	0	0	0	0	0	0	0	0	0	0	0	0	0	0	0	0	0	0	0
0	ZINC39675311	-8.5	0	0	0	0	0	0	0	0.1	0	0	0	0	0	0	0.2	0	0	0	0	0	0	0	0	0	0	0	0	0	0.3	0	0	0	0	0	0	0	0	0	0	0	0	0	0.1	0	0	0	0
0	ZINC39675523	-8.9	0.1	0	0	0	0	0	0	0.1	0	0	0	0	0	0	0.2	0	0	0	0	0	0	0.1	0	0	0	0	0	0	0.3	0	0	0	0	0	0	0	0	0	0	0	0	0	0.1	0	0	0	0.1
0	ZINC39675551	-8.5	0	0	0	0	0	0	0	0	0	0	0	0.2	0	0.4	0	0	0	0	0	0	0	0	0	0	0	0	0	0	0.2	0	0	0	0	0	0	0	0	0	0	0	0	0	0.1	0	0	0	0
0	ZINC39675819	-9.6	0.1	0	0	0	0	0	0	0.3	0	0	0	0.2	0	0.5	0.2	0	0	0	0	0	0	0	0	0	0	0	0	0	0.4	0	0	0	0	0	0	0	0	0	0	0	0	0	0.1	0	0	0	0
0	ZINC39675925	-8.1	0.1	0	0	0	0	0	0	0.3	0	0	0	0	0	0.2	0	0	0	0	0	0	0	0	0	0	0	0	0	0	0.3	0	0	0	0	0	0	0	0	0	0	0	0	0	0	0	0	0	0
0	ZINC39676451	-9.7	0	0	0	0	0	0	0	0.5	0	0	0	0	0	0	0.4	0	0	0	0	0	0	0.1	0	0	0	0	0	0	0.8	0	0	0	0	0	0	0	0	0	0	0	0	0	0	0	0	0	0
0	ZINC39676473	-10	0	0	0	0	0	0	0	0.1	0	0	0	0	0	0.1	0.3	0	0	0	0	0	0	0.1	0	0	0	0	0	0	0.5	0	0	0	0	0	0	0	0	0	0	0	0	0	0	0	0	0	0
0	ZINC39676487	-9	0.1	0	0	0	0	0	0	0.3	0	0	0	0	0	0.1	0.4	0	0	0	0	0	0	0.1	0	0	0	0	0	0	0.6	0	0	0	0	0	0	0	0	0	0	0	0	0	0.1	0	0	0	0
0	ZINC39676534	-9.5	0	0	0	0	0	0	0	0.1	0	0	0	0	0	0.2	0.3	0	0	0	0	0	0	0.2	0	0	0	0	0	0	0.5	0	0	0	0	0	0	0	0	0	0	0	0	0	0.2	0	0	0	0
0	ZINC39678968	-6.7	0	0	0	0	0	0	0	0.4	0	0	0	0	0	0.1	0.2	0	0	0	0	0	0	0.1	0	0	0	0	0	0	0.3	0	0	0	0	0	0	0	0	0	0	0	0	0	0.1	0	0	0	0
0	ZINC39681959	-8.4	0	0	0	0	0	0	0	0.2	0	0	0	0.1	0	0.2	0.1	0	0	0	0	0	0	0	0	0	0	0	0	0	0.6	0	0	0	0	0	0	0	0	0	0	0	0	0	0.1	0	0	0	0
0	ZINC39681964	-7.7	0.1	0	0	0	0	0	0	0.3	0	0	0	0.1	0	0.2	0.2	0	0	0	0	0	0	0	0	0	0	0	0	0	0.7	0	0	0	0	0	0	0	0	0	0	0	0	0	0.2	0	0	0	0.1
0	ZINC39683852	-8.2	0	0	0	0	0	0	0	0.3	0	0	0	0.2	0	0.1	0.3	0	0	0	0	0	0	0.1	0	0	0	0	0	0	0.4	0	0	0	0	0	0	0	0	0	0	0	0	0	0	0	0	0	0
0	ZINC39684236	-9.4	0	0	0	0	0	0	0	0.3	0	0	0	0.2	0	0.2	0.2	0	0	0	0	0	0	0	0	0	0	0	0	0	0.3	0	0	0	0	0	0	0	0	0	0	0	0	0	0.1	0	0	0	0
0	ZINC39685744	-9.1	0.1	0	0	0	0	0	0	0.2	0	0	0	0	0	0	0.1	0	0	0	0	0	0	0	0	0	0	0	0	0	0.1	0	0	0	0	0	0	0	0	0	0	0	0	0	0.1	0	0	0	0
0	ZINC39685750	-7.7	0	0	0	0	0	0	0	0.6	0	0	0	0	0	0	0.4	0	0	0	0	0	0	0.1	0	0	0	0	0	0	0.2	0	0	0	0	0	0	0	0	0	0	0	0	0	0.3	0	0.1	0	0.1
0	ZINC39685857	-7.1	0	0	0	0	0	0	0	0.3	0	0	0	0.1	0	0.2	0.2	0	0	0	0	0	0	0	0	0	0	0	0	0	0.8	0	0	0	0	0	0	0	0	0	0	0	0	0	0.5	0	0	0	0
0	ZINC39685878	-9.5	0.3	0	0	0	0	0	0	0	0	0	0	0.1	0	0	0	0	0	0	0	0	0	0	0	0	0	0	0	0	0.2	0	0	0	0	0	0	0	0	0	0	0	0	0	0.1	0	0.1	0	0.1
0	ZINC39687386	-8.1	0	0	0	0	0	0	0	0.6	0	0	0	0	0	0	0.1	0	0	0	0	0	0	0	0	0	0	0	0	0	0	0	0	0	0	0	0	0	0	0	0	0	0	0	0	0	0	0	0
0	ZINC39688816	-8.4	0	0	0	0	0	0	0	0.7	0	0	0	0	0	0	0.6	0	0	0	0	0	0	0.2	0	0	0	0	0	0	0.6	0	0	0	0	0	0	0	0	0	0	0	0	0	0.3	0	0.1	0	0.2
0	ZINC39689031	-7.3	0.1	0	0	0	0	0	0	0.3	0	0	0	0	0	0	0.2	0	0	0	0	0	0	0	0	0	0	0	0	0	0.6	0	0	0	0	0	0	0	0	0	0	0	0	0	0	0	0	0	0
0	ZINC39689086	-8.2	0	0	0	0	0	0	0	0.2	0	0	0	0	0	0.2	0.2	0	0	0	0	0	0	0	0	0	0	0	0	0	0.2	0	0	0	0	0	0	0	0	0	0	0	0	0	0	0	0	0	0
0	ZINC39689566	-7.5	0	0	0	0	0	0	0	0.4	0	0	0	0	0	0	0.2	0	0	0	0	0	0	0.1	0	0	0	0	0	0	0.8	0	0	0	0	0	0	0	0	0	0	0	0	0	0.4	0	0	0	0
0	ZINC39689587	-8	0.1	0	0	0	0	0	0	0	0	0	0	0.1	0	0.2	0.1	0	0	0	0	0	0	0	0	0	0	0	0	0	0.7	0	0	0	0	0	0	0	0	0	0	0	0	0	0.2	0	0	0	0
0	ZINC39689623	-9.5	0.1	0	0	0	0	0	0	0.3	0	0	0	0.1	0	0.1	0.4	0	0	0.1	0	0	0	0	0	0	0	0	0	0	0.4	0	0	0	0	0	0	0	0	0	0	0	0	0	0	0	0	0	0
0	ZINC39689626	-9.4	0	0	0	0	0	0	0	0.5	0	0	0	0	0	0	0.5	0	0	0	0	0	0	0	0	0	0	0	0	0	0.4	0	0	0	0	0	0	0	0	0	0	0	0	0	0.4	0	0.1	0	0.2
0	ZINC39689661	-7.2	0.1	0	0	0	0	0	0	0.5	0	0	0	0.1	0	0.5	0.1	0	0	0	0	0	0	0	0	0	0	0	0	0	0.9	0	0	0	0	0	0	0	0	0	0	0	0	0	0.3	0	0	0	0
0	ZINC39689690	-9.1	0.2	0	0	0	0	0	0	0.7	0	0	0	0	0	0.4	0.3	0	0	0	0	0	0	0	0	0	0	0	0	0	0.6	0	0	0	0	0	0	0	0	0	0	0	0	0	0	0	0	0	0
0	ZINC39689732	-7.4	0	0	0	0	0	0	0	0.3	0	0	0	0.2	0	0.4	0.3	0	0	0	0	0	0	0	0	0	0	0	0	0	0.8	0	0	0	0	0	0	0	0	0	0	0	0	0	0.2	0	0	0	0
0	ZINC39689764	-7.5	0	0	0	0	0	0	0	0.3	0	0	0	0	0	0	0.1	0	0	0	0	0	0	0	0	0	0	0	0	0	0.3	0	0	0	0	0	0	0	0	0	0	0	0	0	0.2	0	0.2	0	0.2
0	ZINC39689798	-8.4	0	0	0	0	0	0	0	0.4	0	0	0	0	0	0	0.1	0	0	0	0	0	0	0	0	0	0	0	0	0	0.5	0	0	0	0	0	0	0	0	0	0	0	0	0	0	0	0	0	0
0	ZINC39689937	-8.6	0.2	0	0	0	0	0	0	0.2	0	0	0	0.1	0	0.1	0.2	0	0	0	0	0	0	0.1	0	0	0	0	0	0	0.7	0	0	0	0	0	0	0	0	0	0	0	0	0	0.2	0	0	0	0
0	ZINC39693385	-8.7	0	0	0	0	0	0	0	0.2	0	0	0	0.1	0	0.1	0.2	0	0	0	0	0	0	0.1	0	0	0	0	0	0	0.5	0	0	0	0	0	0	0	0	0	0	0	0	0	0.3	0	0.1	0	0.1
0	ZINC39693505	-8.1	0.1	0	0	0	0	0	0	0.3	0	0	0	0.1	0	0.1	0.2	0	0	0	0	0	0	0	0	0	0	0	0	0	0.7	0	0	0	0	0	0	0	0	0	0	0	0	0	0	0	0	0	0
0	ZINC39695435	-7.5	0	0	0	0	0	0	0	0.9	0	0	0	0	0	0	0.4	0	0	0	0	0	0	0.1	0	0	0	0	0	0	0.9	0	0	0	0	0	0	0	0	0	0	0	0	0	0.1	0	0	0	0
0	ZINC39695513	-7.8	0	0	0	0	0	0	0	0.5	0	0	0	0	0	0	0.4	0	0	0	0	0	0	0	0	0	0	0	0	0	0.9	0	0	0	0	0	0	0	0	0	0	0	0	0	0.1	0	0	0	0
0	ZINC39695545	-8.7	0.2	0	0	0	0	0	0	0.1	0	0	0	0	0	0.2	0.3	0	0	0	0	0	0	0	0	0	0	0	0	0	0.7	0	0	0	0	0	0	0	0	0	0	0	0	0	0	0	0	0	0
0	ZINC39695571	-8.5	0	0	0	0	0	0	0	0.3	0	0	0	0.1	0	0.2	0.3	0	0	0	0	0	0	0	0	0	0	0	0	0	0.6	0	0	0	0	0	0	0	0	0	0	0	0	0	0.3	0	0	0	0
0	ZINC39695661	-7.7	0	0	0	0	0	0	0	0.2	0	0	0	0	0	0.1	0.3	0	0	0	0	0	0	0	0	0	0	0	0	0	0.4	0	0	0	0	0	0	0	0	0	0	0	0	0	0.4	0	0.1	0	0.2
0	ZINC39695787	-9.2	0	0	0	0	0	0	0	0.5	0	0	0	0	0	0	0	0	0	0	0	0	0	0	0	0	0	0	0	0	0	0	0	0	0	0	0	0	0	0	0	0	0	0	0	0	0	0	0
0	ZINC39695827	-8.9	0.1	0	0	0	0	0	0	0.2	0	0	0	0	0	0	0.3	0	0	0	0	0	0	0	0	0	0	0	0	0	0.2	0	0	0	0	0	0	0	0	0	0	0	0	0	0.1	0	0	0	0
0	ZINC39697476	-8.1	0.1	0	0	0	0	0	0	0	0	0	0	0	0	0	0.2	0	0	0	0	0	0	0	0	0	0	0	0	0	0.2	0	0	0	0	0	0	0	0	0	0	0	0	0	0	0	0.1	0	0
0	ZINC39697478	-8	0	0	0	0	0	0	0	0.1	0	0	0	0	0	0	0.4	0	0	0.1	0	0	0	0.1	0	0	0	0	0	0	0.4	0	0	0	0	0	0	0	0	0	0	0	0	0	0	0	0	0	0
0	ZINC39697738	-8.3	0	0	0	0	0	0	0	0	0	0	0	0	0	0	0.1	0	0	0	0	0	0	0	0	0	0	0	0	0	0.4	0	0	0	0	0	0	0	0	0	0	0	0	0	0.1	0	0	0	0
0	ZINC39697804	-8.6	0	0	0	0	0	0	0	0.2	0	0	0	0	0	0	0.2	0	0	0	0	0	0	0	0	0	0	0	0	0	0.3	0	0	0	0	0	0	0	0	0	0	0	0	0	0.1	0	0	0	0
0	ZINC39699406	-8.3	0	0	0	0	0	0	0	0.1	0	0	0	0	0	0	0.1	0	0	0	0	0	0	0	0	0	0	0	0	0	0.2	0	0	0	0	0	0	0	0	0	0	0	0	0	0.1	0	0	0	0
0	ZINC39699914	-8	0	0	0	0	0	0	0	0	0	0	0	0	0	0	0.2	0	0	0	0	0	0	0	0	0	0	0	0	0	0.3	0	0	0	0	0	0	0	0	0	0	0	0	0	0.1	0	0	0	0
0	ZINC39702041	-9.4	0	0	0	0	0	0	0	0	0	0	0	0.2	0	0.2	0.1	0	0	0	0	0	0	0.1	0	0	0	0	0	0	0.3	0	0	0	0	0	0	0	0	0	0	0	0	0	0	0	0	0	0
0	ZINC39702827	-8.7	0	0	0	0	0	0	0	0.1	0	0	0	0	0	0	0.5	0	0	0	0	0	0	0	0	0	0	0	0	0	0.4	0	0	0	0	0	0	0	0	0	0	0	0	0	0.1	0	0	0	0
0	ZINC39703024	-9.6	0	0	0	0	0	0	0	0	0	0	0	0.1	0	0	0	0	0	0	0	0	0	0	0	0	0	0	0	0	0.2	0	0	0	0	0	0	0	0	0	0	0	0	0	0	0	0	0	0
0	ZINC39703048	-7.9	0.1	0	0	0	0	0	0	0.2	0	0	0	0	0	0	0.3	0	0	0	0	0	0	0	0	0	0	0	0	0	0.3	0	0	0	0	0	0	0	0	0	0	0	0	0	0	0	0	0	0
0	ZINC39703092	-8.8	0	0	0	0	0	0	0	0.1	0	0	0	0	0	0	0	0	0	0	0	0	0	0	0	0	0	0	0	0	0.2	0	0	0	0	0	0	0	0	0	0	0	0	0	0.1	0	0	0	0
0	ZINC39706872	-8.2	0	0	0	0	0	0	0	0.2	0	0	0	0	0	0	0.2	0	0	0	0	0	0	0	0	0	0	0	0	0	0.6	0	0	0	0	0	0	0	0	0	0	0	0	0	0.2	0	0	0	0
0	ZINC39706873	-8.2	0	0	0	0	0	0	0	0	0	0	0	0	0	0	0	0	0	0	0	0	0	0	0	0	0	0	0	0	0.4	0	0	0	0	0	0	0	0	0	0	0	0	0	0.1	0	0	0	0
0	ZINC39707424	-8.7	0	0	0	0	0	0	0	0	0	0	0	0	0	0	0	0	0	0	0	0	0	0	0	0	0.1	0	0	0	0	0	0	0	0	0	0	0	0	0	0	0	0	0	0	0	0	0	0
0	ZINC39707961	-9.6	0.1	0	0	0	0	0	0	0	0	0	0	0.1	0	0.2	0	0	0	0	0	0	0	0	0	0	0	0	0	0	0	0	0	0	0	0	0	0	0	0	0	0	0	0	0	0	0	0	0
0	ZINC39708035	-7.6	0	0	0	0	0	0	0	0	0	0	0	0	0	0.1	0.5	0	0	0	0	0	0	0.1	0	0	0	0	0	0	0.6	0	0	0	0	0	0	0	0	0	0	0	0	0	0	0	0	0	0
0	ZINC39709385	-9.2	0	0	0	0	0	0	0	0.4	0	0	0	0	0	0.1	0.4	0	0	0	0	0	0	0	0	0	0	0	0	0	0.2	0	0	0	0	0	0	0	0	0	0	0	0	0	0	0	0	0	0
0	ZINC39709631	-8	0	0	0	0	0	0	0	0.2	0	0	0	0	0	0	0.2	0	0	0	0	0	0	0	0	0	0	0	0	0	0.3	0	0	0	0	0	0	0	0	0	0	0	0	0	0.1	0	0	0	0
0	ZINC39709907	-8.6	0	0	0	0	0	0	0	0.2	0	0	0	0	0	0	0.2	0	0	0	0	0	0	0	0	0	0	0	0	0	0.2	0	0	0	0	0	0	0	0	0	0	0	0	0	0	0	0	0	0
0	ZINC39710531	-8.1	0	0	0	0	0	0	0	0.1	0	0	0	0	0	0	0.1	0	0	0	0	0	0	0	0	0	0	0	0	0	0.4	0	0	0	0	0	0	0	0	0	0	0	0	0	0.1	0.1	0.1	0	0
0	ZINC39710558	-8.1	0	0	0	0	0	0	0	0.1	0	0	0	0	0	0	0.1	0	0	0	0	0	0	0	0	0	0	0	0	0	0.2	0	0	0	0	0	0	0	0	0	0	0	0	0	0	0	0	0	0
0	ZINC39710778	-7.7	0	0	0	0	0	0	0	0.1	0	0	0	0	0	0.1	0.2	0	0	0	0	0	0	0	0	0	0	0	0	0	0.4	0	0	0	0	0	0	0	0	0	0	0	0	0	0	0	0.4	0	0
0	ZINC39711258	-7.7	0	0	0	0	0	0	0	0.3	0	0	0	0	0	0	0.2	0	0	0	0	0	0	0	0	0	0	0	0	0	0.3	0	0	0	0	0	0	0	0	0	0	0	0	0	0	0	0	0	0
0	ZINC39726988	-9.9	0	0	0	0	0	0	0	0	0	0	0	0	0	0	0	0	0	0	0	0	0	0	0	0	0	0	0	0	0	0	0	0	0	0	0	0	0	0	0	0	0	0	0	0	0	0	0
0	ZINC39727085	-9.2	0	0	0	0	0	0	0	0	0	0	0	0.1	0	0	0	0	0	0	0	0	0	0	0	0	0	0	0	0	0.2	0	0	0	0	0	0	0	0	0	0	0	0	0	0.5	0	0	0	0
0	ZINC39730270	-8.1	0	0	0	0	0	0	0	0	0	0	0	0	0	0.1	0	0	0	0	0	0	0	0	0	0	0	0	0	0	0.1	0	0	0	0	0	0	0	0	0	0	0	0	0	0	0	0.4	0	0
0	ZINC39732664	-7.4	0	0	0	0	0	0	0	0.4	0	0	0	0	0	0	0.1	0	0	0	0	0	0	0	0	0	0	0	0	0	0.3	0	0	0	0	0	0	0	0	0	0	0	0	0	0.1	0	0	0	0
0	ZINC39734268	-7.5	0	0	0	0	0	0	0	0.1	0	0	0	0	0	0	0.1	0	0	0	0	0	0	0	0	0	0	0	0	0	0.2	0	0	0	0	0	0	0	0	0	0	0	0	0	0.2	0	0.2	0	0
0	ZINC39736260	-9.6	0	0	0	0	0	0	0	0	0	0	0	0	0	0	0	0	0	0	0	0	0	0	0	0	0	0	0	0	0.3	0	0	0	0	0	0	0	0	0	0	0	0	0	0	0	0	0	0
0	ZINC39736261	-9.7	0	0	0	0	0	0	0	0	0	0	0	0	0	0	0	0	0	0	0	0	0	0	0	0	0	0	0	0	0.5	0	0	0	0	0	0	0	0	0	0	0	0	0	0.2	0	0	0	0
0	ZINC39736651	-8.6	0	0	0	0	0	0	0	0.1	0	0	0	0	0	0	0.4	0	0	0	0	0	0	0	0	0	0	0	0	0	0.5	0	0	0	0	0	0	0	0	0	0	0	0	0	0	0	0.1	0	0
0	ZINC39736994	-7	0	0	0	0	0	0	0	0.2	0	0	0	0	0	0.1	0.1	0	0	0	0	0	0	0	0	0	0	0	0	0	0.4	0	0	0	0	0	0	0	0	0	0	0	0	0	0	0	0	0	0
0	ZINC39738397	-8.1	0	0	0	0	0	0	0	0.1	0	0	0	0	0	0	0.2	0	0	0	0	0	0	0.2	0	0	0	0	0	0	0.2	0	0	0	0	0	0	0	0	0	0	0	0	0	0.1	0	0	0	0
0	ZINC39741333	-8.3	0	0	0	0	0	0	0	0	0	0	0	0	0	0	0	0	0	0	0	0	0	0	0	0	0	0	0	0	0.2	0	0	0	0	0	0	0	0	0	0	0	0	0	0.2	0	0.1	0	0
0	ZINC39744818	-9.8	0	0	0	0	0	0	0	0.3	0	0	0	0	0	0.2	0.2	0	0	0	0	0	0	0	0	0	0	0	0	0	0.4	0	0	0	0	0	0	0	0	0	0	0	0	0	0.5	0	0.1	0	0.1
0	ZINC39745837	-9.6	0	0	0	0	0	0	0	0	0	0	0	0	0	0	0	0	0	0	0	0	0	0	0	0	0	0	0	0	0	0	0	0	0	0	0	0	0	0	0	0	0	0	0	0	0.2	0	0
0	ZINC39746810	-9.6	0	0	0	0	0	0	0	0.6	0	0	0	0	0	0	0.4	0	0	0	0	0	0	0	0	0	0	0	0	0	0.5	0	0	0	0	0	0	0	0	0	0	0	0	0	0.5	0	0.3	0	0
0	ZINC39747215	-9.6	0	0	0	0	0	0	0	0.1	0	0	0	0.1	0	0	0	0	0	0	0	0	0	0	0	0	0	0	0	0	0.1	0	0	0	0	0	0	0	0	0	0	0	0	0	0	0	0	0	0
0	ZINC39747221	-9.2	0	0	0	0	0	0	0	0	0	0	0	0	0	0	0	0	0	0	0	0	0	0	0	0	0	0	0	0	0.2	0	0	0	0	0	0	0	0	0	0	0	0	0	0	0	0	0	0
0	ZINC39747247	-9.6	0	0	0	0	0	0	0	0.1	0	0	0	0.1	0	0	0.1	0	0	0	0	0	0	0	0	0	0	0	0	0	0.3	0	0	0	0	0	0	0	0	0	0	0	0	0	0	0	0	0	0
0	ZINC39747255	-10	0	0	0	0	0	0	0	0	0	0	0	0.1	0	0	0	0	0	0	0	0	0	0	0	0	0	0	0	0	0.2	0	0	0	0	0	0	0	0	0	0	0	0	0	0.1	0	0	0	0
0	ZINC39751846	-8.9	0	0	0	0	0	0	0	0	0	0	0	0.1	0	0	0	0	0	0	0	0	0	0	0	0	0	0	0	0	0	0	0	0	0	0	0	0	0	0	0	0	0	0	0	0	0	0	0
0	ZINC39752117	-7.9	0	0	0	0	0	0	0	0.1	0	0	0	0	0	0	0.1	0	0	0	0	0	0	0	0	0	0	0	0	0	0.7	0	0	0	0	0	0	0	0	0	0	0	0	0	0.4	0.1	0.2	0	0
0	ZINC39756384	-8.3	0	0	0	0	0	0	0	0.1	0	0	0	0	0	0	0.1	0	0	0	0	0	0	0.1	0	0	0	0	0	0	0.2	0	0	0	0	0	0	0	0	0	0	0	0	0	0	0	0	0	0
0	ZINC39758631	-8.3	0	0	0	0	0	0	0	0.1	0	0	0	0	0	0	0	0	0	0	0	0	0	0	0	0	0	0	0	0	0.5	0	0	0	0	0	0	0	0	0	0	0	0	0	0.1	0	0.1	0	0.1
0	ZINC39760316	-8	0	0	0	0	0	0	0	0.2	0	0	0	0.2	0	0	0.2	0	0	0	0	0	0	0.1	0	0	0	0	0	0	0.2	0	0	0	0	0	0	0	0	0	0	0	0	0	0.1	0	0	0	0
0	ZINC39771875	-8.9	0	0	0	0	0	0	0	0.1	0	0	0	0.1	0	0	0.1	0	0	0	0	0	0	0	0	0	0	0	0	0	0.1	0	0	0	0	0	0	0	0	0	0	0	0	0	0.2	0	0	0	0
0	ZINC39773984	-7.7	0	0	0	0	0	0	0	0.1	0	0	0	0.1	0	0	0.2	0	0	0.1	0	0	0	0.1	0	0	0	0	0	0	0.2	0	0	0	0	0	0	0	0	0	0	0	0	0	0	0	0	0	0
0	ZINC39776992	-8.4	0	0	0	0	0	0	0	0.5	0	0	0	0	0	0.1	0.2	0	0	0	0	0	0	0.1	0	0	0	0	0	0	0.4	0	0	0	0	0	0	0	0	0	0	0	0	0	0.2	0	0.1	0	0
0	ZINC39777966	-6.5	0	0	0	0	0	0	0	0.2	0	0	0	0	0	0	0.1	0	0	0	0	0	0	0	0	0	0	0	0	0	0.5	0	0	0	0	0	0	0	0	0	0	0	0	0	0.2	0	0	0	0.1
0	ZINC39780951	-9.1	0	0	0	0	0	0	0	0	0	0	0	0	0	0	0	0	0	0	0	0	0	0	0	0	0	0	0	0	0.2	0	0	0	0	0	0	0	0	0	0	0	0	0	0.1	0	0	0	0
0	ZINC39783758	-8.2	0	0	0	0	0	0	0	0	0	0	0	0	0	0	0.3	0	0	0	0	0	0	0.2	0	0	0	0	0	0	0.2	0	0	0	0	0	0	0	0	0	0	0	0	0	0.1	0	0	0	0.1
0	ZINC39785404	-8.2	0	0	0	0	0	0	0	0.5	0	0	0	0	0	0	0.5	0	0	0	0	0	0	0	0	0	0	0	0	0	0.3	0	0	0	0	0	0	0	0	0	0	0	0	0	0.1	0	0	0	0
0	ZINC39794833	-8.5	0.1	0	0	0	0	0	0	0.1	0	0	0	0.2	0	0.1	0	0	0	0	0	0	0	0	0	0	0	0	0	0	0.1	0	0	0	0	0	0	0	0	0	0	0	0	0	0	0	0	0	0
0	ZINC39795869	-6.1	0	0	0	0	0	0	0	0.2	0	0	0	0	0	0	0	0	0	0	0	0	0	0	0	0	0	0	0	0	0.2	0	0	0	0	0	0	0	0	0	0	0	0	0	0.2	0	0	0	0.1
0	ZINC39909851	-8.3	0	0	0	0	0	0	0	0	0	0	0	0	0	0	0	0	0	0	0	0	0	0	0	0	0	0	0	0	0	0	0	0	0	0	0	0	0	0	0	0	0	0	0	0	0	0	0
0	ZINC39923036	-9.3	0	0	0	0	0	0	0	0	0	0	0	0	0	0	0	0	0	0	0	0	0	0	0	0	0	0	0	0	0.1	0	0	0	0	0	0	0	0	0	0	0	0	0	0	0	0.1	0	0
0	ZINC39927489	-8.2	0	0	0	0	0	0	0	0	0	0	0	0	0	0	0	0	0	0	0	0	0	0	0	0	0	0	0	0	0.3	0	0	0	0	0	0	0	0	0	0	0	0	0	0	0	0	0	0
0	ZINC39928322	-9	0	0	0	0	0	0	0	0.2	0	0	0	0	0	0	0	0	0	0	0	0	0	0	0	0	0	0	0	0	0.1	0	0	0	0	0	0	0	0	0	0	0	0	0	0.2	0	0	0	0
0	ZINC39933447	-9.9	0	0	0	0	0	0	0	0	0	0	0	0	0	0	0	0	0	0	0	0	0	0	0	0	0	0	0	0	0.4	0	0	0	0	0	0	0	0	0	0	0	0	0	0	0	0	0	0
0	ZINC39933502	-8.4	0	0	0	0	0	0	0	0.4	0	0	0	0	0	0	0	0	0	0	0	0	0	0	0	0	0	0	0	0	0.4	0	0	0	0	0	0	0	0	0	0	0	0	0	0	0	0.2	0	0.1
0	ZINC39934648	-7.6	0	0	0	0	0	0	0	0	0	0	0	0	0	0	0	0	0	0	0	0	0	0	0	0	0	0	0	0	0.1	0	0	0	0	0	0	0	0	0	0	0	0	0	0	0	0	0	0
0	ZINC39934652	-8.6	0	0	0	0	0	0	0	0	0	0	0	0.1	0	0	0	0	0	0	0	0	0	0	0	0	0	0	0	0	0	0	0	0	0	0	0	0	0	0	0	0	0	0	0	0	0	0	0
0	ZINC39934669	-9.6	0	0	0	0	0	0	0	0.1	0	0	0	0.1	0	0.1	0.1	0	0	0	0	0	0	0	0	0	0	0	0	0	0.3	0	0	0	0	0	0	0	0	0	0	0	0	0	0	0	0.1	0	0
0	ZINC39934786	-9.6	0	0	0	0	0	0	0	0	0	0	0	0.1	0	0	0	0	0	0	0	0	0	0	0	0	0	0	0	0	0.2	0	0	0	0	0	0	0	0	0	0	0	0	0	0	0	0	0	0
0	ZINC39934807	-8.7	0	0	0	0	0	0	0	0	0	0	0	0	0	0.1	0	0	0	0	0	0	0	0	0	0	0	0	0	0	0.1	0	0	0	0	0	0	0	0	0	0	0	0	0	0	0	0	0	0
0	ZINC39934816	-9.9	0	0	0	0	0	0	0	0.5	0	0	0	0.1	0	0	0.2	0	0	0	0	0	0	0.2	0	0	0	0	0	0	0.2	0	0	0	0	0	0	0	0	0	0	0	0	0	0	0	0.1	0	0
0	ZINC39934836	-7.9	0	0	0	0	0	0	0	0.3	0	0	0	0	0	0	0.3	0	0	0	0	0	0	0.2	0	0	0	0	0	0	0.3	0	0	0	0	0	0	0	0	0	0	0	0	0	0.1	0	0	0	0
0	ZINC39934859	-9.5	0	0	0	0	0	0	0	0.1	0	0	0	0	0	0	0	0	0	0	0	0	0	0	0	0	0	0	0	0	0.2	0	0	0	0	0	0	0	0	0	0	0	0	0	0.1	0	0	0	0
0	ZINC39934927	-7.8	0.1	0	0	0	0	0	0	0.5	0	0	0	0	0	0	0.7	0	0	0	0	0	0	0.1	0	0	0	0	0	0	0.5	0	0	0	0	0	0	0	0	0	0	0	0	0	0	0	0	0	0
0	ZINC39934956	-8.9	0	0	0	0	0	0	0	0.2	0	0	0	0	0	0	0.5	0	0	0	0	0	0	0.1	0	0	0	0	0	0	0.4	0	0	0	0	0	0	0	0	0	0	0	0	0	0.2	0	0	0	0
0	ZINC39934968	-8.4	0	0	0	0	0	0	0	0.3	0	0	0	0	0	0.1	0.1	0	0	0	0	0	0	0	0	0	0	0	0	0	0.3	0	0	0	0	0	0	0	0	0	0	0	0	0	0.1	0	0	0	0
0	ZINC39935001	-7	0	0	0	0	0	0	0	0.1	0	0	0	0	0	0	0.6	0	0	0	0	0	0	0	0	0	0	0	0	0	0.4	0	0	0	0	0	0	0	0	0	0	0	0	0	0.2	0	0	0	0
0	ZINC39938324	-8.5	0	0	0	0	0	0	0	0.3	0	0	0	0	0	0	0.5	0	0	0	0	0	0	0.1	0	0	0	0	0	0	0.6	0	0	0	0	0	0	0	0	0	0	0	0	0	0.2	0	0	0	0
0	ZINC39939348	-8.9	0	0	0	0	0	0	0	0.3	0	0	0	0	0	0	0.2	0	0	0	0	0	0	0	0	0	0	0	0	0	0.7	0	0	0	0	0	0	0	0	0	0	0	0	0	0.2	0	0.1	0	0
0	ZINC39939810	-8.1	0	0	0	0	0	0	0	0	0	0	0	0	0	0	0	0	0	0	0	0	0	0	0	0	0	0	0	0	0.2	0	0	0	0	0	0	0	0	0	0	0	0	0	0	0	0	0	0
0	ZINC39939847	-7.5	0.3	0	0	0	0	0	0	0.3	0	0	0	0	0	0	0.1	0	0	0	0	0	0	0.1	0	0	0	0	0	0	0.4	0	0	0	0	0	0	0	0	0	0	0	0	0	0	0	0	0	0
0	ZINC39943294	-8.1	0	0	0	0	0	0	0	0.2	0	0	0	0.1	0	0.2	0.3	0	0	0	0	0	0	0.1	0	0	0	0	0	0	0.3	0	0	0	0	0	0	0	0	0	0	0	0	0	0	0	0	0	0
0	ZINC39943301	-9	0	0	0	0	0	0	0	0	0	0	0	0	0	0.4	0	0	0	0	0	0	0	0	0	0	0	0	0	0	0.2	0	0	0	0	0	0	0	0	0	0	0	0	0	0.1	0	0	0	0
0	ZINC39945131	-8	0	0	0	0	0	0	0	0.5	0	0	0	0	0	0	0.8	0	0	0.1	0	0	0	0	0	0	0	0	0	0	0.8	0	0	0	0	0	0	0	0	0	0	0	0	0	0.4	0	0	0	0
0	ZINC39946299	-7.9	0	0	0	0	0	0	0	0	0	0	0	0	0	0	0	0	0	0.1	0	0	0	0	0	0	0	0	0	0	0.2	0	0	0	0	0	0	0	0	0	0	0	0	0	0	0	0.3	0	0
0	ZINC39946569	-7.8	0	0	0	0	0	0	0	0	0	0	0	0	0	0	0	0	0	0	0	0	0	0	0	0	0	0	0	0	0.1	0	0	0	0	0	0	0	0	0	0	0	0	0	0.1	0	0	0	0
0	ZINC39946660	-7.5	0	0	0	0	0	0	0	0.2	0	0	0	0	0	0	0	0	0	0	0	0	0	0	0	0	0	0	0	0	0	0	0	0	0	0	0	0	0	0	0	0	0	0	0	0	0	0	0
0	ZINC39958287	-8.2	0	0	0	0	0	0	0	0.1	0	0	0	0	0	0	0.1	0	0	0	0	0	0	0	0	0	0	0	0	0	0.3	0	0	0	0	0	0	0	0	0	0	0	0	0	0.1	0	0	0	0
0	ZINC39960776	-9	0	0	0	0	0	0	0	0.5	0	0	0	0	0	0.1	0.2	0	0	0.1	0	0	0	0	0	0	0	0	0	0	0.6	0	0	0	0	0	0	0	0	0	0	0	0	0	0.3	0	0	0	0
0	ZINC39960782	-8.8	0	0	0	0	0	0	0	0.2	0	0	0	0.2	0	0.2	0.4	0	0	0	0	0	0	0.2	0	0	0	0	0	0	0.8	0	0	0	0	0	0	0	0	0	0	0	0	0	0.3	0	0	0	0
0	ZINC39962675	-9.6	0	0	0	0	0	0	0	0	0	0	0	0	0	0	0	0	0	0	0	0	0	0	0	0	0	0	0	0	0.1	0	0	0	0	0	0	0	0	0	0	0	0	0	0	0	0	0	0
0	ZINC39964526	-9.1	0	0	0	0	0	0	0	0	0	0	0	0	0	0.1	0	0	0	0	0	0	0	0	0	0	0	0	0	0	0	0	0	0	0	0	0	0	0	0	0	0	0	0	0	0	0	0	0
0	ZINC39964565	-7.9	0	0	0	0	0	0	0	0.4	0	0	0	0	0	0	0.5	0	0	0	0	0	0	0.3	0	0	0	0	0	0	0.3	0	0	0	0	0	0	0	0	0	0	0	0	0	0	0	0	0	0
0	ZINC39964797	-7.2	0.1	0	0	0	0	0	0	0.3	0	0	0	0	0	0.2	0.4	0	0	0	0	0	0	0	0	0	0	0	0	0	0.2	0	0	0	0	0	0	0	0	0	0	0	0	0	0	0	0	0	0
0	ZINC39964875	-7.8	0	0	0	0	0	0	0	0.3	0	0	0	0	0	0	0.4	0	0	0	0	0	0	0	0	0	0	0	0	0	0.6	0	0	0	0	0	0	0	0	0	0	0	0	0	0.3	0	0	0	0
0	ZINC39969117	-7.4	0	0	0	0	0	0	0	0.4	0	0	0	0	0	0	0.3	0	0	0	0	0	0	0	0	0	0	0	0	0	0.2	0	0	0	0	0	0	0	0	0	0	0	0	0	0	0	0	0	0
0	ZINC39969141	-6.9	0	0	0	0	0	0	0	0.1	0	0	0	0	0	0	0.1	0	0	0	0	0	0	0	0	0	0	0	0	0	0.2	0	0	0	0	0	0	0	0	0	0	0	0	0	0	0	0	0	0
0	ZINC39970342	-8.4	0	0	0	0	0	0	0	0	0	0	0	0	0	0	0.1	0	0	0	0	0	0	0	0	0	0	0	0	0	0.2	0	0	0	0	0	0	0	0	0	0	0	0	0	0	0	0	0	0
0	ZINC39970345	-9	0	0	0	0	0	0	0	0	0	0	0	0	0	0	0	0	0	0	0	0	0	0	0	0	0	0	0	0	0.3	0	0	0	0	0	0	0	0	0	0	0	0	0	0	0	0	0	0
0	ZINC39973144	-7.6	0	0	0	0	0	0	0	0.5	0	0	0	0	0	0.1	0.5	0	0	0	0	0	0	0.3	0	0	0	0	0	0	0.5	0	0	0	0	0	0	0	0	0	0	0	0	0	0	0	0	0	0
0	ZINC39973233	-8.2	0	0	0	0	0	0	0	0.1	0	0	0	0	0	0.3	0	0	0	0	0	0	0	0	0	0	0	0	0	0	0.2	0	0	0	0	0	0	0	0	0	0	0	0	0	0.1	0	0	0	0
0	ZINC39978355	-9.6	0	0	0	0	0	0	0	0	0	0	0	0	0	0	0	0	0	0	0	0	0	0	0	0	0	0	0	0	0.1	0	0	0	0	0	0	0	0	0	0	0	0	0	0	0.1	0	0	0
0	ZINC39980400	-8.5	0	0	0	0	0	0	0	0.1	0	0	0	0	0	0	0.1	0	0	0	0	0	0	0	0	0	0	0	0	0	0.1	0	0	0	0	0	0	0	0	0	0	0	0	0	0	0	0	0	0
0	ZINC39980683	-9.7	0.1	0	0	0	0	0	0	0.3	0	0	0	0	0	0	0.1	0	0	0	0	0	0	0.1	0	0	0	0	0	0	0.2	0	0	0	0	0	0	0	0	0	0	0	0	0	0	0	0	0	0
0	ZINC39980733	-7.9	0	0	0	0	0	0	0	0.2	0	0	0	0	0	0	0.2	0	0	0	0	0	0	0	0	0	0	0	0	0	0.4	0	0	0	0	0	0	0	0	0	0	0	0	0	0	0	0	0	0
0	ZINC39980734	-8.1	0.1	0	0	0	0	0	0	0.1	0	0	0	0	0	0	0.2	0	0	0	0	0	0	0	0	0	0	0	0	0	0.2	0	0	0	0	0	0	0	0	0	0	0	0	0	0	0	0	0	0
0	ZINC39982293	-7.5	0	0	0	0	0	0	0	0.4	0	0	0	0	0	0	0.2	0	0	0	0	0	0	0	0	0	0	0	0	0	0.3	0	0	0	0	0	0	0	0	0	0	0	0	0	0.1	0	0	0	0
0	ZINC39988461	-6.8	0	0	0	0	0	0	0	0.1	0	0	0	0	0	0	0.1	0	0	0	0	0	0	0	0	0	0	0	0	0	0.2	0	0	0	0	0	0	0	0	0	0	0	0	0	0	0	0	0	0.1
0	ZINC39988465	-7	0	0	0	0	0	0	0	0.5	0	0	0	0.1	0	0.1	0.5	0	0	0	0	0	0	0.2	0	0	0	0	0	0	0.5	0	0	0	0	0	0	0	0	0	0	0	0	0	0.1	0	0	0	0
0	ZINC39991064	-8.5	0	0	0	0	0	0	0	0	0	0	0	0	0	0.1	0	0	0	0	0	0	0	0	0	0	0	0	0	0	0	0	0	0	0	0	0	0	0	0	0	0	0	0	0	0	0.3	0	0
0	ZINC39995820	-8	0	0	0	0	0	0	0	0	0	0	0	0	0	0	0	0	0	0	0	0	0	0	0	0	0	0	0	0	0	0	0	0	0	0	0	0	0	0	0	0	0	0	0	0	0	0	0
0	ZINC39995833	-8.6	0	0	0	0	0	0	0	0	0	0	0	0	0	0	0	0	0	0	0	0	0	0	0	0	0	0	0	0	0	0	0	0	0	0	0	0	0	0	0	0	0	0	0	0	0.1	0	0
0	ZINC40002633	-8.3	0.1	0	0	0	0	0	0	0.4	0	0	0	0	0	0	0.3	0	0	0	0	0	0	0.1	0	0	0	0	0	0	0.6	0	0	0	0	0	0	0	0	0	0	0	0	0	0.3	0	0.2	0	0
0	ZINC40006207	-7.4	0.1	0	0	0	0	0	0	0	0	0	0	0	0	0	0	0	0	0	0	0	0	0	0	0	0	0	0	0	0.2	0	0	0	0	0	0	0	0	0	0	0	0	0	0.1	0	0	0	0
0	ZINC40011050	-7.6	0	0	0	0	0	0	0	0.2	0	0	0	0	0	0	0.2	0	0	0	0	0	0	0	0	0	0	0	0	0	0.3	0	0	0	0	0	0	0	0	0	0	0	0	0	0.3	0	0	0	0
0	ZINC40011053	-7.7	0	0	0	0	0	0	0	0.3	0	0	0	0	0	0	0.2	0	0	0	0	0	0	0	0	0	0	0	0	0	0.2	0	0	0	0	0	0	0	0	0	0	0	0	0	0.5	0	0.1	0	0
0	ZINC40011054	-7.8	0	0	0	0	0	0	0	0	0	0	0	0	0	0	0.2	0	0	0	0	0	0	0.1	0	0	0	0	0	0	0.4	0	0	0	0	0	0	0	0	0	0	0	0	0	0.3	0	0.1	0	0
0	ZINC40011055	-8	0	0	0	0	0	0	0	0.3	0	0	0	0	0	0.1	0.2	0	0	0	0	0	0	0	0	0	0	0	0	0	0.4	0	0	0	0	0	0	0	0	0	0	0	0	0	0.1	0	0	0	0
0	ZINC40011174	-9.4	0	0	0	0	0	0	0	0.1	0	0	0	0	0	0	0.3	0	0	0	0	0	0	0.1	0	0	0	0	0	0	0.2	0	0	0	0	0	0	0	0	0	0	0	0	0	0.1	0	0	0	0
0	ZINC40011829	-9.9	0.1	0	0	0	0	0	0	0.1	0	0	0	0	0	0	0.2	0	0	0	0	0	0	0	0	0	0	0	0	0	0.2	0	0	0	0	0	0	0	0	0	0	0	0	0	0.2	0	0	0	0
0	ZINC40075251	-9.4	0	0	0	0	0	0	0	0.2	0	0	0	0	0	0	0.1	0	0	0	0	0	0	0	0	0	0	0	0	0	0	0	0	0	0	0	0	0	0	0	0	0	0	0	0.1	0	0	0	0
0	ZINC40151159	-8	0	0	0	0	0	0	0	0	0	0	0	0	0	0	0	0	0	0	0	0	0	0	0	0	0	0	0	0	0.2	0	0	0	0	0	0	0	0	0	0	0	0	0	0	0	0	0	0
0	ZINC40151164	-7.5	0	0	0	0	0	0	0	0	0	0	0	0.1	0	0	0	0	0	0	0	0	0	0	0	0	0	0	0	0	0.4	0	0	0	0	0	0	0	0	0	0	0	0	0	0	0	0	0	0
0	ZINC40151213	-8.1	0	0	0	0	0	0	0	0	0	0	0	0.2	0	0	0.1	0	0	0	0	0	0	0.1	0	0	0	0	0	0	0.1	0	0	0	0	0	0	0	0	0	0	0	0	0	0	0	0	0	0
0	ZINC40151219	-7.7	0	0	0	0	0	0	0	0	0	0	0	0	0	0.1	0	0	0	0	0	0	0	0	0	0	0	0	0	0	0.3	0	0	0	0	0	0	0	0	0	0	0	0	0	0.1	0	0	0	0.1
0	ZINC40151250	-7.8	0	0	0	0	0	0	0	0	0	0	0	0.1	0	0	0.1	0	0	0	0	0	0	0.1	0	0	0	0	0	0	0.1	0	0	0	0	0	0	0	0	0	0	0	0	0	0.1	0	0	0	0.1
0	ZINC40151256	-7.7	0	0	0	0	0	0	0	0.1	0	0	0	0	0	0	0.1	0	0	0	0	0	0	0	0	0	0	0	0	0	0.2	0	0	0	0	0	0	0	0	0	0	0	0	0	0.1	0	0	0	0
0	ZINC40151297	-8.2	0.2	0	0	0	0	0	0	0	0	0	0	0	0	0	0.1	0	0	0	0	0	0	0.1	0	0	0	0	0	0	0.3	0	0	0	0	0	0	0	0	0	0	0	0	0	0.3	0	0	0	0
0	ZINC40151299	-8	0	0	0	0	0	0	0	0.2	0	0	0	0.1	0	0	0.2	0	0	0	0	0	0	0	0	0	0	0	0	0	0.3	0	0	0	0	0	0	0	0	0	0	0	0	0	0	0	0	0	0
0	ZINC40151308	-7.6	0.1	0	0	0	0	0	0	0.2	0	0	0	0	0	0	0	0	0	0	0	0	0	0	0	0	0	0	0	0	0	0	0	0	0	0	0	0	0	0	0	0	0	0	0	0	0	0	0
0	ZINC40151330	-8	0.1	0	0	0	0	0	0	0.2	0	0	0	0	0	0	0	0	0	0	0	0	0	0	0	0	0	0	0	0	0	0	0	0	0	0	0	0	0	0	0	0	0	0	0	0	0	0	0
0	ZINC40151339	-7.9	0	0	0	0	0	0	0	0.2	0	0	0	0	0	0	0.1	0	0	0	0	0	0	0	0	0	0	0	0	0	0.3	0	0	0	0	0	0	0	0	0	0	0	0	0	0.1	0	0	0	0
0	ZINC40157200	-7.5	0	0	0	0	0	0	0	0.2	0	0	0	0	0	0	0.3	0	0	0	0	0	0	0	0	0	0	0	0	0	0.4	0	0	0	0	0	0	0	0	0	0	0	0	0	0	0	0.1	0	0
0	ZINC40177464	-6.2	0	0	0	0	0	0	0	0.2	0	0	0	0	0	0	0.2	0	0	0.1	0	0	0	0	0	0	0	0	0	0	0.7	0	0	0	0	0	0	0	0	0	0	0	0	0	0.3	0	0	0	0
0	ZINC40316412	-5.9	0	0	0	0	0	0	0	0.1	0	0	0	0	0	0	0	0	0	0	0	0	0	0	0	0	0	0	0	0	0.4	0	0	0	0	0	0	0	0	0	0	0	0	0	0.2	0	0	0	0
0	ZINC40319106	-5.8	0	0	0	0	0	0	0	0	0	0	0	0	0	0	0	0	0	0	0	0	0	0	0	0	0	0	0	0	0.2	0	0	0	0	0	0	0	0	0	0	0	0	0	0.2	0	0	0	0
0	ZINC40348205	-6	0	0	0	0	0	0	0	0.1	0	0	0	0.1	0	0.1	0	0	0	0	0	0	0	0	0	0	0	0	0	0	0.4	0	0	0	0	0	0	0	0	0	0	0	0	0	0.4	0	0	0	0.1
0	ZINC40352099	-5.2	0	0	0	0	0	0	0	0	0	0	0	0	0	0	0	0	0	0	0	0	0	0	0	0	0	0	0	0	0.3	0	0	0	0	0	0	0	0	0	0	0	0	0	0.1	0	0	0	0.1
0	ZINC40401241	-7.5	0.1	0	0	0	0	0	0	0.4	0	0	0	0	0	0	0.2	0	0	0	0	0	0	0	0	0	0	0	0	0	0.6	0	0	0	0	0	0	0	0	0	0	0	0	0	0.2	0	0	0	0
0	ZINC40402405	-8.4	0	0	0	0	0	0	0	0.6	0	0	0	0.2	0	0.3	0.1	0	0	0	0	0	0	0	0	0	0	0	0	0	0.4	0	0	0	0	0	0	0	0	0	0	0	0	0	0.1	0	0	0	0
0	ZINC40413061	-6.6	0	0	0	0	0	0	0	0	0	0	0	0	0	0	0	0	0	0	0	0	0	0	0	0	0	0	0	0	0.2	0	0	0	0	0	0	0	0	0	0	0	0	0	0	0	0	0	0
0	ZINC40435586	-6.2	0	0	0	0	0	0	0	0.5	0	0	0	0.1	0	0.1	0.5	0	0	0	0	0	0	0.1	0	0	0	0	0	0	0.6	0	0	0	0	0	0	0	0	0	0	0	0	0	0.4	0	0.1	0	0
0	ZINC40462540	-6.6	0	0	0	0	0	0	0	0.1	0	0	0	0	0	0	0.1	0	0	0	0	0	0	0	0	0	0	0	0	0	0.3	0	0	0	0	0	0	0	0	0	0	0	0	0	0.1	0	0	0	0
0	ZINC40462833	-6.8	0	0	0	0	0	0	0	0.1	0	0	0	0	0	0	0.1	0	0	0	0	0	0	0	0	0	0	0	0	0	0.1	0	0	0	0	0	0	0	0	0	0	0	0	0	0	0	0	0	0
0	ZINC40462942	-6.5	0	0	0	0	0	0	0	0	0	0	0	0	0	0	0	0	0	0	0	0	0	0	0	0	0	0	0	0	0.3	0	0	0	0	0	0	0	0	0	0	0	0	0	0.2	0	0	0	0
0	ZINC40464599	-6.8	0	0	0	0	0	0	0	0.1	0	0	0	0	0	0	0	0	0	0	0	0	0	0	0	0	0	0	0	0	0	0	0	0	0	0	0	0	0	0	0	0	0	0	0	0	0.1	0	0
0	ZINC40468766	-5.6	0	0	0	0	0	0	0	0.4	0	0	0	0	0	0	0.4	0	0	0	0	0	0	0	0	0	0	0	0	0	0.6	0	0	0	0	0	0	0	0	0	0	0	0	0	0.1	0	0	0	0
0	ZINC40469822	-6	0	0	0	0	0	0	0	0.1	0	0	0	0	0	0	0	0	0	0	0	0	0	0	0	0	0	0	0	0	0.2	0	0	0	0	0	0	0	0	0	0	0	0	0	0.1	0	0	0	0
0	ZINC40480532	-5.3	0	0	0	0	0	0	0	0.3	0	0	0	0	0	0	0	0	0	0.1	0	0	0	0	0	0	0	0	0	0	0.4	0	0	0	0	0	0	0	0	0	0	0	0	0	0.3	0	0	0	0.1
0	ZINC40481836	-5.4	0	0	0	0	0	0	0	0.1	0	0	0	0	0	0	0.2	0	0	0	0	0	0	0	0	0	0	0	0	0	0.3	0	0	0	0	0	0	0	0	0	0	0	0	0	0.5	0	0.2	0	0
0	ZINC40633798	-6.6	0	0	0	0	0	0	0	0.2	0	0	0	0	0	0	0.4	0	0	0	0	0	0	0	0	0	0	0	0	0	0.6	0	0	0	0	0	0	0	0	0	0	0	0	0	0.1	0	0	0	0
0	ZINC40669130	-5.8	0	0	0	0	0	0	0	0.5	0	0	0	0	0	0	0.4	0	0	0	0	0	0	0	0	0	0	0	0	0	0.6	0	0	0	0	0	0	0	0	0	0	0	0	0	0.4	0	0	0	0
0	ZINC40669396	-6.5	0	0	0	0	0	0	0	0	0	0	0	0	0	0	0	0	0	0	0	0	0	0	0	0	0	0	0	0	0.4	0	0	0	0	0	0	0	0	0	0	0	0	0	0.2	0	0	0	0
0	ZINC40674210	-6.9	0	0	0	0	0	0	0	0	0	0	0	0.1	0	0	0	0	0	0	0	0	0	0	0	0	0	0	0	0	0.4	0	0	0	0	0	0	0	0	0	0	0	0	0	0.3	0	0	0	0
0	ZINC40693685	-6	0	0	0	0	0	0	0	0.2	0	0	0	0.1	0	0.3	0.1	0	0	0	0	0	0	0	0	0	0	0	0	0	0.4	0	0	0	0	0	0	0	0	0	0	0	0	0	0.2	0	0	0	0
0	ZINC40694442	-6.5	0	0	0	0	0	0	0	0.4	0	0	0	0	0	0.1	0.4	0	0	0	0	0	0	0	0	0	0	0	0	0	0.6	0	0	0	0	0	0	0	0	0	0	0	0	0	0.2	0	0	0	0
0	ZINC40719405	-7.5	0	0	0	0	0	0	0	0.6	0	0	0	0	0	0.1	0.3	0	0	0	0	0	0	0	0	0	0	0	0	0	0.6	0	0	0	0	0	0	0	0	0	0	0	0	0	0	0	0	0	0
0	ZINC40719411	-6.3	0	0	0	0	0	0	0	0.1	0	0	0	0	0	0	0.2	0	0	0	0	0	0	0	0	0	0	0	0	0	0.3	0	0	0	0	0	0	0	0	0	0	0	0	0	0.1	0	0	0	0.2
0	ZINC40719437	-6.5	0	0	0	0	0	0	0	0.1	0	0	0	0	0	0.1	0	0	0	0	0	0	0	0	0	0	0	0	0	0	0.5	0	0	0	0	0	0	0	0	0	0	0	0	0	0.3	0	0	0	0
0	ZINC40719525	-6.9	0	0	0	0	0	0	0	0.7	0	0	0	0	0	0.3	0.5	0	0	0	0	0	0	0	0	0	0	0	0	0	0.9	0	0	0	0	0	0	0	0	0	0	0	0	0	0	0	0.1	0	0
0	ZINC40719529	-7.2	0	0	0	0	0	0	0	0.6	0	0	0	0	0	0.1	0.5	0	0	0	0	0	0	0	0	0	0	0	0	0	0.8	0	0	0	0	0	0	0	0	0	0	0	0	0	0	0	0.2	0	0
0	ZINC40719560	-6.5	0	0	0	0	0	0	0	0.1	0	0	0	0	0	0.3	0	0	0	0	0	0	0	0	0	0	0	0	0	0	0.5	0	0	0	0	0	0	0	0	0	0	0	0	0	0.4	0	0.2	0	0
0	ZINC40719569	-6.5	0	0	0	0	0	0	0	0	0	0	0	0	0	0.2	0	0	0	0	0	0	0	0	0	0	0	0	0	0	0.3	0	0	0	0	0	0	0	0	0	0	0	0	0	0.2	0	0	0	0
0	ZINC40719596	-6	0	0	0	0	0	0	0	0.1	0	0	0	0.1	0	0.2	0.1	0	0	0	0	0	0	0	0	0	0	0	0	0	0.3	0	0	0	0	0	0	0	0	0	0	0	0	0	0.4	0	0	0	0
0	ZINC40719800	-7.4	0	0	0	0	0	0	0	0.6	0	0	0	0	0	0.1	0.3	0	0	0	0	0	0	0	0	0	0	0	0	0	0.6	0	0	0	0	0	0	0	0	0	0	0	0	0	0.7	0	0	0	0
0	ZINC40719802	-7.1	0	0	0	0	0	0	0	0.3	0	0	0	0	0	0	0	0	0	0.1	0	0	0	0	0	0	0	0	0	0	0.5	0	0	0	0	0	0	0	0	0	0	0	0	0	0.4	0	0	0	0
0	ZINC40719875	-6.8	0	0	0	0	0	0	0	0.1	0	0	0	0	0	0	0	0	0	0	0	0	0	0	0	0	0	0	0	0	0.1	0	0	0	0	0	0	0	0	0	0	0	0	0	0.3	0	0.2	0	0
0	ZINC40720566	-7	0	0	0	0	0	0	0	0.9	0	0	0	0.2	0	0.7	0.5	0	0	0	0	0	0	0.1	0	0	0	0	0	0	0.8	0	0	0	0	0	0	0	0	0	0	0	0	0	0.8	0	0	0	0
0	ZINC40720657	-7	0.1	0	0	0	0	0	0	0.2	0	0	0	0.1	0	0.1	0.1	0	0	0	0	0	0	0	0	0	0	0	0	0	0.9	0	0	0	0	0	0	0	0	0	0	0	0	0	0.4	0	0	0	0
0	ZINC40720894	-7.3	0	0	0	0	0	0	0	0.1	0	0	0	0.1	0	0.1	0.2	0	0	0	0	0	0	0	0	0	0	0	0	0	0.8	0	0	0	0	0	0	0	0	0	0	0	0	0	0.3	0	0	0	0.1
0	ZINC40724916	-5.7	0	0	0	0	0	0	0	0.1	0	0	0	0	0	0	0	0	0	0	0	0	0	0	0	0	0	0	0	0	0.2	0	0	0	0	0	0	0	0	0	0	0	0	0	0	0	0	0	0
0	ZINC40733729	-7	0	0	0	0	0	0	0	0.6	0	0	0	0	0	0.1	0.4	0	0	0	0	0	0	0.1	0	0	0	0	0	0	0.8	0	0	0	0	0	0	0	0	0	0	0	0	0	0.8	0	0	0	0
0	ZINC40743581	-7.7	0	0	0	0	0	0	0	0.4	0	0	0	0	0	0	0.4	0	0	0	0	0	0	0.1	0	0	0	0	0	0	0.6	0	0	0	0	0	0	0	0	0	0	0	0	0	0.5	0	0	0	0
0	ZINC40749436	-7.5	0	0	0	0	0	0	0	0.1	0	0	0	0	0	0.1	0	0	0	0	0	0	0	0	0	0	0	0	0	0	0.4	0	0	0	0	0	0	0	0	0	0	0	0	0	0.2	0	0.1	0	0.2
0	ZINC40750135	-6.8	0	0	0	0	0	0	0	0	0	0	0	0.2	0	0.2	0	0	0	0	0	0	0	0	0	0	0	0	0	0	0.5	0	0	0	0	0	0	0	0	0	0	0	0	0	0	0	0	0	0
0	ZINC40770246	-6.5	0	0	0	0	0	0	0	0.1	0	0	0	0	0	0	0.1	0	0	0	0	0	0	0	0	0	0	0	0	0	0.6	0	0	0	0	0	0	0	0	0	0	0	0	0	0.3	0	0	0	0
0	ZINC40770332	-6	0.1	0	0	0	0	0	0	0.5	0	0	0	0.2	0	0.4	0.4	0	0	0	0	0	0	0.1	0	0	0	0	0	0	0.8	0	0	0	0	0	0	0	0	0	0	0	0	0	0.3	0	0	0	0
0	ZINC40805659	-6.8	0	0	0	0	0	0	0	0.4	0	0	0	0	0	0	0.1	0	0	0	0	0	0	0	0	0	0	0	0	0	0.5	0	0	0	0	0	0	0	0	0	0	0	0	0	0.3	0	0	0	0
0	ZINC40827221	-6	0	0	0	0	0	0	0	0	0	0	0	0	0	0	0	0	0	0	0	0	0	0	0	0	0	0	0	0	0.3	0	0	0	0	0	0	0	0	0	0	0	0	0	0.4	0	0.3	0	0
0	ZINC40848197	-7.5	0	0	0	0	0	0	0	0.1	0	0	0	0	0	0	0.1	0	0	0	0	0	0	0	0	0	0	0	0	0	0.1	0	0	0	0	0	0	0	0	0	0	0	0	0	0	0	0	0	0
0	ZINC40853319	-7	0	0	0	0	0	0	0	0.4	0	0	0	0.1	0	0.1	0.3	0	0	0	0	0	0	0	0	0	0	0	0	0	0.4	0	0	0	0	0	0	0	0	0	0	0	0	0	0	0	0	0	0
0	ZINC41068845	-6.4	0	0	0	0	0	0	0	0	0	0	0	0	0	0	0.2	0	0	0	0	0	0	0	0	0	0	0	0	0	0.2	0	0	0	0	0	0	0	0	0	0	0	0	0	0.2	0	0	0	0
0	ZINC41069402	-6.8	0	0	0	0	0	0	0	0	0	0	0	0	0	0.1	0	0	0	0	0	0	0	0	0	0	0	0	0	0	0.1	0	0	0	0	0	0	0	0	0	0	0	0	0	0.3	0	0	0	0.1
0	ZINC41109953	-6.6	0	0	0	0	0	0	0	0	0	0	0	0	0	0	0	0	0	0	0	0	0	0	0	0	0	0	0	0	0.4	0	0	0	0	0	0	0	0	0	0	0	0	0	0.5	0	0	0	0
0	ZINC41111045	-7.8	0	0	0	0	0	0	0	0.2	0	0	0	0	0	0.1	0.2	0	0	0	0	0	0	0.1	0	0	0	0	0	0	0.3	0	0	0	0	0	0	0	0	0	0	0	0	0	0	0	0	0	0
0	ZINC41182832	-6.3	0	0	0	0	0	0	0	0.3	0	0	0	0	0	0	0.2	0	0	0	0	0	0	0	0	0	0	0	0	0	0.7	0	0	0	0	0	0	0	0	0	0	0	0	0	0.4	0	0	0	0
0	ZINC41182970	-6.4	0	0	0	0	0	0	0	0	0	0	0	0	0	0	0	0	0	0	0	0	0	0	0	0	0	0	0	0	0.5	0	0	0	0	0	0	0	0	0	0	0	0	0	0.6	0	0	0	0.1
0	ZINC41316473	-8.2	0.2	0	0	0	0	0	0	0.5	0	0	0	0.1	0	0.4	0.4	0	0	0	0	0	0	0.1	0	0	0	0	0	0	0.4	0	0	0	0	0	0	0	0	0	0	0	0	0	0	0	0.1	0	0
0	ZINC41322867	-7.1	0	0	0	0	0	0	0	0.4	0	0	0	0	0	0	0.3	0	0	0	0	0	0	0	0	0	0	0	0	0	0.4	0	0	0	0	0	0	0	0	0	0	0	0	0	0	0	0	0	0
0	ZINC41440643	-7.5	0	0	0	0	0	0	0	0.1	0	0	0	0.3	0	0	0	0	0	0	0	0	0	0	0	0	0	0	0	0	0.2	0	0	0	0	0	0	0	0	0	0	0	0	0	0	0	0	0	0
0	ZINC41473990	-6.1	0	0	0	0	0	0	0	0	0	0	0	0	0	0	0	0	0	0	0	0	0	0	0	0	0	0	0	0	0.2	0	0	0	0	0	0	0	0	0	0	0	0	0	0.2	0	0.1	0	0
0	ZINC41474285	-7.9	0.1	0	0	0	0	0	0	0.2	0	0	0	0	0	0	0.1	0	0	0	0	0	0	0	0	0	0	0	0	0	0.5	0	0	0	0	0	0	0	0	0	0	0	0	0	0.2	0	0	0	0
0	ZINC41544104	-7.2	0.1	0	0	0	0	0	0	0.2	0	0	0	0	0	0	0.1	0	0	0	0	0	0	0	0	0	0	0	0	0	0.4	0	0	0	0	0	0	0	0	0	0	0	0	0	0.1	0	0.1	0	0.2
0	ZINC41584013	-7.5	0	0	0	0	0	0	0	0	0	0	0	0	0	0	0	0	0	0	0	0	0	0	0	0	0	0	0	0	0.4	0	0	0	0	0	0	0	0	0	0	0	0	0	0.3	0	0	0	0
0	ZINC41605818	-6.8	0	0	0	0	0	0	0	0.3	0	0	0	0	0	0.3	0.3	0	0	0	0	0	0	0.2	0	0	0	0	0	0	0.3	0	0	0	0	0	0	0	0	0	0	0	0	0	0	0	0	0	0
0	ZINC41632878	-6.8	0	0	0	0	0	0	0	0	0	0	0	0	0	0	0	0	0	0	0	0	0	0	0	0	0	0	0	0	0.4	0	0	0	0	0	0	0	0	0	0	0	0	0	0.2	0	0.2	0	0
0	ZINC41664747	-7.7	0	0	0	0	0	0	0	0.6	0	0	0	0.2	0	0.2	0.7	0	0	0	0	0	0	0.1	0	0	0	0	0	0	0.4	0	0	0	0	0	0	0	0	0	0	0	0	0	0	0	0	0	0
0	ZINC41664753	-7.8	0	0	0	0	0	0	0	0.4	0	0	0	0.1	0	0.1	0.6	0	0	0	0	0	0	0.3	0	0	0	0	0	0	0.3	0	0	0	0	0	0	0	0	0	0	0	0	0	0	0	0	0	0
0	ZINC41667179	-6.9	0	0	0	0	0	0	0	0	0	0	0	0	0	0	0	0	0	0	0	0	0	0	0	0	0	0	0	0	0.3	0	0	0	0	0	0	0	0	0	0	0	0	0	0.1	0	0	0	0
0	ZINC41710012	-7.1	0	0	0	0	0	0	0	0	0	0	0	0	0	0	0	0	0	0	0	0	0	0	0	0	0	0	0	0	0.3	0	0	0	0	0	0	0	0	0	0	0	0	0	0.2	0	0	0	0
0	ZINC41712651	-7.1	0	0	0	0	0	0	0	0.5	0	0	0	0.1	0	0.1	0.2	0	0	0	0	0	0	0.1	0	0	0	0	0	0	0.2	0	0	0	0	0	0	0	0	0	0	0	0	0	0	0	0	0	0.1
0	ZINC41716433	-7.7	0	0	0	0	0	0	0	0.5	0	0	0	0.2	0	0.3	0.3	0	0	0	0	0	0	0.1	0	0	0	0	0	0	0.7	0	0	0	0	0	0	0	0	0	0	0	0	0	0	0	0	0	0
0	ZINC41724601	-8.1	0	0	0	0	0	0	0	0.4	0	0	0	0.1	0	0.2	0.3	0	0	0	0	0	0	0.1	0	0	0	0	0	0	0.4	0	0	0	0	0	0	0	0	0	0	0	0	0	0	0	0	0	0
0	ZINC41727930	-6.1	0	0	0	0	0	0	0	0	0	0	0	0	0	0	0	0	0	0	0	0	0	0	0	0	0	0	0	0	0.5	0	0	0	0	0	0	0	0	0	0	0	0	0	0.2	0	0	0	0.1
0	ZINC41812958	-6.7	0	0	0	0	0	0	0	0	0	0	0	0	0	0	0	0	0	0	0	0	0	0	0	0	0	0	0	0	0.1	0	0	0	0	0	0	0	0	0	0	0	0	0	0.2	0	0	0	0
0	ZINC41893743	-7.3	0	0	0	0	0	0	0	0.4	0	0	0	0	0	0	0.4	0	0	0	0	0	0	0.1	0	0	0	0	0	0	0.3	0	0	0	0	0	0	0	0	0	0	0	0	0	0	0	0	0	0
0	ZINC42033656	-6.4	0	0	0	0	0	0	0	0.1	0	0	0	0	0	0	0	0	0	0	0	0	0	0	0	0	0	0	0	0	0.7	0	0	0	0	0	0	0	0	0	0	0	0	0	0.7	0	0.1	0	0.1
0	ZINC42164460	-5.2	0	0	0	0	0	0	0	0.1	0	0	0	0	0	0	0.1	0	0	0	0	0	0	0	0	0	0	0	0	0	0.2	0	0	0	0	0	0	0	0	0	0	0	0	0	0.2	0	0	0	0
0	ZINC42184094	-8	0	0	0	0	0	0	0	0.3	0	0	0	0	0	0	0.4	0	0	0	0	0	0	0	0	0	0	0	0	0	0.3	0	0	0	0	0	0	0	0	0	0	0	0	0	0.5	0	0	0	0
0	ZINC42184314	-7.7	0.1	0	0	0	0	0	0	0.2	0	0	0	0	0	0	0.2	0	0	0	0	0	0	0	0	0	0	0	0	0	0.5	0	0	0	0	0	0	0	0	0	0	0	0	0	0.2	0	0	0	0
0	ZINC42270188	-6	0	0	0	0	0	0	0	0	0	0	0	0	0	0	0	0	0	0	0	0	0	0	0	0	0	0	0	0	0.4	0	0	0	0	0	0	0	0	0	0	0	0	0	0.2	0	0	0	0
0	ZINC42305030	-5.4	0	0	0	0	0	0	0	0.2	0	0	0	0	0	0	0.3	0	0	0	0	0	0	0	0	0	0	0	0	0	0.5	0	0	0	0	0	0	0	0	0	0	0	0	0	0	0	0	0	0
0	ZINC42319432	-6.2	0	0	0	0	0	0	0	0	0	0	0	0	0	0	0	0	0	0	0	0	0	0	0	0	0	0	0	0	0.2	0	0	0	0	0	0	0	0	0	0	0	0	0	0.1	0	0.1	0	0
0	ZINC42332364	-6.9	0	0	0	0	0	0	0	0	0	0	0	0	0	0	0	0	0	0	0	0	0	0	0	0	0	0	0	0	0.1	0	0	0	0	0	0	0	0	0	0	0	0	0	0	0	0	0	0.1
0	ZINC42360335	-6.7	0	0	0	0	0	0	0	0	0	0	0	0	0	0	0.4	0	0	0	0	0	0	0.1	0	0	0	0	0	0	0.6	0	0	0	0	0	0	0	0	0	0	0	0	0	0.2	0	0	0	0.2
0	ZINC42360420	-6.6	0	0	0	0	0	0	0	0.1	0	0	0	0	0	0	0.3	0	0	0	0	0	0	0.1	0	0	0	0	0	0	0.3	0	0	0	0	0	0	0	0	0	0	0	0	0	0.1	0	0	0	0
0	ZINC42362185	-6.4	0	0	0	0	0	0	0	0.2	0	0	0	0	0	0	0.4	0	0	0	0	0	0	0	0	0	0	0	0	0	0.7	0	0	0	0	0	0	0	0	0	0	0	0	0	0.2	0	0	0	0
0	ZINC42362193	-6.5	0	0	0	0	0	0	0	0.1	0	0	0	0	0	0.1	0.4	0	0	0	0	0	0	0.2	0	0	0	0	0	0	0.5	0	0	0	0	0	0	0	0	0	0	0	0	0	0.1	0	0	0	0
0	ZINC42388888	-6.3	0	0	0	0	0	0	0	0.4	0	0	0	0	0	0	0.4	0	0	0	0	0	0	0.1	0	0	0	0	0	0	0.8	0	0	0	0	0	0	0	0	0	0	0	0	0	0	0	0	0	0
0	ZINC42392135	-6.5	0	0	0	0	0	0	0	0.2	0	0	0	0.1	0	0.2	0.1	0	0	0	0	0	0	0	0	0	0	0	0	0	0.4	0	0	0	0	0	0	0	0	0	0	0	0	0	0.1	0	0	0	0.1
0	ZINC42392172	-5.5	0	0	0	0	0	0	0	0.2	0	0	0	0.1	0	0.2	0.2	0	0	0	0	0	0	0.1	0	0	0	0	0	0	0.6	0	0	0	0	0	0	0	0	0	0	0	0	0	0.1	0	0	0	0
0	ZINC42392299	-5.6	0	0	0	0	0	0	0	0.2	0	0	0	0.1	0	0.1	0.3	0	0	0	0	0	0	0	0	0	0	0	0	0	0.7	0	0	0	0	0	0	0	0	0	0	0	0	0	0.1	0	0	0	0.1
0	ZINC42399023	-5.2	0	0	0	0	0	0	0	0.4	0	0	0	0	0	0	0.5	0	0	0	0	0	0	0.1	0	0	0	0	0	0	0.8	0	0	0	0	0	0	0	0	0	0	0	0	0	0.3	0	0	0	0
0	ZINC42399491	-5.7	0	0	0	0	0	0	0	0	0	0	0	0	0	0.1	0	0	0	0	0	0	0	0	0	0	0	0	0	0	0.8	0	0	0	0	0	0	0	0	0	0	0	0	0	0.4	0	0	0	0
0	ZINC42399498	-6.1	0	0	0	0	0	0	0	0	0	0	0	0	0	0	0.2	0	0	0	0	0	0	0	0	0	0	0	0	0	0.4	0	0	0	0	0	0	0	0	0	0	0	0	0	0.1	0	0	0	0.1
0	ZINC42405347	-5.2	0	0	0	0	0	0	0	0.3	0	0	0	0	0	0.2	0.3	0	0	0	0	0	0	0	0	0	0	0	0	0	0.3	0	0	0	0	0	0	0	0	0	0	0	0	0	0.2	0	0	0	0.1
0	ZINC42411781	-6.3	0	0	0	0	0	0	0	0	0	0	0	0	0	0	0	0	0	0	0	0	0	0	0	0	0	0	0	0	0.1	0	0	0	0	0	0	0	0	0	0	0	0	0	0.1	0	0	0	0
0	ZINC42412642	-5.7	0	0	0	0	0	0	0	0	0	0	0	0	0	0	0	0	0	0	0	0	0	0	0	0	0	0	0	0	0	0	0	0	0	0	0	0	0	0	0	0	0	0	0.5	0	0.1	0	0
0	ZINC42412890	-6.1	0	0	0	0	0	0	0	0.1	0	0	0	0	0	0	0.1	0	0	0	0	0	0	0	0	0	0	0	0	0	0.1	0	0	0	0	0	0	0	0	0	0	0	0	0	0.2	0	0	0	0
0	ZINC42427540	-6.4	0	0	0	0	0	0	0	0.2	0	0	0	0	0	0.1	0.2	0	0	0	0	0	0	0	0	0	0	0	0	0	0.6	0	0	0	0	0	0	0	0	0	0	0	0	0	0	0	0.1	0	0
0	ZINC42438441	-5.9	0	0	0	0	0	0	0	0.1	0	0	0	0	0	0	0	0	0	0	0	0	0	0	0	0	0	0	0	0	0.2	0	0	0	0	0	0	0	0	0	0	0	0	0	0.4	0	0	0	0.1
0	ZINC42445269	-6.5	0	0	0	0	0	0	0	0	0	0	0	0.1	0	0.1	0	0	0	0	0	0	0	0	0	0	0	0	0	0	0.7	0	0	0	0	0	0	0	0	0	0	0	0	0	0.4	0	0	0	0.1
0	ZINC42453261	-5.8	0	0	0	0	0	0	0	0	0	0	0	0	0	0	0	0	0	0	0	0	0	0	0	0	0	0	0	0	0.2	0	0	0	0	0	0	0	0	0	0	0	0	0	0.3	0	0	0	0.1
0	ZINC42454670	-6.6	0	0	0	0	0	0	0	0.2	0	0	0	0.1	0	0	0	0	0	0	0	0	0	0	0	0	0	0	0	0	0.8	0	0	0	0	0	0	0	0	0	0	0	0	0	0.3	0	0	0	0
0	ZINC42458407	-6.4	0	0	0	0	0	0	0	0	0	0	0	0.1	0	0	0	0	0	0	0	0	0	0	0	0	0	0	0	0	0.4	0	0	0	0	0	0	0	0	0	0	0	0	0	0.3	0	0	0	0.1
0	ZINC42477898	-6.4	0	0	0	0	0	0	0	0.3	0	0	0	0	0	0.1	0.4	0	0	0	0	0	0	0.1	0	0	0	0	0	0	0.6	0	0	0	0	0	0	0	0	0	0	0	0	0	0.2	0	0	0	0
0	ZINC42555095	-5.9	0	0	0	0	0	0	0	0	0	0	0	0	0	0	0.1	0	0	0	0	0	0	0	0	0	0	0	0	0	0.4	0	0	0	0	0	0	0	0	0	0	0	0	0	0.7	0	0	0	0
0	ZINC42555397	-6.6	0	0	0	0	0	0	0	0	0	0	0	0	0	0	0	0	0	0	0	0	0	0	0	0	0	0	0	0	0.5	0	0	0	0	0	0	0	0	0	0	0	0	0	0.6	0	0.1	0	0
0	ZINC42567537	-7.9	0	0	0	0	0	0	0	0.3	0	0	0	0	0	0	0.2	0	0	0	0	0	0	0	0	0	0	0	0	0	0.5	0	0	0	0	0	0	0	0	0	0	0	0	0	0	0	0	0	0
0	ZINC42574216	-7.2	0	0	0	0	0	0	0	0.2	0	0	0	0	0	0	0.1	0	0	0	0	0	0	0	0	0	0	0	0	0	0.1	0	0	0	0	0	0	0	0	0	0	0	0	0	0.2	0	0	0	0
0	ZINC42574219	-7.5	0	0	0	0	0	0	0	0.2	0	0	0	0	0	0	0.3	0	0	0.1	0	0	0	0	0	0	0	0	0	0	0.3	0	0	0	0	0	0	0	0	0	0	0	0	0	0.2	0	0	0	0
0	ZINC42576062	-5.1	0	0	0	0	0	0	0	0	0	0	0	0	0	0	0.2	0	0	0	0	0	0	0	0	0	0	0	0	0	0.3	0	0	0	0	0	0	0	0	0	0	0	0	0	0.3	0	0	0	0
0	ZINC42577562	-6.2	0	0	0	0	0	0	0	0	0	0	0	0	0	0	0	0	0	0	0	0	0	0	0	0	0	0	0	0	0.3	0	0	0	0	0	0	0	0	0	0	0	0	0	0.5	0	0	0	0.1
0	ZINC42579288	-6.4	0	0	0	0	0	0	0	0	0	0	0	0	0	0	0	0	0	0	0	0	0	0	0	0	0	0	0	0	0.5	0	0	0	0	0	0	0	0	0	0	0	0	0	0.5	0	0	0	0
0	ZINC42579446	-5.7	0	0	0	0	0	0	0	0	0	0	0	0	0	0	0	0	0	0	0	0	0	0	0	0	0	0	0	0	0.5	0	0	0	0	0	0	0	0	0	0	0	0	0	0.3	0	0	0	0.1
0	ZINC42580582	-6	0	0	0	0	0	0	0	0	0	0	0	0	0	0	0	0	0	0	0	0	0	0	0	0	0	0	0	0	0.3	0	0	0	0	0	0	0	0	0	0	0	0	0	0.5	0	0.1	0	0
0	ZINC42580782	-6.4	0	0	0	0	0	0	0	0.1	0	0	0	0	0	0	0.1	0	0	0	0	0	0	0	0	0	0	0	0	0	0.4	0	0	0	0	0	0	0	0	0	0	0	0	0	0.6	0	0	0	0
0	ZINC42590490	-6.2	0	0	0	0	0	0	0	0	0	0	0	0	0	0	0	0	0	0	0	0	0	0	0	0	0	0	0	0	0.2	0	0	0	0	0	0	0	0	0	0	0	0	0	0.3	0	0	0	0.1
0	ZINC42634341	-6.3	0	0	0	0	0	0	0	0.3	0	0	0	0	0	0	0.3	0	0	0	0	0	0	0	0	0	0	0	0	0	0.5	0	0	0	0	0	0	0	0	0	0	0	0	0	0.2	0	0	0	0
0	ZINC42645730	-8.2	0	0	0	0	0	0	0	0.5	0	0	0	0.2	0	0.4	0.6	0	0	0	0	0	0	0.1	0	0	0	0	0	0	0.6	0	0	0	0	0	0	0	0	0	0	0	0	0	0	0	0	0	0
0	ZINC42645855	-8.3	0	0	0	0	0	0	0	0.7	0	0	0	0.3	0	0.6	0.6	0	0	0	0	0	0	0.2	0	0	0	0	0	0	0.7	0	0	0	0	0	0	0	0	0	0	0	0	0	0	0	0	0	0
0	ZINC42691800	-6	0	0	0	0	0	0	0	0	0	0	0	0	0	0	0.1	0	0	0	0	0	0	0	0	0	0	0	0	0	0.3	0	0	0	0	0	0	0	0	0	0	0	0	0	0.6	0	0	0	0
0	ZINC42744793	-5.4	0	0	0	0	0	0	0	0.3	0	0	0	0.2	0	0.2	0	0	0	0	0	0	0	0	0	0	0	0	0	0	0.4	0	0	0	0	0	0	0	0	0	0	0	0	0	0.3	0	0	0	0.1
0	ZINC42744956	-5.7	0	0	0	0	0	0	0	0	0	0	0	0.1	0	0.1	0	0	0	0	0	0	0	0	0	0	0	0	0	0	0.5	0	0	0	0	0	0	0	0	0	0	0	0	0	0.2	0	0	0	0
0	ZINC42744968	-6	0	0	0	0	0	0	0	0	0	0	0	0	0	0	0	0	0	0	0	0	0	0	0	0	0	0	0	0	0.6	0	0	0	0	0	0	0	0	0	0	0	0	0	0.4	0	0	0	0.3
0	ZINC42782435	-5.3	0	0	0	0	0	0	0	0.4	0	0	0	0	0	0.2	0.2	0	0	0	0	0	0	0	0	0	0	0	0	0	0.6	0	0	0	0	0	0	0	0	0	0	0	0	0	0.1	0	0	0	0
0	ZINC42797947	-5.9	0	0	0	0	0	0	0	0.4	0	0	0	0.1	0	0.1	0.3	0	0	0	0	0	0	0	0	0	0	0	0	0	0.7	0	0	0	0	0	0	0	0	0	0	0	0	0	0.2	0	0	0	0
0	ZINC42877983	-6.2	0	0	0	0	0	0	0	0.1	0	0	0	0	0	0	0.1	0	0	0	0	0	0	0	0	0	0	0	0	0	0.4	0	0	0	0	0	0	0	0	0	0	0	0	0	0.2	0	0	0	0.1
0	ZINC42895946	-7.7	0	0	0	0	0	0	0	0.4	0	0	0	0.4	0	0.4	0.2	0	0	0	0	0	0	0	0	0	0	0	0	0	0.7	0	0	0	0	0	0	0	0	0	0	0	0	0	0.3	0	0	0	0
0	ZINC42895952	-8	0.1	0	0	0	0	0	0	0.2	0	0	0	0.3	0	0.3	0.1	0	0	0	0	0	0	0	0	0	0	0	0	0	0.3	0	0	0	0	0	0	0	0	0	0	0	0	0	0.2	0	0	0	0
0	ZINC42936059	-8.3	0	0	0	0	0	0	0	0.7	0	0	0	0	0	0.1	0.5	0	0	0	0	0	0	0	0	0	0	0	0	0	0.8	0	0	0	0	0	0	0	0	0	0	0	0	0	0.4	0	0.1	0	0
0	ZINC42944980	-6.1	0	0	0	0	0	0	0	0	0	0	0	0	0	0	0.1	0	0	0	0	0	0	0	0	0	0	0	0	0	0.3	0	0	0	0	0	0	0	0	0	0	0	0	0	0.1	0	0	0	0
0	ZINC42944988	-6.4	0	0	0	0	0	0	0	0.1	0	0	0	0	0	0	0.1	0	0	0	0	0	0	0	0	0	0	0	0	0	0.6	0	0	0	0	0	0	0	0	0	0	0	0	0	0.2	0	0	0	0
0	ZINC42945396	-6.5	0	0	0	0	0	0	0	0	0	0	0	0	0	0	0	0	0	0	0	0	0	0	0	0	0	0	0	0	0.5	0	0	0	0	0	0	0	0	0	0	0	0	0	0.1	0	0	0	0
0	ZINC42945815	-6.1	0	0	0	0	0	0	0	0	0	0	0	0	0	0	0	0	0	0	0	0	0	0	0	0	0	0	0	0	0.4	0	0	0	0	0	0	0	0	0	0	0	0	0	0.4	0	0	0	0.1
0	ZINC42946074	-6.3	0	0	0	0	0	0	0	0.1	0	0	0	0	0	0	0.2	0	0	0	0	0	0	0	0	0	0	0	0	0	0.6	0	0	0	0	0	0	0	0	0	0	0	0	0	0	0	0	0	0
0	ZINC42947070	-6.1	0	0	0	0	0	0	0	0.1	0	0	0	0	0	0	0.1	0	0	0	0	0	0	0	0	0	0	0	0	0	0.3	0	0	0	0	0	0	0	0	0	0	0	0	0	0.2	0	0	0	0.2
0	ZINC42952597	-6.1	0	0	0	0	0	0	0	0	0	0	0	0	0	0.1	0	0	0	0	0	0	0	0	0	0	0	0	0	0	0.5	0	0	0	0	0	0	0	0	0	0	0	0	0	0.1	0	0	0	0.1
0	ZINC42953154	-5.7	0	0	0	0	0	0	0	0.1	0	0	0	0	0	0	0.1	0	0	0	0	0	0	0	0	0	0	0	0	0	0.3	0	0	0	0	0	0	0	0	0	0	0	0	0	0.1	0	0	0	0.1
0	ZINC42953500	-5.9	0	0	0	0	0	0	0	0.2	0	0	0	0	0	0	0.2	0	0	0	0	0	0	0	0	0	0	0	0	0	0.3	0	0	0	0	0	0	0	0	0	0	0	0	0	0.2	0	0	0	0.1
0	ZINC42953562	-6.2	0	0	0	0	0	0	0	0.1	0	0	0	0	0	0	0.1	0	0	0	0	0	0	0	0	0	0	0	0	0	0.3	0	0	0	0	0	0	0	0	0	0	0	0	0	0.3	0	0	0	0.1
0	ZINC42953565	-5.7	0	0	0	0	0	0	0	0.2	0	0	0	0	0	0	0.1	0	0	0	0	0	0	0	0	0	0	0	0	0	0.4	0	0	0	0	0	0	0	0	0	0	0	0	0	0.4	0	0.3	0	0
0	ZINC42953662	-5.8	0	0	0	0	0	0	0	0.1	0	0	0	0	0	0	0.1	0	0	0	0	0	0	0	0	0	0	0	0	0	0.5	0	0	0	0	0	0	0	0	0	0	0	0	0	0.1	0	0	0	0
0	ZINC42954420	-6.2	0	0	0	0	0	0	0	0.3	0	0	0	0	0	0.1	0.1	0	0	0	0	0	0	0	0	0	0	0	0	0	0.5	0	0	0	0	0	0	0	0	0	0	0	0	0	0	0	0	0	0
0	ZINC42954577	-6.1	0	0	0	0	0	0	0	0.2	0	0	0	0	0	0.1	0.1	0	0	0	0	0	0	0	0	0	0	0	0	0	0.6	0	0	0	0	0	0	0	0	0	0	0	0	0	0.1	0	0	0	0
0	ZINC42954613	-5.6	0	0	0	0	0	0	0	0.1	0	0	0	0	0	0	0.1	0	0	0	0	0	0	0	0	0	0	0	0	0	0.4	0	0	0	0	0	0	0	0	0	0	0	0	0	0.4	0	0	0	0.1
0	ZINC42954623	-5.4	0	0	0	0	0	0	0	0	0	0	0	0	0	0	0	0	0	0	0	0	0	0	0	0	0	0	0	0	0.1	0	0	0	0	0	0	0	0	0	0	0	0	0	0.4	0	0	0	0
0	ZINC42954636	-5.5	0	0	0	0	0	0	0	0	0	0	0	0	0	0	0	0	0	0	0	0	0	0	0	0	0	0	0	0	0.5	0	0	0	0	0	0	0	0	0	0	0	0	0	0.2	0	0	0	0
0	ZINC42955142	-5.6	0	0	0	0	0	0	0	0	0	0	0	0	0	0	0.1	0	0	0	0	0	0	0	0	0	0	0	0	0	0.4	0	0	0	0	0	0	0	0	0	0	0	0	0	0.5	0	0	0	0.3
0	ZINC42955319	-5.7	0	0	0	0	0	0	0	0	0	0	0	0	0	0	0	0	0	0	0	0	0	0	0	0	0	0	0	0	0.5	0	0	0	0	0	0	0	0	0	0	0	0	0	0.5	0	0	0	0
0	ZINC42955325	-5.8	0	0	0	0	0	0	0	0	0	0	0	0	0	0	0	0	0	0	0	0	0	0	0	0	0	0	0	0	0.3	0	0	0	0	0	0	0	0	0	0	0	0	0	0.4	0	0	0	0.1
0	ZINC42955331	-5.5	0	0	0	0	0	0	0	0	0	0	0	0	0	0	0.1	0	0	0	0	0	0	0	0	0	0	0	0	0	0.6	0	0	0	0	0	0	0	0	0	0	0	0	0	0.3	0	0	0	0.1
0	ZINC42955596	-6	0	0	0	0	0	0	0	0.1	0	0	0	0.1	0	0	0.1	0	0	0	0	0	0	0	0	0	0	0	0	0	0.7	0	0	0	0	0	0	0	0	0	0	0	0	0	0.4	0	0	0	0.2
0	ZINC42955831	-5.8	0	0	0	0	0	0	0	0.1	0	0	0	0	0	0	0.1	0	0	0	0	0	0	0	0	0	0	0	0	0	0.3	0	0	0	0	0	0	0	0	0	0	0	0	0	0.2	0	0.2	0	0.1
0	ZINC42958683	-6.3	0	0	0	0	0	0	0	0	0	0	0	0	0	0	0	0	0	0	0	0	0	0	0	0	0	0	0	0	0.2	0	0	0	0	0	0	0	0	0	0	0	0	0	0.3	0	0	0	0.1
0	ZINC42958737	-6.1	0	0	0	0	0	0	0	0	0	0	0	0	0	0.1	0.1	0	0	0	0	0	0	0.1	0	0	0	0	0	0	0.3	0	0	0	0	0	0	0	0	0	0	0	0	0	0.2	0	0.1	0	0
0	ZINC42959345	-6.6	0	0	0	0	0	0	0	0.1	0	0	0	0	0	0	0	0	0	0	0	0	0	0	0	0	0	0	0	0	0	0	0	0	0	0	0	0	0	0	0	0	0	0	0	0	0	0	0
0	ZINC42959883	-6.3	0	0	0	0	0	0	0	0.1	0	0	0	0	0	0	0.1	0	0	0	0	0	0	0	0	0	0	0	0	0	0.2	0	0	0	0	0	0	0	0	0	0	0	0	0	0.1	0	0	0	0.1
0	ZINC42959907	-6.4	0	0	0	0	0	0	0	0	0	0	0	0	0	0	0	0	0	0	0	0	0	0	0	0	0	0	0	0	0.5	0	0	0	0	0	0	0	0	0	0	0	0	0	0.2	0	0.3	0	0
0	ZINC42961630	-6.8	0	0	0	0	0	0	0	0.2	0	0	0	0	0	0	0.2	0	0	0	0	0	0	0	0	0	0	0	0	0	0.2	0	0	0	0	0	0	0	0	0	0	0	0	0	0.3	0	0	0	0.1
0	ZINC42961738	-6	0	0	0	0	0	0	0	0.1	0	0	0	0	0	0	0.3	0	0	0	0	0	0	0	0	0	0	0	0	0	0.5	0	0	0	0	0	0	0	0	0	0	0	0	0	0.3	0	0	0	0
0	ZINC42963286	-7.3	0	0	0	0	0	0	0	0	0	0	0	0	0	0	0	0	0	0	0	0	0	0	0	0	0	0	0	0	0.3	0	0	0	0	0	0	0	0	0	0	0	0	0	0	0	0.2	0	0
0	ZINC43015250	-6.7	0	0	0	0	0	0	0	0	0	0	0	0	0	0	0	0	0	0	0	0	0	0	0	0	0	0	0	0	0.3	0	0	0	0	0	0	0	0	0	0	0	0	0	0.4	0	0.4	0	0
0	ZINC43020806	-6.3	0.1	0	0	0	0	0	0	0.1	0	0	0	0.1	0	0.2	0.2	0	0	0	0	0	0	0	0	0	0	0	0	0	0.6	0	0	0	0	0	0	0	0	0	0	0	0	0	0.1	0	0	0	0.1
0	ZINC43021244	-5.6	0	0	0	0	0	0	0	0.1	0	0	0	0	0	0	0.2	0	0	0	0	0	0	0	0	0	0	0	0	0	0.5	0	0	0	0	0	0	0	0	0	0	0	0	0	0.7	0	0	0	0
0	ZINC43021354	-6.4	0	0	0	0	0	0	0	0	0	0	0	0	0	0.1	0	0	0	0	0	0	0	0	0	0	0	0	0	0	0.7	0	0	0	0	0	0	0	0	0	0	0	0	0	0.6	0	0	0	0.1
0	ZINC43021357	-6.8	0	0	0	0	0	0	0	0	0	0	0	0	0	0	0	0	0	0	0	0	0	0	0	0	0	0	0	0	0.3	0	0	0	0	0	0	0	0	0	0	0	0	0	0.3	0	0	0	0.1
0	ZINC43021374	-5.7	0	0	0	0	0	0	0	0.1	0	0	0	0	0	0	0.1	0	0	0	0	0	0	0	0	0	0	0	0	0	0.3	0	0	0	0	0	0	0	0	0	0	0	0	0	0.6	0	0	0	0.1
0	ZINC43021743	-6	0	0	0	0	0	0	0	0.2	0	0	0	0	0	0.1	0.3	0	0	0	0	0	0	0	0	0	0	0	0	0	0.4	0	0	0	0	0	0	0	0	0	0	0	0	0	0.7	0	0	0	0
0	ZINC43021918	-6.9	0	0	0	0	0	0	0	0.1	0	0	0	0	0	0	0.1	0	0	0	0	0	0	0	0	0	0	0	0	0	0.4	0	0	0	0	0	0	0	0	0	0	0	0	0	0.5	0	0.5	0	0
0	ZINC43022046	-6.8	0	0	0	0	0	0	0	0.1	0	0	0	0	0	0	0	0	0	0	0	0	0	0	0	0	0	0	0	0	0.1	0	0	0	0	0	0	0	0	0	0	0	0	0	0	0	0.1	0	0
0	ZINC43026244	-6.5	0	0	0	0	0	0	0	0	0	0	0	0	0	0.1	0.1	0	0	0	0	0	0	0	0	0	0	0	0	0	0.6	0	0	0	0	0	0	0	0	0	0	0	0	0	0.3	0	0.1	0	0.1
0	ZINC43026589	-6	0	0	0	0	0	0	0	0	0	0	0	0	0	0	0	0	0	0	0	0	0	0	0	0	0	0	0	0	0.2	0	0	0	0	0	0	0	0	0	0	0	0	0	0.3	0	0.1	0	0
0	ZINC43027847	-7	0	0	0	0	0	0	0	0	0	0	0	0	0	0	0	0	0	0	0	0	0	0	0	0	0	0	0	0	0.3	0	0	0	0	0	0	0	0	0	0	0	0	0	0.2	0	0.1	0	0
0	ZINC43052933	-5.4	0	0	0	0	0	0	0	0	0	0	0	0	0	0	0.1	0	0	0	0	0	0	0	0	0	0	0	0	0	0.3	0	0	0	0	0	0	0	0	0	0	0	0	0	0.2	0	0.1	0	0.1
0	ZINC43060190	-6.6	0	0	0	0	0	0	0	0.2	0	0	0	0	0	0	0.2	0	0	0	0	0	0	0	0	0	0	0	0	0	0.2	0	0	0	0	0	0	0	0	0	0	0	0	0	0.2	0	0	0	0.2
0	ZINC43085968	-7.6	0	0	0	0	0	0	0	0.5	0	0	0	0.1	0	0.2	0.7	0	0	0	0	0	0	0	0	0	0	0	0	0	0.7	0	0	0	0	0	0	0	0	0	0	0	0	0	0.1	0	0	0	0
0	ZINC43092440	-6.2	0	0	0	0	0	0	0	0.2	0	0	0	0	0	0	0.1	0	0	0	0	0	0	0	0	0	0	0	0	0	0.7	0	0	0	0	0	0	0	0	0	0	0	0	0	0.6	0	0.1	0	0.1
0	ZINC43092446	-6.1	0	0	0	0	0	0	0	0	0	0	0	0	0	0	0	0	0	0	0	0	0	0	0	0	0	0	0	0	0.4	0	0	0	0	0	0	0	0	0	0	0	0	0	0.4	0	0.1	0	0.1
0	ZINC43092615	-6.1	0	0	0	0	0	0	0	0	0	0	0	0	0	0	0	0	0	0	0	0	0	0	0	0	0	0	0	0	0	0	0	0	0	0	0	0	0	0	0	0	0	0	0.1	0	0.1	0	0
0	ZINC43092671	-6.2	0	0	0	0	0	0	0	0	0	0	0	0	0	0	0	0	0	0	0	0	0	0	0	0	0	0	0	0	0.2	0	0	0	0	0	0	0	0	0	0	0	0	0	0.3	0	0.1	0	0.1
0	ZINC43092914	-5.6	0	0	0	0	0	0	0	0	0	0	0	0	0	0	0	0	0	0	0	0	0	0	0	0	0	0	0	0	0.2	0	0	0	0	0	0	0	0	0	0	0	0	0	0.4	0	0	0	0.1
0	ZINC43093505	-5.9	0	0	0	0	0	0	0	0	0	0	0	0	0	0	0	0	0	0	0	0	0	0	0	0	0	0	0	0	0.1	0	0	0	0	0	0	0	0	0	0	0	0	0	0.3	0	0.1	0	0.1
0	ZINC43093519	-5.5	0	0	0	0	0	0	0	0	0	0	0	0	0	0	0	0	0	0	0	0	0	0	0	0	0	0	0	0	0.1	0	0	0	0	0	0	0	0	0	0	0	0	0	0.2	0	0	0	0
0	ZINC43093527	-6	0	0	0	0	0	0	0	0	0	0	0	0	0	0	0	0	0	0	0	0	0	0	0	0	0	0	0	0	0.2	0	0	0	0	0	0	0	0	0	0	0	0	0	0.5	0	0.1	0	0
0	ZINC43105946	-6.2	0	0	0	0	0	0	0	0	0	0	0	0	0	0	0	0	0	0	0	0	0	0	0	0	0	0	0	0	0.5	0	0	0	0	0	0	0	0	0	0	0	0	0	0.3	0	0	0	0.1
0	ZINC43106793	-5.6	0	0	0	0	0	0	0	0.1	0	0	0	0	0	0	0	0	0	0	0	0	0	0	0	0	0	0	0	0	0.3	0	0	0	0	0	0	0	0	0	0	0	0	0	0.4	0	0.4	0	0.1
0	ZINC43123329	-5.5	0	0	0	0	0	0	0	0	0	0	0	0	0	0	0	0	0	0	0	0	0	0	0	0	0	0	0	0	0.4	0	0	0	0	0	0	0	0	0	0	0	0	0	0.1	0	0	0	0
0	ZINC43123697	-5.6	0	0	0	0	0	0	0	0.1	0	0	0	0	0	0.1	0.1	0	0	0	0	0	0	0	0	0	0	0	0	0	0.6	0	0	0	0	0	0	0	0	0	0	0	0	0	0.2	0	0	0	0
0	ZINC43124190	-5.9	0	0	0	0	0	0	0	0	0	0	0	0	0	0	0	0	0	0	0	0	0	0	0	0	0	0	0	0	0.3	0	0	0	0	0	0	0	0	0	0	0	0	0	0.3	0	0	0	0.1
0	ZINC43125173	-6.8	0	0	0	0	0	0	0	0	0	0	0	0	0	0	0.1	0	0	0	0	0	0	0	0	0	0	0	0	0	0.5	0	0	0	0	0	0	0	0	0	0	0	0	0	0.3	0	0.1	0	0
0	ZINC43128647	-6.7	0	0	0	0	0	0	0	0	0	0	0	0	0	0	0	0	0	0	0	0	0	0	0	0	0	0	0	0	0.3	0	0	0	0	0	0	0	0	0	0	0	0	0	0.1	0	0	0	0.2
0	ZINC43129027	-5.9	0	0	0	0	0	0	0	0	0	0	0	0	0	0	0	0	0	0	0	0	0	0	0	0	0	0	0	0	0.3	0	0	0	0	0	0	0	0	0	0	0	0	0	0.3	0	0.4	0	0
0	ZINC43165241	-8.4	0	0	0	0	0	0	0	0.4	0	0	0	0	0	0	0.5	0	0	0	0	0	0	0	0	0	0	0	0	0	0.6	0	0	0	0	0	0	0	0	0	0	0	0	0	0	0	0	0	0
0	ZINC43167491	-7.3	0	0	0	0	0	0	0	0.3	0	0	0	0	0	0.2	0.1	0	0	0	0	0	0	0	0	0	0	0	0	0	0.6	0	0	0	0	0	0	0	0	0	0	0	0	0	0.2	0	0	0	0
0	ZINC43210015	-7.3	0	0	0	0	0	0	0	0.6	0	0	0	0.2	0	0.5	0.4	0	0	0	0	0	0	0	0	0	0	0	0	0	0.6	0	0	0	0	0	0	0	0	0	0	0	0	0	0	0	0	0	0
0	ZINC43213432	-8.7	0	0	0	0	0	0	0	0.3	0	0	0	0	0	0.2	0.4	0	0	0	0	0	0	0	0	0	0	0	0	0	0.4	0	0	0	0	0	0	0	0	0	0	0	0	0	0	0	0	0	0
0	ZINC43213759	-8.5	0	0	0	0	0	0	0	0.5	0	0	0	0	0	0.2	0.3	0	0	0	0	0	0	0.1	0	0	0	0	0	0	0.6	0	0	0	0	0	0	0	0	0	0	0	0	0	0.2	0	0	0	0
0	ZINC43216429	-7.9	0.1	0	0	0	0	0	0	0.3	0	0	0	0.1	0	0.2	0.3	0	0	0	0	0	0	0	0	0	0	0	0	0	0.3	0	0	0	0	0	0	0	0	0	0	0	0	0	0	0	0	0	0
0	ZINC43226469	-7.5	0.1	0	0	0	0	0	0	0.3	0	0	0	0	0	0.1	0.2	0	0	0	0	0	0	0	0	0	0	0	0	0	0.3	0	0	0	0	0	0	0	0	0	0	0	0	0	0.1	0	0	0	0
0	ZINC43233616	-6.6	0	0	0	0	0	0	0	0.2	0	0	0	0	0	0	0.2	0	0	0	0	0	0	0	0	0	0	0	0	0	0.6	0	0	0	0	0	0	0	0	0	0	0	0	0	0.2	0	0	0	0
0	ZINC43235184	-7	0	0	0	0	0	0	0	0	0	0	0	0	0	0	0	0	0	0	0	0	0	0	0	0	0	0	0	0	0.4	0	0	0	0	0	0	0	0	0	0	0	0	0	0.4	0	0.1	0	0
0	ZINC43236592	-6.7	0	0	0	0	0	0	0	0	0	0	0	0	0	0	0	0	0	0	0	0	0	0	0	0	0	0	0	0	0.1	0	0	0	0	0	0	0	0	0	0	0	0	0	0.2	0	0	0	0
0	ZINC43240079	-6.2	0	0	0	0	0	0	0	0	0	0	0	0	0	0	0	0	0	0	0	0	0	0	0	0	0	0	0	0	0.9	0	0	0	0	0	0	0	0	0	0	0	0	0	0.2	0	0.1	0	0
0	ZINC43240085	-6.1	0	0	0	0	0	0	0	0.2	0	0	0	0	0	0	0	0	0	0	0	0	0	0	0	0	0	0	0	0	0.7	0	0	0	0	0	0	0	0	0	0	0	0	0	0.2	0	0.1	0	0
0	ZINC43241618	-6.8	0	0	0	0	0	0	0	0.2	0	0	0	0	0	0	0.1	0	0	0	0	0	0	0	0	0	0	0	0	0	0.5	0	0	0	0	0	0	0	0	0	0	0	0	0	0.3	0	0	0	0.1
0	ZINC43241863	-6	0	0	0	0	0	0	0	0.1	0	0	0	0	0	0	0.1	0	0	0	0	0	0	0	0	0	0	0	0	0	0.4	0	0	0	0	0	0	0	0	0	0	0	0	0	0.1	0	0	0	0
0	ZINC43241870	-6.3	0	0	0	0	0	0	0	0.1	0	0	0	0.1	0	0.2	0.2	0	0	0	0	0	0	0	0	0	0	0	0	0	0.8	0	0	0	0	0	0	0	0	0	0	0	0	0	0.1	0	0	0	0
0	ZINC43241877	-6.2	0	0	0	0	0	0	0	0.1	0	0	0	0	0	0	0.2	0	0	0	0	0	0	0	0	0	0	0	0	0	0.4	0	0	0	0	0	0	0	0	0	0	0	0	0	0	0	0	0	0.1
0	ZINC43242315	-6	0	0	0	0	0	0	0	0	0	0	0	0	0	0	0	0	0	0	0	0	0	0	0	0	0	0	0	0	0.2	0	0	0	0	0	0	0	0	0	0	0	0	0	0	0	0.3	0	0
0	ZINC43248427	-6	0	0	0	0	0	0	0	0.2	0	0	0	0	0	0	0.2	0	0	0	0	0	0	0	0	0	0	0	0	0	0.4	0	0	0	0	0	0	0	0	0	0	0	0	0	0.2	0	0	0	0.1
0	ZINC43248431	-5.9	0	0	0	0	0	0	0	0.2	0	0	0	0	0	0	0.2	0	0	0	0	0	0	0	0	0	0	0	0	0	0.6	0	0	0	0	0	0	0	0	0	0	0	0	0	0.4	0	0	0	0.2
0	ZINC43248664	-5.6	0.1	0	0	0	0	0	0	0.2	0	0	0	0.1	0	0.3	0.1	0	0	0	0	0	0	0.1	0	0	0	0	0	0	0.5	0	0	0	0	0	0	0	0	0	0	0	0	0	0.4	0	0	0	0
0	ZINC43248724	-5.1	0	0	0	0	0	0	0	0.2	0	0	0	0	0	0.1	0.1	0	0	0	0	0	0	0	0	0	0	0	0	0	0.6	0	0	0	0	0	0	0	0	0	0	0	0	0	0.9	0	0	0	0.1
0	ZINC43249048	-5.8	0	0	0	0	0	0	0	0.1	0	0	0	0.1	0	0.1	0	0	0	0	0	0	0	0	0	0	0	0	0	0	0.3	0	0	0	0	0	0	0	0	0	0	0	0	0	0.7	0	0	0	0.1
0	ZINC43249078	-5.3	0	0	0	0	0	0	0	0	0	0	0	0	0	0	0	0	0	0	0	0	0	0	0	0	0	0	0	0	0	0	0	0	0	0	0	0	0	0	0	0	0	0	0.2	0	0.1	0	0
0	ZINC43251922	-5.8	0	0	0	0	0	0	0	0	0	0	0	0	0	0	0.2	0	0	0	0	0	0	0	0	0	0	0	0	0	0.6	0	0	0	0	0	0	0	0	0	0	0	0	0	0.1	0	0	0	0.1
0	ZINC43253228	-7.1	0	0	0	0	0	0	0	0.2	0	0	0	0	0	0	0	0	0	0	0	0	0	0	0	0	0	0	0	0	0.3	0	0	0	0	0	0	0	0	0	0	0	0	0	0.1	0	0	0	0
0	ZINC43253236	-6.4	0	0	0	0	0	0	0	0	0	0	0	0	0	0	0	0	0	0	0	0	0	0	0	0	0	0	0	0	0.5	0	0	0	0	0	0	0	0	0	0	0	0	0	0.3	0	0	0	0
0	ZINC43253444	-5.7	0.1	0	0	0	0	0	0	0	0	0	0	0	0	0	0	0	0	0	0	0	0	0	0	0	0	0	0	0	0.6	0	0	0	0	0	0	0	0	0	0	0	0	0	0.2	0	0	0	0
0	ZINC43253456	-6.4	0	0	0	0	0	0	0	0.2	0	0	0	0	0	0	0.3	0	0	0	0	0	0	0.1	0	0	0	0	0	0	0.8	0	0	0	0	0	0	0	0	0	0	0	0	0	0	0	0	0	0
0	ZINC43253645	-5.6	0	0	0	0	0	0	0	0.1	0	0	0	0.1	0	0	0.1	0	0	0	0	0	0	0	0	0	0	0	0	0	0.5	0	0	0	0	0	0	0	0	0	0	0	0	0	0.1	0	0	0	0
0	ZINC43253651	-6.3	0.1	0	0	0	0	0	0	0	0	0	0	0	0	0.1	0	0	0	0	0	0	0	0	0	0	0	0	0	0	0.7	0	0	0	0	0	0	0	0	0	0	0	0	0	0.2	0	0	0	0.1
0	ZINC43254346	-5.8	0	0	0	0	0	0	0	0.1	0	0	0	0	0	0	0.1	0	0	0	0	0	0	0	0	0	0	0	0	0	0.5	0	0	0	0	0	0	0	0	0	0	0	0	0	0.4	0	0	0	0
0	ZINC43258876	-6	0	0	0	0	0	0	0	0.1	0	0	0	0	0	0	0	0	0	0	0	0	0	0	0	0	0	0	0	0	0.6	0	0	0	0	0	0	0	0	0	0	0	0	0	0.3	0	0	0	0
0	ZINC43258888	-5.7	0	0	0	0	0	0	0	0.2	0	0	0	0	0	0	0.1	0	0	0	0	0	0	0	0	0	0	0	0	0	0.5	0	0	0	0	0	0	0	0	0	0	0	0	0	0.1	0	0.1	0	0
0	ZINC43259311	-5.8	0	0	0	0	0	0	0	0.1	0	0	0	0	0	0.1	0.1	0	0	0	0	0	0	0	0	0	0	0	0	0	0.6	0	0	0	0	0	0	0	0	0	0	0	0	0	0.2	0	0	0	0.1
0	ZINC43261272	-5.2	0	0	0	0	0	0	0	0.5	0	0	0	0.2	0	0.4	0.4	0	0	0	0	0	0	0	0	0	0	0	0	0	0.5	0	0	0	0	0	0	0	0	0	0	0	0	0	0.2	0	0	0	0.1
0	ZINC43261573	-5.8	0	0	0	0	0	0	0	0.2	0	0	0	0	0	0	0.2	0	0	0	0	0	0	0	0	0	0	0	0	0	0.4	0	0	0	0	0	0	0	0	0	0	0	0	0	0.4	0	0	0	0.1
0	ZINC43261695	-5.8	0.1	0	0	0	0	0	0	0.3	0	0	0	0	0	0	0.2	0	0	0	0	0	0	0	0	0	0	0	0	0	0.4	0	0	0	0	0	0	0	0	0	0	0	0	0	0	0	0	0	0
0	ZINC43261896	-5.7	0	0	0	0	0	0	0	0.2	0	0	0	0	0	0	0.1	0	0	0	0	0	0	0	0	0	0	0	0	0	0.7	0	0	0	0	0	0	0	0	0	0	0	0	0	0.2	0	0	0	0
0	ZINC43261914	-6	0	0	0	0	0	0	0	0.1	0	0	0	0	0	0	0.1	0	0	0	0	0	0	0	0	0	0	0	0	0	0.4	0	0	0	0	0	0	0	0	0	0	0	0	0	0.1	0	0.1	0	0.1
0	ZINC43261924	-6	0.2	0	0	0	0	0	0	0	0	0	0	0	0	0.1	0.2	0	0	0	0	0	0	0	0	0	0	0	0	0	0.6	0	0	0	0	0	0	0	0	0	0	0	0	0	0	0	0	0	0
0	ZINC43261930	-6	0	0	0	0	0	0	0	0.2	0	0	0	0.1	0	0.2	0.3	0	0	0	0	0	0	0	0	0	0	0	0	0	0.5	0	0	0	0	0	0	0	0	0	0	0	0	0	0	0	0	0	0
0	ZINC43262396	-5.6	0	0	0	0	0	0	0	0.2	0	0	0	0	0	0	0.2	0	0	0	0	0	0	0	0	0	0	0	0	0	0.4	0	0	0	0	0	0	0	0	0	0	0	0	0	0.5	0	0	0	0
0	ZINC43262960	-5.7	0	0	0	0	0	0	0	0.1	0	0	0	0	0	0.1	0.2	0	0	0	0	0	0	0	0	0	0	0	0	0	0.5	0	0	0	0	0	0	0	0	0	0	0	0	0	0.3	0	0	0	0
0	ZINC43263177	-5.4	0	0	0	0	0	0	0	0	0	0	0	0	0	0	0	0	0	0	0	0	0	0	0	0	0	0	0	0	0.2	0	0	0	0	0	0	0	0	0	0	0	0	0	0.2	0	0	0	0
0	ZINC43264257	-6.3	0	0	0	0	0	0	0	0	0	0	0	0	0	0	0	0	0	0	0	0	0	0	0	0	0	0	0	0	0.5	0	0	0	0	0	0	0	0	0	0	0	0	0	0.2	0	0.1	0	0
0	ZINC43277755	-7.2	0	0	0	0	0	0	0	0.1	0	0	0	0	0	0	0	0	0	0	0	0	0	0	0	0	0	0	0	0	0.4	0	0	0	0	0	0	0	0	0	0	0	0	0	0.2	0	0	0	0
0	ZINC43283323	-5.7	0	0	0	0	0	0	0	0	0	0	0	0.1	0	0	0	0	0	0	0	0	0	0	0	0	0	0	0	0	0.3	0	0	0	0	0	0	0	0	0	0	0	0	0	0.1	0	0	0	0
0	ZINC43283332	-5.6	0	0	0	0	0	0	0	0.2	0	0	0	0.1	0	0.2	0.1	0	0	0	0	0	0	0	0	0	0	0	0	0	0.4	0	0	0	0	0	0	0	0	0	0	0	0	0	0	0	0.1	0	0
0	ZINC43284604	-5.5	0	0	0	0	0	0	0	0	0	0	0	0	0	0	0	0	0	0	0	0	0	0	0	0	0	0	0	0	0.4	0	0	0	0	0	0	0	0	0	0	0	0	0	0.2	0	0	0	0
0	ZINC43284985	-5.8	0	0	0	0	0	0	0	0.2	0	0	0	0	0	0	0.4	0	0	0	0	0	0	0	0	0	0	0	0	0	0.7	0	0	0	0	0	0	0	0	0	0	0	0	0	0.4	0	0	0	0.1
0	ZINC43284990	-5.6	0	0	0	0	0	0	0	0.1	0	0	0	0	0	0.1	0.2	0	0	0	0	0	0	0	0	0	0	0	0	0	0.5	0	0	0	0	0	0	0	0	0	0	0	0	0	0.3	0	0	0	0.1
0	ZINC43285459	-5.1	0	0	0	0	0	0	0	0	0	0	0	0	0	0	0	0	0	0	0	0	0	0	0	0	0	0	0	0	0.4	0	0	0	0	0	0	0	0	0	0	0	0	0	0.4	0	0	0	0.1
0	ZINC43285705	-5.2	0	0	0	0	0	0	0	0	0	0	0	0	0	0	0.2	0	0	0	0	0	0	0	0	0	0	0	0	0	0.4	0	0	0	0	0	0	0	0	0	0	0	0	0	0.5	0	0	0	0
0	ZINC43285709	-5.4	0	0	0	0	0	0	0	0	0	0	0	0	0	0	0.1	0	0	0	0	0	0	0	0	0	0	0	0	0	0.2	0	0	0	0	0	0	0	0	0	0	0	0	0	0.2	0	0	0	0.1
0	ZINC43285717	-5.5	0.1	0	0	0	0	0	0	0.1	0	0	0	0	0	0	0.3	0	0	0	0	0	0	0	0	0	0	0	0	0	0.5	0	0	0	0	0	0	0	0	0	0	0	0	0	0.7	0	0	0	0
0	ZINC43286504	-6.5	0	0	0	0	0	0	0	0.1	0	0	0	0	0	0	0	0	0	0	0	0	0	0	0	0	0	0	0	0	0.4	0	0	0	0	0	0	0	0	0	0	0	0	0	0.2	0	0.1	0	0.1
0	ZINC43286510	-6.5	0	0	0	0	0	0	0	0	0	0	0	0	0	0	0	0	0	0	0	0	0	0	0	0	0	0	0	0	0	0	0	0	0	0	0	0	0	0	0	0	0	0	0.4	0	0	0	0.1
0	ZINC43286674	-6.2	0	0	0	0	0	0	0	0.2	0	0	0	0	0	0	0	0	0	0	0	0	0	0	0	0	0	0	0	0	0.8	0	0	0	0	0	0	0	0	0	0	0	0	0	0.3	0	0	0	0.3
0	ZINC43286677	-6	0	0	0	0	0	0	0	0.1	0	0	0	0	0	0.1	0.1	0	0	0	0	0	0	0	0	0	0	0	0	0	0.7	0	0	0	0	0	0	0	0	0	0	0	0	0	0.3	0	0	0	0
0	ZINC43286776	-5.8	0	0	0	0	0	0	0	0	0	0	0	0	0	0	0.1	0	0	0	0	0	0	0	0	0	0	0	0	0	0.6	0	0	0	0	0	0	0	0	0	0	0	0	0	0.3	0	0	0	0.1
0	ZINC43286795	-6	0	0	0	0	0	0	0	0.1	0	0	0	0	0	0	0.2	0	0	0	0	0	0	0	0	0	0	0	0	0	0.4	0	0	0	0	0	0	0	0	0	0	0	0	0	0.6	0	0	0	0.2
0	ZINC43286810	-6	0	0	0	0	0	0	0	0	0	0	0	0	0	0	0	0	0	0	0	0	0	0	0	0	0	0	0	0	0.5	0	0	0	0	0	0	0	0	0	0	0	0	0	0.3	0	0	0	0.3
0	ZINC43287075	-5.9	0	0	0	0	0	0	0	0.2	0	0	0	0	0	0.1	0.4	0	0	0	0	0	0	0	0	0	0	0	0	0	0.6	0	0	0	0	0	0	0	0	0	0	0	0	0	0	0	0	0	0
0	ZINC43287083	-5.7	0	0	0	0	0	0	0	0.3	0	0	0	0	0	0	0.4	0	0	0	0	0	0	0	0	0	0	0	0	0	0.7	0	0	0	0	0	0	0	0	0	0	0	0	0	0.2	0	0	0	0
0	ZINC43287588	-5.6	0	0	0	0	0	0	0	0.1	0	0	0	0	0	0.1	0.1	0	0	0	0	0	0	0	0	0	0	0	0	0	0.6	0	0	0	0	0	0	0	0	0	0	0	0	0	0.4	0	0	0	0
0	ZINC43287678	-5.7	0	0	0	0	0	0	0	0	0	0	0	0	0	0	0	0	0	0	0	0	0	0	0	0	0	0	0	0	0.2	0	0	0	0	0	0	0	0	0	0	0	0	0	0.1	0	0	0	0
0	ZINC43287875	-6.2	0	0	0	0	0	0	0	0.1	0	0	0	0	0	0.1	0.2	0	0	0	0	0	0	0	0	0	0	0	0	0	0.5	0	0	0	0	0	0	0	0	0	0	0	0	0	0.3	0	0	0	0
0	ZINC43287998	-5.5	0	0	0	0	0	0	0	0	0	0	0	0	0	0	0.2	0	0	0	0	0	0	0	0	0	0	0	0	0	0.6	0	0	0	0	0	0	0	0	0	0	0	0	0	0.4	0	0.1	0	0.1
0	ZINC43288148	-5.4	0	0	0	0	0	0	0	0.1	0	0	0	0.1	0	0.1	0.2	0	0	0	0	0	0	0	0	0	0	0	0	0	0.3	0	0	0	0	0	0	0	0	0	0	0	0	0	0.5	0	0	0	0.1
0	ZINC43290533	-6.2	0	0	0	0	0	0	0	0.1	0	0	0	0	0	0.1	0	0	0	0	0	0	0	0	0	0	0	0	0	0	0.3	0	0	0	0	0	0	0	0	0	0	0	0	0	0.3	0	0.1	0	0
0	ZINC43292793	-5.2	0	0	0	0	0	0	0	0.1	0	0	0	0	0	0	0.1	0	0	0	0	0	0	0	0	0	0	0	0	0	0.5	0	0	0	0	0	0	0	0	0	0	0	0	0	0.2	0	0	0	0
0	ZINC43293995	-5.3	0	0	0	0	0	0	0	0.2	0	0	0	0	0	0	0	0	0	0	0	0	0	0	0	0	0	0	0	0	0.6	0	0	0	0	0	0	0	0	0	0	0	0	0	0.2	0	0	0	0
0	ZINC43335886	-5.5	0	0	0	0	0	0	0	0.1	0	0	0	0	0	0	0	0	0	0	0	0	0	0	0	0	0	0	0	0	0.3	0	0	0	0	0	0	0	0	0	0	0	0	0	0.4	0	0.2	0	0.1
0	ZINC43343814	-6.4	0	0	0	0	0	0	0	0.3	0	0	0	0	0	0	0.2	0	0	0	0	0	0	0	0	0	0	0	0	0	0.4	0	0	0	0	0	0	0	0	0	0	0	0	0	0.1	0	0	0	0
0	ZINC43347888	-5.7	0	0	0	0	0	0	0	0.2	0	0	0	0	0	0	0	0	0	0	0	0	0	0	0	0	0	0	0	0	0.3	0	0	0	0	0	0	0	0	0	0	0	0	0	0.2	0	0	0	0
0	ZINC43354379	-5.7	0	0	0	0	0	0	0	0	0	0	0	0	0	0	0	0	0	0	0	0	0	0	0	0	0	0	0	0	0.5	0	0	0	0	0	0	0	0	0	0	0	0	0	0	0	0.1	0	0
0	ZINC43364666	-6.4	0	0	0	0	0	0	0	0	0	0	0	0	0	0	0	0	0	0	0	0	0	0	0	0	0	0	0	0	0.3	0	0	0	0	0	0	0	0	0	0	0	0	0	0.4	0	0	0	0
0	ZINC43364780	-6	0	0	0	0	0	0	0	0	0	0	0	0	0	0	0	0	0	0	0	0	0	0	0	0	0	0	0	0	0.3	0	0	0	0	0	0	0	0	0	0	0	0	0	0.5	0	0.2	0	0.1
0	ZINC43364932	-5.8	0	0	0	0	0	0	0	0.1	0	0	0	0	0	0.1	0.2	0	0	0	0	0	0	0	0	0	0	0	0	0	0.4	0	0	0	0	0	0	0	0	0	0	0	0	0	0.5	0	0.1	0	0
0	ZINC43365601	-6.4	0	0	0	0	0	0	0	0	0	0	0	0	0	0	0	0	0	0	0	0	0	0	0	0	0	0	0	0	0.5	0	0	0	0	0	0	0	0	0	0	0	0	0	0.1	0	0	0	0
0	ZINC43366246	-6.7	0	0	0	0	0	0	0	0	0	0	0	0	0	0	0	0	0	0	0	0	0	0	0	0	0	0	0	0	0.5	0	0	0	0	0	0	0	0	0	0	0	0	0	0.1	0	0	0	0
0	ZINC43366250	-6.8	0	0	0	0	0	0	0	0	0	0	0	0	0	0	0	0	0	0	0	0	0	0	0	0	0	0	0	0	0.7	0	0	0	0	0	0	0	0	0	0	0	0	0	0.1	0	0.1	0	0
0	ZINC43367072	-6.4	0	0	0	0	0	0	0	0	0	0	0	0	0	0	0	0	0	0	0	0	0	0	0	0	0	0	0	0	0.4	0	0	0	0	0	0	0	0	0	0	0	0	0	0.1	0	0.1	0	0
0	ZINC43390643	-6.1	0	0	0	0	0	0	0	0.1	0	0	0	0	0	0	0	0	0	0	0	0	0	0	0	0	0	0	0	0	0.2	0	0	0	0	0	0	0	0	0	0	0	0	0	0.4	0.1	0.1	0	0.1
0	ZINC43401469	-7.1	0.1	0	0	0	0	0	0	0.1	0	0	0	0	0	0.1	0.1	0	0	0	0	0	0	0	0	0	0	0	0	0	0.3	0	0	0	0	0	0	0	0	0	0	0	0	0	0.4	0	0	0	0.2
0	ZINC43411131	-6.5	0	0	0	0	0	0	0	0.1	0	0	0	0.1	0	0.1	0	0	0	0	0	0	0	0	0	0	0	0	0	0	0.5	0	0	0	0	0	0	0	0	0	0	0	0	0	0.4	0	0	0	0.1
0	ZINC43411401	-6.3	0	0	0	0	0	0	0	0.2	0	0	0	0	0	0.1	0	0	0	0	0	0	0	0	0	0	0	0	0	0	0.2	0	0	0	0	0	0	0	0	0	0	0	0	0	0.2	0	0	0	0
0	ZINC43411435	-6.5	0	0	0	0	0	0	0	0.1	0	0	0	0	0	0.1	0	0	0	0	0	0	0	0	0	0	0	0	0	0	0.3	0	0	0	0	0	0	0	0	0	0	0	0	0	0.2	0	0	0	0
0	ZINC43418807	-6.6	0	0	0	0	0	0	0	0	0	0	0	0	0	0	0	0	0	0	0	0	0	0	0	0	0	0	0	0	0.3	0	0	0	0	0	0	0	0	0	0	0	0	0	0.5	0	0	0	0
0	ZINC43423033	-6.5	0	0	0	0	0	0	0	0	0	0	0	0	0	0	0	0	0	0	0	0	0	0	0	0	0	0	0	0	0.3	0	0	0	0	0	0	0	0	0	0	0	0	0	0.6	0	0	0	0.1
0	ZINC43423044	-5.9	0	0	0	0	0	0	0	0	0	0	0	0.1	0	0	0	0	0	0	0	0	0	0	0	0	0	0	0	0	0.3	0	0	0	0	0	0	0	0	0	0	0	0	0	0.5	0	0	0	0.1
0	ZINC43452352	-6.9	0	0	0	0	0	0	0	0	0	0	0	0.2	0	0.2	0	0	0	0	0	0	0	0	0	0	0	0	0	0	0.3	0	0	0	0	0	0	0	0	0	0	0	0	0	0.1	0	0	0	0
0	ZINC43477560	-6.2	0	0	0	0	0	0	0	0	0	0	0	0	0	0	0	0	0	0	0	0	0	0	0	0	0	0	0	0	0.6	0	0	0	0	0	0	0	0	0	0	0	0	0	0.5	0	0	0	0
0	ZINC43490819	-6.4	0	0	0	0	0	0	0	0.3	0	0	0	0	0	0	0.3	0	0	0	0	0	0	0.1	0	0	0	0	0	0	0.7	0	0	0	0	0	0	0	0	0	0	0	0	0	0.6	0	0	0	0
0	ZINC43490821	-6.4	0	0	0	0	0	0	0	0.2	0	0	0	0.1	0	0.1	0.3	0	0	0	0	0	0	0	0	0	0	0	0	0	0.5	0	0	0	0	0	0	0	0	0	0	0	0	0	0.4	0	0	0	0
0	ZINC43490826	-6.4	0	0	0	0	0	0	0	0.4	0	0	0	0	0	0	0.4	0	0	0	0	0	0	0	0	0	0	0	0	0	0.5	0	0	0	0	0	0	0	0	0	0	0	0	0	0.5	0	0	0	0
0	ZINC43491177	-7.9	0	0	0	0	0	0	0	0.4	0	0	0	0	0	0	0.3	0	0	0	0	0	0	0.1	0	0	0	0	0	0	0.5	0	0	0	0	0	0	0	0	0	0	0	0	0	0	0	0	0	0
0	ZINC43491368	-6.6	0	0	0	0	0	0	0	0.4	0	0	0	0.1	0	0.2	0.3	0	0	0	0	0	0	0	0	0	0	0	0	0	0.6	0	0	0	0	0	0	0	0	0	0	0	0	0	0.6	0	0	0	0
0	ZINC43491662	-6.7	0	0	0	0	0	0	0	0.4	0	0	0	0	0	0	0.6	0	0	0	0	0	0	0	0	0	0	0	0	0	0.6	0	0	0	0	0	0	0	0	0	0	0	0	0	0.3	0	0	0	0
0	ZINC43525180	-6.8	0	0	0	0	0	0	0	0.1	0	0	0	0	0	0	0	0	0	0	0	0	0	0	0	0	0	0	0	0	0.3	0	0	0	0	0	0	0	0	0	0	0	0	0	0.3	0	0	0	0.1
0	ZINC43526848	-7.1	0	0	0	0	0	0	0	0.4	0	0	0	0	0	0.1	0.7	0	0	0	0	0	0	0.3	0	0	0	0	0	0	0.6	0	0	0	0	0	0	0	0	0	0	0	0	0	0.1	0	0	0	0
0	ZINC43527096	-7.2	0	0	0	0	0	0	0	0.4	0	0	0	0	0	0	0.3	0	0	0.1	0	0	0	0	0	0	0	0	0	0	0.6	0	0	0	0	0	0	0	0	0	0	0	0	0	0.1	0	0	0	0
0	ZINC43527115	-8.3	0.1	0	0	0	0	0	0	0.2	0	0	0	0.1	0	0.1	0.3	0	0	0	0	0	0	0.1	0	0	0	0	0	0	0.2	0	0	0	0	0	0	0	0	0	0	0	0	0	0	0	0	0	0
0	ZINC43527231	-7.5	0.1	0	0	0	0	0	0	0.3	0	0	0	0.1	0	0.3	0.2	0	0	0	0	0	0	0	0	0	0	0	0	0	0.2	0	0	0	0	0	0	0	0	0	0	0	0	0	0	0	0	0	0
0	ZINC43527240	-7.3	0	0	0	0	0	0	0	0.8	0	0	0	0.1	0	0.5	0.5	0	0	0	0	0	0	0.1	0	0	0	0	0	0	0.8	0	0	0	0	0	0	0	0	0	0	0	0	0	0.1	0	0	0	0
0	ZINC43527611	-6.4	0	0	0	0	0	0	0	0.6	0	0	0	0.1	0	0	0.6	0	0	0.1	0	0	0	0.1	0	0	0	0	0	0	0.8	0	0	0	0	0	0	0	0	0	0	0	0	0	0.2	0	0	0	0
0	ZINC43527978	-8	0	0	0	0	0	0	0	0.2	0	0	0	0.1	0	0.3	0.3	0	0	0.1	0	0	0	0	0	0	0	0	0	0	0.7	0	0	0	0	0	0	0	0	0	0	0	0	0	0.1	0	0	0	0
0	ZINC43528205	-8	0	0	0	0	0	0	0	0.7	0	0	0	0.2	0	0.2	0.5	0	0	0	0	0	0	0	0	0	0	0	0	0	0.6	0	0	0	0	0	0	0	0	0	0	0	0	0	0.2	0	0	0	0.1
0	ZINC43538968	-5.8	0	0	0	0	0	0	0	0	0	0	0	0	0	0	0	0	0	0	0	0	0	0	0	0	0	0	0	0	0	0	0	0	0	0	0	0	0	0	0	0	0	0	0.3	0	0	0	0
0	ZINC43606732	-7.8	0	0	0	0	0	0	0	0.5	0	0	0	0	0	0.1	0.5	0	0	0	0	0	0	0	0	0	0	0	0	0	0.7	0	0	0	0	0	0	0	0	0	0	0	0	0	0.3	0	0	0	0
0	ZINC43608096	-8	0	0	0	0	0	0	0	0.1	0	0	0	0	0	0	0	0	0	0	0	0	0	0	0	0	0	0	0	0	0.6	0	0	0	0	0	0	0	0	0	0	0	0	0	0.5	0	0.1	0	0
0	ZINC43619522	-8.7	0	0	0	0	0	0	0	0.3	0	0	0	0	0	0.1	0	0	0	0	0	0	0	0	0	0	0	0	0	0	0.7	0	0	0	0	0	0	0	0	0	0	0	0	0	0.1	0	0	0	0
0	ZINC43630957	-7.3	0	0	0	0	0	0	0	0.6	0	0	0	0	0	0	0.7	0	0	0	0	0	0	0	0	0	0	0	0	0	0.7	0	0	0	0	0	0	0	0	0	0	0	0	0	0.1	0	0	0	0
0	ZINC43631119	-8.7	0	0	0	0	0	0	0	0	0	0	0	0	0	0.1	0	0	0	0	0	0	0	0	0	0	0	0	0	0	0.3	0	0	0	0	0	0	0	0	0	0	0	0	0	0.1	0	0.1	0	0
0	ZINC43641803	-8.4	0	0	0	0	0	0	0	0.2	0	0	0	0	0	0	0.1	0	0	0	0	0	0	0	0	0	0	0	0	0	0.3	0	0	0	0	0	0	0	0	0	0	0	0	0	0	0	0	0	0
0	ZINC43705647	-5.5	0	0	0	0	0	0	0	0.2	0	0	0	0	0	0	0.1	0	0	0	0	0	0	0	0	0	0	0	0	0	0.2	0	0	0	0	0	0	0	0	0	0	0	0	0	0.1	0	0	0	0
0	ZINC43706972	-6.2	0	0	0	0	0	0	0	0.2	0	0	0	0.1	0	0	0.2	0	0	0	0	0	0	0	0	0	0	0	0	0	0.4	0	0	0	0	0	0	0	0	0	0	0	0	0	0.2	0	0	0	0
0	ZINC43737214	-7.7	0	0	0	0	0	0	0	0.5	0	0	0	0	0	0	0.4	0	0	0	0	0	0	0.1	0	0	0	0	0	0	0.7	0	0	0	0	0	0	0	0	0	0	0	0	0	0.2	0	0	0	0
0	ZINC43741056	-7.5	0	0	0	0	0	0	0	0.4	0	0	0	0	0	0	0.4	0	0	0	0	0	0	0	0	0	0	0	0	0	0.6	0	0	0	0	0	0	0	0	0	0	0	0	0	0.2	0	0	0	0
0	ZINC43741661	-8	0	0	0	0	0	0	0	0.7	0	0	0	0	0	0	0.2	0	0	0.1	0	0	0	0	0	0	0	0	0	0	0.7	0	0	0	0	0	0	0	0	0	0	0	0	0	0.1	0	0	0	0
0	ZINC43769457	-8.8	0	0	0	0	0	0	0	0	0	0	0	0	0	0	0	0	0	0	0	0	0	0	0	0	0	0	0	0	0.1	0	0	0	0	0	0	0	0	0	0	0	0	0	0	0	0	0	0.2
0	ZINC43970598	-6.1	0	0	0	0	0	0	0	0.5	0	0	0	0.1	0	0.1	0.4	0	0	0	0	0	0	0.1	0	0	0	0	0	0	0.5	0	0	0	0	0	0	0	0	0	0	0	0	0	0.1	0	0	0	0
0	ZINC44012010	-6.8	0.1	0	0	0	0	0	0	0.4	0	0	0	0.1	0	0.1	0.3	0	0	0	0	0	0	0	0	0	0	0	0	0	0.3	0	0	0	0	0	0	0	0	0	0	0	0	0	0	0	0	0	0
0	ZINC44019211	-9.2	0	0	0	0	0	0	0	0.1	0	0	0	0	0	0.1	0	0	0	0	0	0	0	0	0	0	0	0	0	0	0.2	0	0	0	0	0	0	0	0	0	0	0	0	0	0	0	0	0	0
0	ZINC44170389	-7.8	0	0	0	0	0	0	0	0.3	0	0	0	0	0	0	0.4	0	0	0	0	0	0	0.2	0	0	0	0	0	0	0.3	0	0	0	0	0	0	0	0	0	0	0	0	0	0.1	0	0	0	0
0	ZINC44219117	-6.3	0	0	0	0	0	0	0	0.1	0	0	0	0	0	0	0.1	0	0	0	0	0	0	0	0	0	0	0	0	0	0.1	0	0	0	0	0	0	0	0	0	0	0	0	0	0	0	0	0	0
0	ZINC44255311	-8.5	0	0	0	0	0	0	0	0	0	0	0	0	0	0	0	0	0	0	0	0	0	0	0	0	0	0	0	0	0	0	0	0	0	0	0	0	0	0	0	0	0	0	0	0.1	0.1	0	0
0	ZINC44317111	-6.2	0	0	0	0	0	0	0	0.2	0	0	0	0	0	0	0.2	0	0	0	0	0	0	0	0	0	0	0	0	0	0.7	0	0	0	0	0	0	0	0	0	0	0	0	0	0.5	0	0	0	0
0	ZINC44317123	-6.1	0	0	0	0	0	0	0	0.3	0	0	0	0	0	0	0	0	0	0	0	0	0	0	0	0	0	0	0	0	0.6	0	0	0	0	0	0	0	0	0	0	0	0	0	0.4	0	0	0	0
0	ZINC44317124	-6.2	0.1	0	0	0	0	0	0	0.4	0	0	0	0.2	0	0.3	0.2	0	0	0	0	0	0	0	0	0	0	0	0	0	0.6	0	0	0	0	0	0	0	0	0	0	0	0	0	0.4	0	0	0	0
0	ZINC44330981	-5.9	0	0	0	0	0	0	0	0	0	0	0	0	0	0	0	0	0	0	0	0	0	0	0	0	0	0	0	0	0.1	0	0	0	0	0	0	0	0	0	0	0	0	0	0.2	0	0	0	0
0	ZINC44335257	-5.8	0	0	0	0	0	0	0	0	0	0	0	0	0	0	0	0	0	0	0	0	0	0	0	0	0	0	0	0	0.4	0	0	0	0	0	0	0	0	0	0	0	0	0	0.1	0	0	0	0.1
0	ZINC44335551	-6	0	0	0	0	0	0	0	0	0	0	0	0	0	0	0	0	0	0	0	0	0	0	0	0	0	0	0	0	0.5	0	0	0	0	0	0	0	0	0	0	0	0	0	0.1	0	0	0	0.1
0	ZINC44336065	-6.4	0	0	0	0	0	0	0	0.1	0	0	0	0	0	0	0	0	0	0	0	0	0	0	0	0	0	0	0	0	0.2	0	0	0	0	0	0	0	0	0	0	0	0	0	0.2	0	0	0	0
0	ZINC44339560	-6	0	0	0	0	0	0	0	0	0	0	0	0	0	0	0	0	0	0	0	0	0	0	0	0	0	0	0	0	0.4	0	0	0	0	0	0	0	0	0	0	0	0	0	0.3	0	0	0	0.1
0	ZINC44341506	-6.9	0	0	0	0	0	0	0	0	0	0	0	0	0	0	0	0	0	0	0	0	0	0	0	0	0	0	0	0	0.2	0	0	0	0	0	0	0	0	0	0	0	0	0	0.1	0	0	0	0
0	ZINC44351632	-6.3	0	0	0	0	0	0	0	0.1	0	0	0	0	0	0	0.3	0	0	0	0	0	0	0.1	0	0	0	0	0	0	0.7	0	0	0	0	0	0	0	0	0	0	0	0	0	0.6	0	0	0	0.1
0	ZINC44353322	-6.1	0	0	0	0	0	0	0	0.1	0	0	0	0	0	0	0.2	0	0	0	0	0	0	0	0	0	0	0	0	0	0.5	0	0	0	0	0	0	0	0	0	0	0	0	0	0.3	0	0	0	0
0	ZINC44362095	-6.1	0	0	0	0	0	0	0	0	0	0	0	0	0	0	0.1	0	0	0	0	0	0	0	0	0	0	0	0	0	0.7	0	0	0	0	0	0	0	0	0	0	0	0	0	0.4	0	0	0	0.2
0	ZINC44363098	-6.6	0	0	0	0	0	0	0	0.5	0	0	0	0.1	0	0.1	0.7	0	0	0	0	0	0	0.2	0	0	0	0	0	0	0.7	0	0	0	0	0	0	0	0	0	0	0	0	0	0.1	0	0	0	0
0	ZINC44363179	-7.2	0	0	0	0	0	0	0	0.3	0	0	0	0.1	0	0.2	0.4	0	0	0	0	0	0	0	0	0	0	0	0	0	0.6	0	0	0	0	0	0	0	0	0	0	0	0	0	0.1	0	0.2	0	0
0	ZINC44405661	-6.9	0	0	0	0	0	0	0	0.1	0	0	0	0.1	0	0.1	0.3	0	0	0	0	0	0	0	0	0	0	0	0	0	0.5	0	0	0	0	0	0	0	0	0	0	0	0	0	0.5	0	0.1	0	0
0	ZINC44418607	-5.6	0	0	0	0	0	0	0	0.3	0	0	0	0	0	0	0.2	0	0	0	0	0	0	0	0	0	0	0	0	0	0.7	0	0	0	0	0	0	0	0	0	0	0	0	0	0	0	0	0	0.2
0	ZINC44446468	-7.3	0	0	0	0	0	0	0	0.1	0	0	0	0	0	0	0.1	0	0	0	0	0	0	0	0	0	0	0	0	0	0.1	0	0	0	0	0	0	0	0	0	0	0	0	0	0	0	0	0	0
0	ZINC44464760	-6.6	0	0	0	0	0	0	0	0	0	0	0	0	0	0	0.1	0	0	0	0	0	0	0	0	0	0	0	0	0	0.4	0	0	0	0	0	0	0	0	0	0	0	0	0	0	0	0	0	0
0	ZINC44464910	-7.7	0	0	0	0	0	0	0	0.2	0	0	0	0	0	0	0.1	0	0	0	0	0	0	0	0	0	0	0	0	0	0.5	0	0	0	0	0	0	0	0	0	0	0	0	0	0.4	0	0	0	0
0	ZINC44465461	-6.3	0	0	0	0	0	0	0	0.1	0	0	0	0	0	0	0	0	0	0	0	0	0	0	0	0	0	0	0	0	0.6	0	0	0	0	0	0	0	0	0	0	0	0	0	0.4	0	0	0	0
0	ZINC44465465	-6.4	0	0	0	0	0	0	0	0	0	0	0	0	0	0	0	0	0	0	0	0	0	0	0	0	0	0	0	0	0.3	0	0	0	0	0	0	0	0	0	0	0	0	0	0.4	0	0	0	0.1
0	ZINC44467019	-6.5	0	0	0	0	0	0	0	0.1	0	0	0	0.1	0	0.2	0	0	0	0	0	0	0	0	0	0	0	0	0	0	0.4	0	0	0	0	0	0	0	0	0	0	0	0	0	0.5	0	0	0	0
0	ZINC44509724	-4.5	0	0	0	0	0	0	0	0.2	0	0	0	0	0	0	0.2	0	0	0	0	0	0	0	0	0	0	0	0	0	0.4	0	0	0	0	0	0	0	0	0	0	0	0	0	0	0	0	0	0
0	ZINC44516336	-6.4	0	0	0	0	0	0	0	0.4	0	0	0	0	0	0.2	0.3	0	0	0	0	0	0	0	0	0	0	0	0	0	0.5	0	0	0	0	0	0	0	0	0	0	0	0	0	0.1	0	0	0	0
0	ZINC44517532	-6.6	0.1	0	0	0	0	0	0	0.4	0	0	0	0	0	0.1	0.1	0	0	0	0	0	0	0	0	0	0	0	0	0	0.3	0	0	0	0	0	0	0	0	0	0	0	0	0	0.2	0	0	0	0
0	ZINC44536338	-6.9	0	0	0	0	0	0	0	0.5	0	0	0	0	0	0	0.6	0	0	0	0	0	0	0	0	0	0	0	0	0	0.8	0	0	0	0	0	0	0	0	0	0	0	0	0	0.3	0	0	0	0
0	ZINC44558843	-5.9	0	0	0	0	0	0	0	0.1	0	0	0	0	0	0	0.1	0	0	0	0	0	0	0	0	0	0	0	0	0	0.4	0	0	0	0	0	0	0	0	0	0	0	0	0	0.3	0	0	0	0
0	ZINC44595093	-6.2	0	0	0	0	0	0	0	0.1	0	0	0	0	0	0	0.1	0	0	0	0	0	0	0	0	0	0	0	0	0	0.5	0	0	0	0	0	0	0	0	0	0	0	0	0	0.1	0	0.1	0	0
0	ZINC44595101	-6.2	0	0	0	0	0	0	0	0	0	0	0	0	0	0	0	0	0	0	0	0	0	0	0	0	0	0	0	0	0.4	0	0	0	0	0	0	0	0	0	0	0	0	0	0.1	0	0	0	0
0	ZINC44595206	-5.5	0	0	0	0	0	0	0	0.2	0	0	0	0.1	0	0.2	0.2	0	0	0	0	0	0	0	0	0	0	0	0	0	0.5	0	0	0	0	0	0	0	0	0	0	0	0	0	0.4	0	0	0	0
0	ZINC44595259	-6	0	0	0	0	0	0	0	0.1	0	0	0	0	0	0	0.2	0	0	0	0	0	0	0	0	0	0	0	0	0	0.5	0	0	0	0	0	0	0	0	0	0	0	0	0	0.4	0	0	0	0
0	ZINC44642721	-7.4	0	0	0	0	0	0	0	0	0	0	0	0	0	0	0.2	0	0	0	0	0	0	0	0	0	0	0	0	0	0.1	0	0	0	0	0	0	0	0	0	0	0	0	0	0	0	0.1	0	0
0	ZINC44680670	-6.7	0	0	0	0	0	0	0	0.6	0	0	0	0.1	0	0.2	0.4	0	0	0	0	0	0	0	0	0	0	0	0	0	0.7	0	0	0	0	0	0	0	0	0	0	0	0	0	0.2	0	0.2	0	0.1
0	ZINC44699300	-7.1	0	0	0	0	0	0	0	0.5	0	0	0	0	0	0.1	0.3	0	0	0	0	0	0	0.1	0	0	0	0	0	0	0.6	0	0	0	0	0	0	0	0	0	0	0	0	0	0.3	0	0	0	0
0	ZINC44709671	-7.3	0	0	0	0	0	0	0	0	0	0	0	0	0	0	0	0	0	0	0	0	0	0	0	0	0	0	0	0	0.6	0	0	0	0	0	0	0	0	0	0	0	0	0	0.4	0	0	0	0
0	ZINC44709896	-7.5	0	0	0	0	0	0	0	0.1	0	0	0	0	0	0	0.1	0	0	0	0	0	0	0.1	0	0	0	0	0	0	0.5	0	0	0	0	0	0	0	0	0	0	0	0	0	0.3	0	0	0	0
0	ZINC44713674	-9.1	0	0	0	0	0	0	0	0.4	0	0	0	0	0	0	0.2	0	0	0	0	0	0	0	0	0	0	0	0	0	0.2	0	0	0	0	0	0	0	0	0	0	0	0	0	0.1	0	0	0	0
0	ZINC44713749	-9	0	0	0	0	0	0	0	0.3	0	0	0	0	0	0	0.1	0	0	0	0	0	0	0	0	0	0	0	0	0	0.2	0	0	0	0	0	0	0	0	0	0	0	0	0	0.1	0	0	0	0
0	ZINC44714028	-8.7	0	0	0	0	0	0	0	0	0	0	0	0.1	0	0.4	0.1	0	0	0	0	0	0	0	0	0	0	0	0	0	0.4	0	0	0	0	0	0	0	0	0	0	0	0	0	0.3	0	0.1	0	0
0	ZINC44714038	-8.6	0	0	0	0	0	0	0	0.3	0	0	0	0.1	0	0.2	0.1	0	0	0	0	0	0	0	0	0	0	0	0	0	0.2	0	0	0	0	0	0	0	0	0	0	0	0	0	0.2	0	0	0	0
0	ZINC44717078	-7.3	0	0	0	0	0	0	0	0.6	0	0	0	0	0	0.1	0.2	0	0	0	0	0	0	0	0	0	0	0	0	0	0.5	0	0	0	0	0	0	0	0	0	0	0	0	0	0.2	0	0	0	0
0	ZINC44721968	-7	0	0	0	0	0	0	0	0.1	0	0	0	0	0	0.1	0.1	0	0	0	0	0	0	0	0	0	0	0	0	0	0.4	0	0	0	0	0	0	0	0	0	0	0	0	0	0.3	0	0	0	0
0	ZINC44730583	-7.6	0	0	0	0	0	0	0	0.2	0	0	0	0	0	0	0.4	0	0	0	0	0	0	0	0	0	0	0	0	0	0.5	0	0	0	0	0	0	0	0	0	0	0	0	0	0.1	0	0	0	0
0	ZINC44731554	-6.7	0	0	0	0	0	0	0	0.2	0	0	0	0.2	0	0.2	0	0	0	0	0	0	0	0	0	0	0	0	0	0	0	0	0	0	0	0	0	0	0	0	0	0	0	0	0.2	0	0	0	0
0	ZINC44791070	-7.1	0	0	0	0	0	0	0	0.5	0	0	0	0	0	0.3	0.4	0	0	0	0	0	0	0.1	0	0	0	0	0	0	0.3	0	0	0	0	0	0	0	0	0	0	0	0	0	0.1	0	0	0	0
0	ZINC44803551	-8	0	0	0	0	0	0	0	0.3	0	0	0	0	0	0	0.3	0	0	0	0	0	0	0	0	0	0	0	0	0	0.4	0	0	0	0	0	0	0	0	0	0	0	0	0	0.2	0	0	0	0
0	ZINC44821862	-8.1	0	0	0	0	0	0	0	0	0	0	0	0	0	0	0.1	0	0	0	0	0	0	0	0	0	0	0	0	0	0.2	0	0	0	0	0	0	0	0	0	0	0	0	0	0	0	0	0	0
0	ZINC44830559	-6.8	0	0	0	0	0	0	0	0.2	0	0	0	0.2	0	0	0.3	0	0	0	0	0	0	0.2	0	0	0	0	0	0	0.9	0	0	0	0	0	0	0	0	0	0	0	0	0	0.3	0	0	0	0.1
0	ZINC44833285	-5	0	0	0	0	0	0	0	0.3	0	0	0	0.1	0	0	0.3	0	0	0	0	0	0	0	0	0	0	0	0	0	0.2	0	0	0	0	0	0	0	0	0	0	0	0	0	0	0	0.2	0	0
0	ZINC44858461	-5	0	0	0	0	0	0	0	0.1	0	0	0	0.1	0	0	0.1	0	0	0	0	0	0	0	0	0	0	0	0	0	0.4	0	0	0	0	0	0	0	0	0	0	0	0	0	0.2	0	0.2	0	0
0	ZINC44907679	-6.7	0	0	0	0	0	0	0	0.1	0	0	0	0.1	0	0.1	0.1	0	0	0	0	0	0	0	0	0	0	0	0	0	0.5	0	0	0	0	0	0	0	0	0	0	0	0	0	0.4	0	0.2	0	0
0	ZINC44944532	-8	0.1	0	0	0	0	0	0	0	0	0	0	0	0	0	0	0	0	0	0	0	0	0	0	0	0	0	0	0	0.5	0	0	0	0	0	0	0	0	0	0	0	0	0	0.4	0.2	0.3	0	0
0	ZINC44960179	-8.8	0	0	0	0	0	0	0	0	0	0	0	0.1	0	0.1	0	0	0	0	0	0	0	0	0	0	0	0	0	0	0.1	0	0	0	0	0	0	0	0	0	0	0	0	0	0.1	0	0	0	0
0	ZINC44964071	-6.9	0	0	0	0	0	0	0	0.2	0	0	0	0	0	0	0.1	0	0	0	0	0	0	0	0	0	0	0	0	0	0.6	0	0	0	0	0	0	0	0	0	0	0	0	0	0.5	0	0	0	0
0	ZINC44966500	-7.7	0	0	0	0	0	0	0	0.6	0	0	0	0.3	0	0.4	0.3	0	0	0	0	0	0	0	0	0	0	0	0	0	0.6	0	0	0	0	0	0	0	0	0	0	0	0	0	0	0	0	0	0
0	ZINC44991405	-6.8	0	0	0	0	0	0	0	0.1	0	0	0	0	0	0	0.3	0	0	0	0	0	0	0	0	0	0	0	0	0	0.4	0	0	0	0	0	0	0	0	0	0	0	0	0	0.1	0	0	0	0.1
0	ZINC45007999	-6.1	0	0	0	0	0	0	0	0.2	0	0	0	0	0	0.1	0.2	0	0	0	0	0	0	0	0	0	0	0	0	0	0.6	0	0	0	0	0	0	0	0	0	0	0	0	0	0.3	0	0	0	0
0	ZINC45027945	-6.83333	0	0	0	0	0	0	0	0.333333	0	0	0	0	0	0.333333	0	0	0	0	0	0	0	0	0	0	0	0	0	0	0.333333	0	0	0	0	0	0	0	0	0	0	0	0	0	0.666667	0	0	0	0
0	ZINC45066521	-6.5	0	0	0	0	0	0	0	0.1	0	0	0	0.1	0	0	0.3	0	0	0	0	0	0	0	0	0	0	0	0	0	0.5	0	0	0	0	0	0	0	0	0	0	0	0	0	0.3	0	0	0	0
0	ZINC45066707	-7.2	0	0	0	0	0	0	0	0	0	0	0	0	0	0	0	0	0	0	0	0	0	0	0	0	0	0	0	0	0.3	0	0	0	0	0	0	0	0	0	0	0	0	0	0.3	0	0	0	0.2
0	ZINC45069282	-6.5	0	0	0	0	0	0	0	0	0	0	0	0	0	0	0	0	0	0	0	0	0	0	0	0	0	0	0	0	0.2	0	0	0	0	0	0	0	0	0	0	0	0	0	0.4	0	0	0	0
0	ZINC45069299	-5.9	0	0	0	0	0	0	0	0	0	0	0	0.1	0	0	0	0	0	0	0	0	0	0	0	0	0	0	0	0	0.5	0	0	0	0	0	0	0	0	0	0	0	0	0	0.2	0	0	0	0
0	ZINC45072145	-6.3	0	0	0	0	0	0	0	0.3	0	0	0	0	0	0	0.2	0	0	0	0	0	0	0	0	0	0	0	0	0	0.6	0	0	0	0	0	0	0	0	0	0	0	0	0	0.5	0	0	0	0
0	ZINC45073734	-6.5	0	0	0	0	0	0	0	0.1	0	0	0	0	0	0	0.3	0	0	0	0	0	0	0	0	0	0	0	0	0	0.7	0	0	0	0	0	0	0	0	0	0	0	0	0	0.4	0	0	0	0.1
0	ZINC45094642	-6.6	0	0	0	0	0	0	0	0.5	0	0	0	0	0	0.1	0.5	0	0	0	0	0	0	0.1	0	0	0	0	0	0	0.9	0	0	0	0	0	0	0	0	0	0	0	0	0	0.4	0	0	0	0.1
0	ZINC45106335	-7	0	0	0	0	0	0	0	0.1	0	0	0	0	0	0	0	0	0	0	0	0	0	0	0	0	0	0	0	0	0.5	0	0	0	0	0	0	0	0	0	0	0	0	0	0.1	0.1	0.1	0	0.1
0	ZINC45145697	-4.5	0	0	0	0	0	0	0	0.5	0	0	0	0.1	0	0	0.3	0	0	0.1	0	0	0	0	0	0	0	0	0	0	0.6	0	0	0	0	0	0	0	0	0	0	0	0	0	0.1	0	0	0	0
0	ZINC45277115	-5.8	0	0	0	0	0	0	0	0.4	0	0	0	0.1	0	0.2	0.4	0	0	0	0	0	0	0	0	0	0	0	0	0	0.7	0	0	0	0	0	0	0	0	0	0	0	0	0	0.3	0	0.1	0	0
0	ZINC45290259	-9.2	0	0	0	0	0	0	0	0.2	0	0	0	0.1	0	0.1	0.5	0	0	0	0	0	0	0	0	0	0	0	0	0	0.4	0	0	0	0	0	0	0	0	0	0	0	0	0	0.1	0	0.2	0	0
0	ZINC45380375	-6.4	0	0	0	0	0	0	0	0.3	0	0	0	0	0	0.2	0.2	0	0	0	0	0	0	0	0	0	0	0	0	0	0.7	0	0	0	0	0	0	0	0	0	0	0	0	0	0.2	0	0	0	0
0	ZINC45459122	-5.5	0	0	0	0	0	0	0	0	0	0	0	0	0	0	0	0	0	0	0	0	0	0	0	0	0	0	0	0	0	0	0	0	0	0	0	0	0	0	0	0	0	0	0.1	0	0	0	0
[truncated: 1,447 more rows]
[truncated: 310 more columns]
